# Supplementary material for: Raman Spectroscopy as a Novel Method for the Characterization of Polydioxanone Medical Stents Biodegradation
Source: Materials (Basel). 2021 Sep 21;14(18):5462. doi: 10.3390/ma14185462 (PMC8467320; doi:10.3390/ma14185462)
Supplement: Supplementary file 1 [file materials-14-05462-s001.zip]

Archive with 31 entries (31 files):
- Gallery S1 SEM images of stent surface cracks/16weeks_01_x1500_SE.jpg
- Gallery S1 SEM images of stent surface cracks/16weeks_02_x1500_SE.jpg
- Gallery S1 SEM images of stent surface cracks/16weeks_03_x1500_SE.jpg
- Gallery S1 SEM images of stent surface cracks/16weeks_04_x1500_SE.jpg
- Gallery S1 SEM images of stent surface cracks/16weeks_05_x1500_SE.jpg
- Gallery S1 SEM images of stent surface cracks/24weeks_01_x1500_SE.jpg
- Gallery S1 SEM images of stent surface cracks/24weeks_02_x1500_SE.jpg
- Gallery S1 SEM images of stent surface cracks/24weeks_03_x1500_SE.jpg
- Gallery S1 SEM images of stent surface cracks/24weeks_04_x1500_SE.jpg
- Gallery S1 SEM images of stent surface cracks/24weeks_05_x1500_SE.jpg
- Gallery S1 SEM images of stent surface cracks/4weeks_01_x1500_SE.jpg
- Gallery S1 SEM images of stent surface cracks/4weeks_02_x1500_SE.jpg
- Gallery S1 SEM images of stent surface cracks/4weeks_03_x1500_SE.jpg
- Gallery S1 SEM images of stent surface cracks/4weeks_04_x1500_SE.jpg
- Gallery S1 SEM images of stent surface cracks/4weeks_05_x1500_SE.jpg
- Gallery S1 SEM images of stent surface cracks/8weeks_01_x1500_SE.jpg
- Gallery S1 SEM images of stent surface cracks/8weeks_02_x1500_SE.jpg
- Gallery S1 SEM images of stent surface cracks/8weeks_03_x1500_SE.jpg
- Gallery S1 SEM images of stent surface cracks/8weeks_04_x1500_SE.jpg
- Gallery S1 SEM images of stent surface cracks/8weeks_05_x1500_SE.jpg
- Gallery S1 SEM images of stent surface cracks/non-degraded_01_x1500_SE.jpg
- Gallery S1 SEM images of stent surface cracks/non-degraded_02_x1500_SE.jpg
- Gallery S1 SEM images of stent surface cracks/non-degraded_03_x1500_SE.jpg
- Gallery S1 SEM images of stent surface cracks/non-degraded_04_x1500_SE.jpg
- Gallery S1 SEM images of stent surface cracks/non-degraded_05_x1500_SE.jpg
- Protocol S1 - DSC measurement protocols.pdf
- Spreadsheet S1 - Geometrical characteristics of stent surface cracks.xlsx
- Spreadsheet S2 - IR spectra of the stents.xlsx
- Spreadsheet S3 - Raman spectra of the stents.xlsx
- Spreadsheet S4 - IR spectra of Solvent Violet 13 dye.xlsx
- Spreadsheet S5 - Raman spectra of Solvent Violet 13 dye.xlsx
