# Supplementary material for: Raman Spectroscopy as a Novel Method for the Characterization of Polydioxanone Medical Stents Biodegradation
Source: Materials (Basel). 2021 Sep 21;14(18):5462. doi: 10.3390/ma14185462 (PMC8467320; doi:10.3390/ma14185462)
Supplement: Supplementary file 1 [file materials-14-05462-s001.zip › Spreadsheet S1 - Geometrical characteristics of stent surface cracks.xlsx]

## Sheet: 8 weeks degraded stent
Crack no. in ImageJ	Area	Perimeter	Circularity	Feret's diameter	FeretX	FeretY	Feret's angle	MinFeret	Aspect ratio	Roundness	Solidity
1	0.10182	1.41043	0.64319	0.65008	60.7169	1.48897	104.744	0.21989	3.19201	0.31328	0.92079
2	0.11496	1.62432	0.54752	0.75453	60.9154	1.19118	142.125	0.22082	3.87056	0.25836	0.875
3	0.13357	1.48656	0.75955	0.65176	63.0331	0.49632	113.962	0.29302	2.4536	0.40756	0.92075
4	0.18284	2.56362	0.3496	1.22784	65.6471	0.29779	104.036	0.27918	4.74912	0.21057	0.82673
5	0.2956	2.86238	0.45338	1.37625	66.0441	0.19853	99.6888	0.31023	4.76466	0.20988	0.93913
6	0.29998	3.30187	0.34577	1.53495	66.6397	0.06618	97.4314	0.2984	6.44296	0.15521	0.78963
7	0.17736	2.31381	0.41631	1.07727	75.5074	16.4448	100.62	0.27508	4.19759	0.23823	0.81818
8	0.22006	2.12359	0.61322	0.96864	76.4007	16.4779	97.8533	0.29779	3.36948	0.29678	0.94588
9	0.20145	2.26726	0.49246	1.08032	76.9632	16.4779	117.35	0.26952	4.3786	0.22838	0.9064
10	0.2113	2.98412	0.29818	1.40888	78.2537	17.6691	80.5377	0.29779	5.2998	0.18869	0.82128
11	0.28356	2.33674	0.65258	1.06552	80.2059	16.4118	115.769	0.38116	2.95724	0.33815	0.94182
12	0.06569	0.97837	0.86239	0.43015	21.2757	31.136	112.62	0.23162	1.94531	0.51406	0.93023
13	0.09416	1.58685	0.46988	0.70191	22.9632	31.4669	81.8699	0.23013	3.43151	0.29142	0.7713
14	0.0854	1.73075	0.35825	0.82985	23.8235	30.8052	94.5739	0.1812	5.03856	0.19847	0.78788
15	0.09306	1.56941	0.47479	0.57786	24.5846	31.5	76.7595	0.32017	2.03932	0.49036	0.6391
16	0.10291	1.90057	0.35803	0.86284	25.0147	30.739	94.3987	0.19401	5.07247	0.19714	0.78008
17	0.1281	1.771	0.51322	0.7788	25.4118	31.6985	77.7352	0.22513	3.94254	0.25364	0.84477
18	0.09306	1.43879	0.56491	0.66507	26.3382	31.7316	84.2894	0.19853	3.61204	0.27685	0.88083
19	0.18284	2.11959	0.51141	0.92292	27.0662	31.0698	104.534	0.3147	3.46126	0.28891	0.76959
20	0.15218	2.02106	0.46818	0.90857	28.0588	31.9302	79.5085	0.28238	3.85904	0.25913	0.79429
21	0.08102	1.52968	0.4351	0.73468	28.7537	31.7647	82.2348	0.16544	4.78866	0.20883	0.90798
22	0.05803	1.03987	0.67434	0.46794	29.9448	31.2353	98.1301	0.16544	2.79137	0.35825	0.93805
23	0.09635	1.56818	0.49232	0.72869	30.4412	31.8971	87.3974	0.19853	4.17979	0.23925	0.8934
24	0.05365	1.2331	0.44336	0.56638	31.4007	31.9302	83.2902	0.16544	3.61392	0.27671	0.79032
25	0.02847	0.865	0.47808	0.40254	32.2279	31.9963	80.5377	0.09926	4.16909	0.23986	0.85246
26	0.06569	1.46652	0.38382	0.66507	74.4485	31.6985	95.7106	0.13235	5.0998	0.19609	0.84507
27	0.05255	1.24941	0.42304	0.56638	75.1103	31.7316	96.7098	0.15811	3.87775	0.25788	0.72727
28	0.09416	1.7483	0.3871	0.82787	84.2096	32.4265	92.2906	0.16544	4.62083	0.21641	0.89583
29	0.18065	2.53387	0.35357	1.19531	83.7132	32.7243	94.7636	0.21945	6.2226	0.1607	0.85938
30	0.22444	3.86886	0.18843	1.88719	82.7868	33.8824	87.9904	0.22754	9.66352	0.10348	0.71057
31	0.1051	1.88156	0.37307	0.89888	82.2243	33.0221	96.3402	0.16504	6.09177	0.16416	0.90566
32	0.1489	2.7375	0.24968	1.33383	81.5956	33.1875	82.875	0.19853	7.5384	0.13265	0.84211
33	0.15437	2.617	0.28325	1.22605	80.8676	33.0882	86.9059	0.25336	5.78933	0.17273	0.68116
1	0.1168	2.1143	0.32835	0.89451	51.1784	5.51762	85.7636	0.32212	3.13624	0.31885	0.56316
2	0.08078	1.45236	0.48124	0.63122	51.9714	5.45154	83.991	0.22059	3.01542	0.33163	0.78307
3	0.05458	1.17117	0.50004	0.53377	52.3348	4.65859	111.801	0.16846	3.70728	0.26974	0.83333
4	0.03275	1.29414	0.24572	0.63122	52.8304	4.75771	96.009	0.09858	7.67631	0.13027	0.75
5	0.07532	1.54423	0.39692	0.71323	54.6145	4.98899	103.392	0.19719	3.9469	0.25336	0.74194
6	0.0906	1.27774	0.69739	0.57701	55.4736	5.78194	66.3706	0.22729	2.64897	0.37751	0.93258
7	0.09279	1.74483	0.38299	0.8365	56.7951	4.95595	99.0903	0.18792	4.96139	0.20156	0.84158
1	0.28164	2.4495	0.58986	1.09829	43.9758	39.2181	96.9112	0.36165	3.10209	0.32236	0.89739
2	0.19649	2.03052	0.59888	0.86725	44.8018	40.1432	72.2553	0.35036	2.75055	0.36356	0.82949
3	0.2729	2.38837	0.6012	1.1214	44.8348	38.8216	135	0.37238	3.27002	0.30581	0.92251
4	0.45957	3.16093	0.57801	1.45862	45.4956	39.978	103.092	0.42162	3.61496	0.27663	0.94289
5	0.39407	3.50142	0.40392	1.62735	46.5198	40.1762	95.8263	0.36344	5.0427	0.19831	0.90137
6	0.44866	2.8052	0.71646	1.15403	47.8084	41.63	76.7595	0.52863	2.40531	0.41575	0.89251
7	0.29474	2.33857	0.67724	1.02583	48.6013	40.4736	104.931	0.39483	2.6765	0.37362	0.9215
8	0.23906	2.92021	0.35229	1.40681	55.837	48.4692	80.5377	0.24215	6.39856	0.15629	0.87425
9	0.68772	3.81819	0.5928	1.72599	54.8788	46.4537	95.4923	0.52863	3.38008	0.29585	0.95023
10	0.18339	1.79052	0.71884	0.80457	53.9868	48.2709	70.821	0.33441	2.52998	0.39526	0.93075
11	0.15828	1.49751	0.88698	0.59563	54.185	46.5198	109.44	0.36344	1.65342	0.60481	0.97973
12	0.14409	1.71571	0.61513	0.76635	53.5242	46.4537	97.4314	0.23128	3.23641	0.30898	0.93617
13	0.12554	1.72816	0.52821	0.78534	52.6322	47.2797	75.3791	0.25408	3.54083	0.28242	0.89147
14	0.12008	1.71941	0.5104	0.68751	52.3018	48.0397	54.7824	0.35007	2.04055	0.49006	0.74576
15	0.12117	1.52727	0.65279	0.66819	52.3018	47.1476	81.4692	0.26432	2.64278	0.37839	0.89879
16	0.15828	1.91608	0.54178	0.83584	51.5418	47.2137	71.565	0.31549	3.02765	0.33029	0.7989
1	0.12716	1.32016	0.91686	0.52125	51.0328	58.5493	161.565	0.32967	1.5431	0.64805	0.94737
2	1.10964	7.77033	0.23095	3.77223	56.3076	15.923	170.949	0.47224	9.44018	0.10593	0.86672
1	0.23584	2.39047	0.51864	1.13533	25.5494	22.2857	25.821	0.29512	4.05299	0.24673	0.92537
2	0.44994	2.70988	0.76996	1.16928	27.1648	32.1098	40.4261	0.51285	2.27614	0.43934	0.96616
3	0.29996	2.20614	0.77448	0.9735	27.1648	35.901	28.3008	0.43016	2.32601	0.42992	0.94683
4	0.39343	2.68202	0.68731	1.21039	27.5274	38.4395	29.3577	0.45725	2.73813	0.36521	0.95641
5	0.16846	2.23179	0.42501	1.08441	27.3955	39.3296	19.5367	0.22942	5.22424	0.19142	0.88571
6	1.32809	5.29519	0.59522	2.38025	27.7252	42.8241	36.5525	0.76822	3.14171	0.3183	0.92892
7	0.09129	2.22465	0.2318	1.11212	31.0219	46.7471	11.9761	0.13034	10.1163	0.09885	0.8
8	0.08695	1.25011	0.69914	0.5643	77.7361	49.1537	83.2902	0.1978	2.64475	0.37811	0.91954
9	0.06304	1.23837	0.51653	0.57574	79.4174	48.6592	103.241	0.16181	3.97734	0.25142	0.89231
10	0.09999	1.19359	0.88195	0.49888	78.4943	48.7252	97.5946	0.26374	1.78882	0.55903	0.94359

## Sheet: 16 weeks degraded stent
Crack no. in ImageJ	Area	Perimeter	Circularity	Feret's diameter	FeretX	FeretY	Feret's angle	MinFeret	Aspect ratio	Roundness	Solidity
1	2.66355	9.98422	0.33577	4.59964	4.29515	6.24449	104.136	1.0462	5.25701	0.19022	0.75953
3	0.36569	3.21428	0.44479	1.47203	14.2401	0.39648	99.0395	0.40271	4.30256	0.23242	0.86008
4	1.13856	6.68883	0.31979	3.24681	13.0507	6.80617	102.339	0.59926	6.06816	0.16479	0.89298
5	1.46495	7.28073	0.34728	3.43755	9.87885	14.4053	88.3477	0.6743	5.42077	0.18448	0.82331
6	1.76406	5.88425	0.64024	2.20575	20.1542	2.54405	73.4652	1.16668	1.98912	0.50273	0.86579
7	1.57739	8.17998	0.29624	3.42228	16.9493	7.26872	105.11	1.25576	3.05938	0.32686	0.54704
8	4.26495	15.4935	0.22327	6.7064	20.1542	9.38326	78.6347	1.85722	4.80171	0.20826	0.51072
9	0.70191	3.94427	0.56697	1.74454	27.3238	0.13216	114.624	0.62419	2.98928	0.33453	0.88935
10	15.3263	46.5876	0.08874	11.6591	22.9956	14.8018	73.8762	6.91469	1.41919	0.70463	0.29232
11	0.15064	2.65188	0.26919	1.23446	11.8612	10.837	105.524	0.28653	4.97845	0.20087	0.61607
12	2.41575	11.778	0.21884	5.21315	6.74009	18.5352	59.5345	1.00625	6.41778	0.15582	0.57458
13	0.26199	2.06988	0.76842	0.89878	14.967	3.8326	126.027	0.41248	2.27805	0.43897	0.94488
14	8.35306	27.2995	0.14085	10.1878	13.0507	20.9471	82.9211	2.50033	6.39107	0.15647	0.38369
15	0.28273	3.25025	0.33632	1.58865	11.4648	15.6278	73.0725	0.25898	6.59321	0.15167	0.90244
16	3.25411	12.6018	0.2575	4.14315	31.0242	0.09912	147.704	2.55115	2.13092	0.46928	0.4679
18	1.50207	8.62701	0.25362	4.10025	28.8106	3.70044	92.3091	0.64356	7.08496	0.14114	0.74278
19	0.12772	1.78194	0.50545	0.79433	28.7445	8.12775	106.928	0.29736	2.52556	0.39595	0.78788
20	2.48452	9.42237	0.35167	3.85305	30.7599	9.54846	59.0362	1.46564	3.26381	0.30639	0.60371
21	2.82402	11.7032	0.2591	4.7007	32.6432	5.02203	128.723	1.79037	2.78463	0.35911	0.49512
22	3.26612	8.61032	0.55361	3.07978	36.4097	3.20485	80.7398	1.85977	1.68367	0.59394	0.76512
23	0.90495	6.00341	0.31553	2.7191	36.9383	5.51762	94.8793	0.75252	4.1838	0.23902	0.65924
24	1.13637	8.15962	0.21448	3.83957	40.011	9.38326	86.5467	0.70887	6.41523	0.15588	0.5673
25	1.13637	5.47212	0.47689	1.92454	41.8282	0.56167	101.889	1.15639	1.90166	0.52586	0.67205
26	0.86893	4.37499	0.57048	2.02865	43.5793	2.94053	30.3236	0.57688	3.55535	0.28127	0.96252
27	0.53708	2.82002	0.84867	1.13543	47.0815	1.09031	98.3659	0.62775	1.82574	0.54772	0.95906
28	0.36242	2.30425	0.85774	0.9257	49.5264	1.15639	124.824	0.54481	1.77472	0.56347	0.94452
29	0.34168	3.07003	0.45555	1.36466	51.5088	2.70925	83.047	0.47048	2.95683	0.3382	0.80154
30	0.39953	2.68524	0.6963	1.18068	53.5242	2.41189	72.0721	0.53289	2.34341	0.42673	0.94452
31	0.19867	2.03802	0.60108	0.9304	60.5947	1.05727	96.1155	0.26432	3.40529	0.29366	0.94545
32	0.21287	2.1353	0.58667	0.96326	63.6344	1.4207	95.9061	0.29736	3.33441	0.2999	0.9375
33	0.59384	3.91197	0.48763	1.69825	70.1101	6.21145	52.9072	0.63154	2.55363	0.3916	0.76782
34	0.60257	4.33878	0.40224	1.97189	15.6278	12.6872	58.707	0.54369	4.06955	0.24573	0.75461
35	4.3763	15.5152	0.22846	5.0736	16.685	15.3304	60.7642	2.3831	2.21947	0.45056	0.50393
36	0.20741	2.08272	0.60086	0.96326	17.7423	14.9009	95.9061	0.29736	3.38639	0.2953	0.91787
37	0.33731	4.27754	0.23166	2.05511	21.8392	10.9361	94.6107	0.32982	7.50471	0.13325	0.70068
38	1.54901	7.30876	0.3644	3.08138	20.0551	17.7093	85.6955	0.96394	4.22639	0.23661	0.6475
39	0.36897	2.56458	0.70496	1.13783	23.8546	15.9912	64.179	0.47301	2.43295	0.41102	0.94811
40	0.91805	5.49163	0.38254	2.12715	25.5066	14.2731	96.2419	0.89792	3.04486	0.32842	0.63424
41	2.23782	9.12478	0.33775	4.08678	28.7775	12.7203	104.036	0.89931	5.67655	0.17616	0.76636
42	1.5501	8.16963	0.29185	3.08563	32.478	13.8106	77.0054	1.18708	3.3991	0.2942	0.51468
43	2.00749	12.8667	0.15238	5.91419	34.6586	16.0903	70.7553	1.13226	7.09512	0.14094	0.51176
44	3.94183	13.5757	0.26877	5.24696	36.674	10.6718	106.837	1.69337	4.29238	0.23297	0.49523
45	8.19587	20.3608	0.24844	7.67118	40.9031	12.9515	72.9698	2.40438	4.87667	0.20506	0.55928
46	1.98347	7.44121	0.45014	2.45918	41.63	14.8348	59.3003	1.35662	2.43536	0.41062	0.71719
47	20.1087	35.5529	0.19991	15.7901	44.9339	7.92952	99.758	3.34618	4.96515	0.2014	0.58055
48	4.62191	17.2229	0.1958	7.98138	47.7753	8.42511	104.381	1.32152	9.01208	0.11096	0.58372
49	2.48671	10.9668	0.25982	4.46573	51.7401	13.5463	74.1128	1.46119	3.75767	0.26612	0.60521
50	26.5241	77.8412	0.05501	22.7904	54.4163	11.4648	92.7421	10.5855	2.66192	0.37567	0.18289
51	0.30129	2.60717	0.55699	1.15592	55.9031	12.0925	59.0362	0.39318	3.19568	0.31292	0.82759
52	1.09926	5.44008	0.46677	2.4718	58.0837	10.4736	98.455	0.71523	3.92001	0.2551	0.8244
53	0.98355	7.86375	0.19987	3.58065	61.3546	10.7379	94.7636	0.90036	3.6222	0.27608	0.49222
54	4.28242	12.2065	0.36117	4.77329	58.2819	15.9912	68.0513	1.977	2.94856	0.33915	0.65983
55	11.8855	34.2677	0.12719	12.6485	65.2533	5.71586	126.181	3.8687	3.97125	0.25181	0.37024
56	6.02137	19.724	0.1945	7.75384	65.0551	16.5859	72.646	2.94441	2.90238	0.34454	0.41238
57	4.54659	11.9572	0.39961	5.6002	66.9714	16.0573	71.7788	1.19316	5.03664	0.19855	0.88608
58	1.1462	5.49257	0.47744	2.42341	68.6564	16.1564	78.9965	0.82599	3.22801	0.30979	0.83267
59	0.36788	3.68104	0.34117	1.78689	65.848	13.4141	93.1798	0.29289	6.24411	0.16015	0.9047
60	0.8722	6.7057	0.24375	3.20536	74.6696	15.7599	81.7029	0.591	5.94668	0.16816	0.66115
61	10.5003	28.7379	0.15977	11.5773	74.9009	4.75771	96.7194	2.36977	5.3471	0.18702	0.50588
62	13.1245	28.2459	0.20672	11.774	79.6586	4.39427	92.5734	2.44895	6.91356	0.14464	0.60313
63	3.42441	11.025	0.35403	4.72559	82.2357	16.2886	80.3401	1.34533	4.05489	0.24662	0.70171
65	1.79462	10.9708	0.18737	5.01354	63.7335	21.7401	84.327	1.02816	5.61007	0.17825	0.47275
66	2.61661	12.8058	0.20051	5.95337	57.3568	25.4736	81.0604	1.18938	5.69883	0.17547	0.52647
67	0.47922	3.97654	0.38083	1.86345	60.2974	23.293	127.073	0.4878	3.98262	0.25109	0.78463
68	3.21809	11.2974	0.31685	4.97661	58.9427	29.3392	79.2869	1.45357	4.11708	0.24289	0.61629
69	22.3432	60.6837	0.07625	15.9447	63.8326	31.3877	66.0375	7.31737	2.63794	0.37908	0.28988
70	0.92351	5.85975	0.33798	2.85368	68.0286	27.8194	84.6855	0.46256	6.39577	0.15635	0.9527
71	1.94636	8.01083	0.38113	3.70987	69.978	28.4141	85.9144	0.9486	4.44654	0.22489	0.79545
72	3.47462	16.3357	0.16362	6.83474	72.9515	23.359	68.1472	2.27577	3.32159	0.30106	0.35463
73	1.52499	7.68725	0.32429	3.66874	75.1322	19.196	91.5482	0.69645	5.57953	0.17923	0.85496
74	18.5575	51.8974	0.08658	14.6129	76.3546	30.1652	65.9849	5.60155	3.1998	0.31252	0.31725
75	2.97029	10.9812	0.30953	4.88104	79.0969	30.5617	77.0926	1.13128	5.42417	0.18436	0.63404
76	0.53271	3.19214	0.65696	1.45074	83.6894	28.4141	120.069	0.488	3.03968	0.32898	0.96063
77	2.83384	10.0283	0.3541	4.24608	0.03304	24.7797	69.0265	1.36639	4.32331	0.2313	0.62299
78	4.12632	13.347	0.29107	6.36294	2.70925	20.6498	94.4672	1.01012	6.86239	0.14572	0.84328
79	3.48663	14.1784	0.21795	5.9725	4.79075	24.1189	74.2723	1.41152	5.26101	0.19008	0.55202
80	2.33825	7.81753	0.4808	3.20093	8.42511	23.7555	78.6901	1.31073	2.77973	0.35975	0.7705
81	1.44749	6.93636	0.37806	2.8962	15.9581	22.4339	55.2222	1.03207	3.08508	0.32414	0.65758
82	1.85575	11.3535	0.18091	4.46818	20.1872	22.0705	86.6087	1.48298	3.05607	0.32722	0.42069
83	0.57747	4.52205	0.35487	2.08045	22.5991	18.7004	110.45	0.6177	3.72679	0.26833	0.74612
84	5.21684	18.2219	0.19744	6.78303	33.0727	21.5419	54.9165	2.43609	2.76486	0.36168	0.50865
85	0.18339	2.45907	0.38111	1.19126	10.5396	21.1784	93.1798	0.19824	5.72394	0.1747	0.92055
86	0.32858	3.31957	0.3747	1.60778	13.2489	21.8392	99.4623	0.28796	6.0793	0.16449	0.91908
87	0.56546	5.97104	0.1993	2.68354	11.1344	23.8216	94.2364	0.69498	5.13532	0.19473	0.45122
88	1.18222	6.50649	0.35093	2.94405	12.8194	26.696	80.9605	0.82114	3.96536	0.25218	0.70669
89	3.08928	12.2429	0.259	5.06208	15.0991	27.9515	68.9625	1.19139	5.90532	0.16934	0.61236
90	0.52943	4.51884	0.32581	2.05272	21.9383	23.293	86.3086	0.5451	4.41232	0.22664	0.69534
91	2.48671	7.48851	0.55724	3.00951	21.9714	23.3921	92.5169	1.19999	2.65131	0.37717	0.8159
92	7.59439	18.956	0.26559	8.69093	24.4824	25.7049	74.1144	1.69889	7.11708	0.14051	0.68086
93	0.54799	5.55973	0.22278	2.19807	30.7599	21.3436	47.4367	0.81351	3.0554	0.32729	0.41746
94	3.69185	14.0869	0.23379	5.65548	28.4802	26.3987	83.2902	1.90431	4.7051	0.21254	0.48242
95	0.59602	5.55205	0.24298	2.66374	31.7841	24.0529	97.125	0.36415	9.20638	0.10862	0.75992
96	1.98675	6.27604	0.63384	2.4676	36.6079	23.5903	63.778	1.33085	2.13539	0.4683	0.84181
97	0.80671	4.00839	0.63094	1.67853	36.5418	25.2423	36.1932	0.72135	2.70922	0.36911	0.86281
98	4.67649	16.3683	0.21934	7.13725	41.3987	23.8546	90.7957	1.25683	7.28907	0.13719	0.64373
99	6.15018	19.4761	0.20375	8.91367	44.5044	19.2951	96.5982	1.28981	8.33127	0.12003	0.71371
100	4.20273	13.3303	0.29721	5.83634	48.1718	28.4802	74.2328	1.41583	4.51296	0.22158	0.69778
101	0.51852	4.08501	0.39047	1.93021	47.3128	26.5308	96.8817	0.42952	3.96403	0.25227	0.89962
102	3.66893	15.7214	0.18654	6.85005	55.87	26.2335	100.28	1.49717	7.26748	0.1376	0.59282
103	0.32203	3.52961	0.32483	1.62197	73.9758	24.3502	93.5035	0.38701	4.42411	0.22603	0.69494
104	2.84694	8.45971	0.49989	2.82407	64.9229	31.4537	118.664	2.21084	1.35408	0.73851	0.7332
105	4.8064	19.1735	0.1643	7.59898	68.6894	27.9185	99.2575	2.0278	5.85871	0.17069	0.38374
106	0.56982	5.07864	0.27762	2.40169	71.0022	30.9581	82.0928	0.45231	6.837	0.14626	0.72349
107	0.34604	2.26851	0.84501	0.82863	75.0661	31.6189	94.5739	0.62775	1.25049	0.79969	0.93235
108	1.44639	7.48479	0.32444	3.1587	76.3877	33.5683	74.2193	1.04812	3.83994	0.26042	0.60337
109	0.8329	4.97945	0.42213	2.29144	79.6256	31.2886	95.7928	0.59471	4.36858	0.22891	0.84263
110	0.33622	4.59446	0.20015	2.24767	81.2445	30.9251	91.6847	0.29138	7.70826	0.12973	0.78772
111	0.24561	2.55606	0.47241	1.22603	81.7401	31.8833	104.036	0.28796	4.50272	0.22209	0.91837
112	0.37115	4.7877	0.20347	2.37908	70.2092	31.2225	90.7957	0.19824	11.4551	0.0873	0.93535
114	3.36109	14.8867	0.19059	7.04202	7.79736	31.1894	84.0754	0.83774	11.0193	0.09075	0.66739
115	0.1299	2.09606	0.37155	1.02636	4.88987	28.5132	93.6914	0.1652	5.98138	0.16719	0.91892
116	1.21715	7.78084	0.25264	3.75447	3.337	30.6608	96.0618	0.52863	8.68193	0.11518	0.77083
117	1.72694	7.44249	0.39179	3.45466	6.97137	30.6608	99.9128	0.69145	5.96512	0.16764	0.85978
118	2.96702	9.82741	0.38606	4.13431	12.0925	33.7996	79.4085	1.35573	3.17616	0.31485	0.70451
119	4.59244	16.1872	0.22025	6.28179	15.4626	28.2819	106.815	2.43252	3.29182	0.30378	0.452
120	19.9471	20.8615	0.57597	7.93199	20.9802	34.3612	88.5679	4.62986	1.37707	0.72618	0.82189
121	3.81957	14.5653	0.22625	6.20978	24.7467	33.8326	81.7406	1.7564	4.31818	0.23158	0.54762
122	18.0608	39.5182	0.14533	17.224	27.8524	44.4383	85.93	2.65717	9.08173	0.11011	0.51104
123	12.4652	36.3218	0.11873	15.8106	32.0815	41.0352	76.3413	2.05801	10.513	0.09512	0.49433
124	0.21942	4.56223	0.13247	2.17962	31.7511	31.5529	75.9638	0.41736	5.26463	0.18995	0.42766
125	0.28164	3.56332	0.27873	1.71456	31.4868	33.4031	64.9164	0.31873	5.2542	0.19032	0.81517
126	1.35906	7.5881	0.29661	3.31139	37.1696	29.7687	102.095	0.78613	5.57877	0.17925	0.66347
127	3.89817	13.6743	0.26198	5.68292	39.1189	37.3348	79.278	1.58057	4.62961	0.216	0.6231
128	34.3805	28.4481	0.53384	8.49659	43.8106	33.8326	32.4541	6.61492	1.38191	0.72364	0.84409
129	1.55119	5.73796	0.59205	2.62036	2.90749	20.815	5.06362	0.75991	3.48851	0.28666	0.97496
130	2.58714	8.87018	0.4132	4.23114	6.87225	20.6498	1.78991	0.75991	5.52885	0.18087	0.97954
131	18.385	69.1808	0.04827	33.2128	3.13877	34.4603	178.746	1.57362	29.9178	0.03342	0.43471
132	0.27072	2.49042	0.54851	1.16906	38.0286	35.2863	47.2906	0.30371	3.78711	0.26405	0.94476
133	3.22573	9.33022	0.46564	3.91265	3.43612	38.5903	85.156	1.50006	3.03489	0.3295	0.74162
134	0.78378	6.32879	0.2459	2.99697	5.71586	37.3018	75.9638	0.55393	5.15024	0.19417	0.71621
135	7.35205	24.5578	0.15319	10.1816	7.63216	35.0551	91.8596	1.649	7.54339	0.13257	0.54883
136	9.54074	25.4208	0.18553	8.77798	0.42952	50.848	85.899	3.70025	3.58456	0.27897	0.44423
138	10.1793	29.2642	0.14937	12.5612	6.80617	58.1167	85.4741	2.37392	6.97624	0.14334	0.4121
139	4.44398	15.6989	0.22659	6.43086	9.51542	41.2004	73.8929	2.15418	2.61597	0.38227	0.53696
140	4.67977	13.927	0.30319	5.71127	9.35022	44.5705	54.655	1.81826	3.69859	0.27037	0.61529
141	0.62004	3.96283	0.49616	1.80875	10.7709	45.6608	99.4623	0.49279	4.00002	0.25	0.93962
142	0.30784	2.97298	0.43767	1.38688	12.7863	43.5132	102.381	0.3567	4.50713	0.22187	0.91558
143	54.3757	63.431	0.16983	13.8894	12.8194	45.5286	116.26	10.4732	1.4643	0.68292	0.52926
144	8.47969	19.7785	0.2724	8.73329	14.9009	34.8899	97.609	1.70244	6.57089	0.15219	0.71233
145	0.47485	5.42851	0.20249	2.61264	21.2445	35.815	99.4623	0.39896	7.59103	0.13173	0.60754
146	4.95376	11.5117	0.46975	4.51085	24.8458	39.5154	84.9575	1.75327	3.25429	0.30729	0.72678
147	15.2324	38.4628	0.12939	12.7672	20.5837	39.4163	92.6699	4.49339	3.72621	0.26837	0.32753
148	0.27945	2.26964	0.68172	1.0343	14.5374	45.5947	116.565	0.3843	2.77876	0.35987	0.93431
149	0.56	4.97215	0.28465	2.25857	16.5198	45.4626	95.8774	0.6331	3.78387	0.26428	0.64488
150	6.00281	16.0497	0.29284	7.14031	18.5683	51.3106	88.1438	1.55852	5.5701	0.17953	0.74086
151	0.45957	5.44474	0.19481	2.64647	20.7159	47.6762	87.1376	0.41615	6.65241	0.15032	0.65679
152	0.45957	4.5272	0.28178	2.21637	21.9053	48.9317	79.6951	0.31115	7.85108	0.12737	0.91422
153	4.10885	13.317	0.29115	6.2031	26.9273	51.8723	80.1865	1.23867	4.80783	0.20799	0.71464
154	6.90121	20.8856	0.19881	8.05029	20.6167	57.8524	54.353	3.49839	3.10767	0.32178	0.42418
156	4.13614	13.4071	0.28916	5.73045	26.2335	57.7533	80.3748	1.55286	5.06394	0.19747	0.67252
160	1.00101	6.58445	0.29014	2.74845	35.022	37.4339	27.1811	1.1045	2.31859	0.4313	0.55391
161	2.85677	8.94661	0.4485	3.60965	33.0727	41.4648	66.2505	1.59416	2.19661	0.45525	0.73677
162	2.41793	6.83588	0.65023	2.86837	31.685	43.8436	65.5014	1.1695	2.39198	0.41806	0.9063
163	13.5197	36.1612	0.12992	13.0031	30.1322	44.8678	95.1022	4.43899	4.19742	0.23824	0.34817
164	3.88834	15.3084	0.20851	6.75174	31.7181	51.2445	86.6335	1.2106	7.14933	0.13987	0.61224
165	1.09053	6.15651	0.36156	2.87369	34.0308	47.2797	81.4041	0.64293	4.4329	0.22559	0.81684
166	0.94097	7.81663	0.19353	3.66368	33.7665	50.4185	50.856	0.69215	6.331	0.15795	0.54385
167	3.6209	12.2992	0.30079	3.55741	36.3106	39.7797	173.601	2.37229	1.22366	0.81722	0.59863
168	1.30885	4.92612	0.67778	2.18961	36.5088	43.7445	84.8056	0.75991	2.89419	0.34552	0.97519
169	2.27821	7.04899	0.57617	3.11783	36.4097	44.174	102.858	1.03145	3.16474	0.31598	0.92735
170	10.6498	33.4901	0.11932	13.8541	34.6255	57.7533	71.6515	3.13948	7.14811	0.1399	0.37429
171	3.61107	11.2987	0.35546	3.86055	38.8877	40.6388	131.878	2.12354	2.29724	0.4353	0.56537
172	3.03252	11.6469	0.28093	5.30171	40.87	50.2533	69.1932	1.33652	4.92732	0.20295	0.63244
173	1.08398	8.88448	0.17257	3.96283	41.3326	44.7026	97.1843	0.85903	5.28935	0.18906	0.43696
175	27.9039	43.8878	0.18205	16.6888	35.8811	57.0264	50.543	5.57571	4.11823	0.24282	0.43351
176	0.51524	6.34662	0.16075	3.10643	43.7114	53.7886	91.2189	0.4171	7.05985	0.14165	0.66153
179	0.92242	4.61446	0.54437	2.08386	43.348	38.2599	92.7263	0.59127	3.71358	0.26928	0.95372
180	0.71828	4.78077	0.39492	2.13227	43.6123	41.4648	102.529	0.61401	3.92564	0.25474	0.71483
181	0.23361	2.49538	0.47143	1.1972	44.8678	37.533	62.0205	0.28094	4.53384	0.22056	0.90678
182	0.43665	5.36867	0.19037	2.43912	45.8921	40.5727	81.4309	0.71286	3.30967	0.30214	0.44868
183	0.55345	2.97687	0.78482	1.28303	46.2555	36.1784	101.889	0.58333	2.22358	0.44973	0.96023
184	1.44749	5.77537	0.54534	2.29501	47.8084	37.3018	67.1263	1.02926	2.75229	0.36333	0.8145
185	1.33832	5.9925	0.46833	2.68761	47.8745	38.0947	110.886	0.84804	3.7257	0.26841	0.83006
186	0.44429	2.88402	0.67124	1.27663	48.2379	43.1167	79.5625	0.49559	2.62421	0.38107	0.94872
187	0.04148	1.66206	0.1887	0.8365	50.5507	36.3436	99.0903	0.09789	9.93484	0.10066	0.72381
188	1.25864	4.17324	0.90816	1.63103	51.7731	33.5683	96.9811	1.02423	1.57058	0.63671	0.98547
189	0.60366	2.87945	0.91493	1.13543	51.8062	36.0132	98.3659	0.69383	1.64891	0.60646	0.96848
190	0.47376	2.80744	0.75535	1.09829	53.5903	36.2114	105.709	0.6108	1.8624	0.53694	0.89948
191	0.20959	1.76699	0.84356	0.68989	54.3502	36.7401	73.3008	0.46256	1.52734	0.65473	0.94815
192	0.77177	4.80335	0.42035	2.12098	52.5991	40.1432	71.8473	0.77004	2.77982	0.35974	0.72143
193	11.7218	28.5828	0.1803	12.4286	48.1718	56.696	76.0007	2.23359	6.95911	0.1437	0.59089
194	2.04023	7.46726	0.4598	3.24075	44.5044	52.6982	113.429	1.06233	3.42638	0.29185	0.77327
196	2.79891	13.7399	0.18631	6.09731	53.6234	50.2533	78.751	1.45597	5.97762	0.16729	0.47979
199	1.263	7.20395	0.30582	3.24815	56.4317	33.9317	99.3665	0.71033	6.26315	0.15966	0.65275
200	0.53053	3.13574	0.67801	1.39746	57.8855	32.3458	96.789	0.52863	2.65394	0.3768	0.94645
201	0.1954	2.12411	0.54422	0.99996	59.2731	30.6277	97.5946	0.26432	3.9175	0.25526	0.93473
202	0.59712	3.28453	0.69554	1.47499	59.7357	33.6344	74.4072	0.55307	2.68082	0.37302	0.95797
203	0.18667	1.78538	0.7359	0.77132	57.8855	36.674	80.1342	0.29736	2.52452	0.39611	0.94475
204	4.3501	14.4558	0.26159	6.68063	61.652	28.4141	101.699	1.25962	6.86342	0.1457	0.7065
205	1.86885	5.09679	0.90405	1.92454	60.2974	36.8723	34.5085	1.43151	1.35383	0.73865	0.96478
206	0.8984	5.01522	0.44885	2.39532	70.6718	34.9229	114.444	0.51311	4.72692	0.21155	0.96201
207	10.9631	25.7014	0.20856	8.88472	57.5881	46.685	83.1657	2.94857	3.70915	0.2696	0.48379
208	0.36788	2.96227	0.52682	1.38017	66.0793	37.6652	101.041	0.39662	3.66948	0.27252	0.94663
209	0.55454	2.85557	0.85459	1.13543	63.9648	40.7049	98.3659	0.66079	1.72172	0.58082	0.96121
210	0.50979	4.34524	0.33929	2.07388	67.5991	38.8877	30.6507	0.46584	4.84907	0.20623	0.80866
211	0.89513	5.64065	0.35354	2.64585	67.2687	43.0176	74.0546	0.54172	5.92511	0.16877	0.86361
212	1.80772	6.16884	0.59695	2.80604	73.5793	36.1454	77.7639	0.86447	3.36623	0.29707	0.97988
213	0.57856	2.78252	0.93903	1.0762	77.544	34.2621	107.879	0.71284	1.51647	0.65943	0.9707
214	18.6492	36.8147	0.17291	10.6593	77.1476	43.5793	67.0113	5.11695	2.87583	0.34773	0.45269
215	1.20624	6.48836	0.36006	2.80837	76.9163	36.2445	115.058	0.75812	5.21003	0.19194	0.75272
216	6.73856	18.0846	0.25892	7.38035	73.4802	43.6123	86.6637	2.02774	4.69254	0.2131	0.57434
217	0.1037	1.96011	0.33919	0.96722	60.1982	45.4626	82.1467	0.16397	6.97031	0.14347	0.90476
218	9.8333	24.8556	0.20001	10.3162	54.8128	55.804	62.1218	2.39184	6.42686	0.1556	0.4716
219	2.7225	14.1711	0.17036	6.33707	55.5727	59.5044	78.5729	1.40591	5.43484	0.184	0.4476
221	2.43649	13.0005	0.18116	6.29186	61.652	50.7819	79.1031	0.66244	11.7023	0.08545	0.78343
222	0.26417	2.72452	0.44721	1.31911	64.0308	45.3634	67.9321	0.29271	4.80662	0.20805	0.91321
224	0.62222	6.06343	0.21268	2.87881	63.1388	50.9471	80.7539	0.54412	6.00996	0.16639	0.58282
225	0.43119	3.96726	0.34427	1.9336	64.0969	49.4273	19.9831	0.31392	6.62329	0.15098	0.91119
226	3.77263	16.206	0.18051	5.24072	66.0132	44.1079	95.0636	2.73016	3.53017	0.28327	0.39342
227	20.8717	42.4407	0.14561	12.1809	60.6608	53.2599	40.8204	8.95319	1.13735	0.87924	0.32407
228	0.46612	2.54569	0.90385	1.00649	70.804	44.7687	23.1986	0.627	1.60594	0.62269	0.96497
230	0.17684	2.51005	0.35272	1.22291	74.7357	49.5925	91.5482	0.19824	6.1507	0.16258	0.89751
232	0.91587	6.68629	0.25744	3.13616	76.5198	47.1806	73.4742	0.73279	3.90413	0.25614	0.67444
233	1.60905	7.58284	0.35165	3.29105	78.37	44.2731	96.3402	1.1205	3.2759	0.30526	0.64017
234	1.78807	11.6499	0.16556	5.27653	75.8921	51.4427	72.1323	1.20451	5.51784	0.18123	0.41379
235	14.0262	34.3297	0.14956	13.4608	77.1476	57.5551	74.1898	3.71068	4.07062	0.24566	0.38363
239	4.82386	12.0423	0.41801	5.24072	80.848	51.8392	95.0636	1.46397	4.31691	0.23165	0.79116
242	0.68117	4.03963	0.52454	1.88558	69.8788	12.7203	101.113	0.48649	4.03069	0.2481	0.95926
243	0.33185	3.03345	0.45319	1.45149	70.3414	15.9251	78.1785	0.326	4.65402	0.21487	0.93109
1	3.64677	17.8765	0.1434	7.74608	1.55629	10.3311	82.632	1.503	6.02247	0.16604	0.42189
2	0.25328	2.15244	0.68698	0.84615	5.72848	3.54305	59.4208	0.47504	1.87127	0.5344	0.86355
3	3.11719	16.7724	0.13925	7.12036	2.94702	12.2185	71.565	1.673	4.94514	0.20222	0.42845
4	0.42981	2.60301	0.79713	1.06012	7.68212	3.54305	75.5297	0.56291	1.95962	0.5103	0.96671
5	3.00864	12.5149	0.24139	5.63508	8.04636	3.97351	96.7492	1.09676	6.20718	0.1611	0.62965
7	0.20175	1.83219	0.75522	0.80566	9.37086	3.31126	80.5377	0.33113	2.39898	0.41684	0.93401
8	0.24889	1.96117	0.81319	0.83769	10.9603	3.31126	71.565	0.42238	2.04321	0.48943	0.93996
9	0.04386	2.00346	0.13731	1.00708	14.2715	2.48344	99.4623	0.08633	13.6223	0.07341	0.68966
10	1.62274	5.2646	0.73574	2.20143	13.5099	7.31788	83.0888	0.89404	2.54481	0.39296	0.95762
11	0.74448	3.88962	0.61837	1.75996	16.6556	4.90066	94.316	0.59603	2.9008	0.34473	0.97
12	2.85623	12.9511	0.21399	5.86532	12.7483	7.35099	96.4831	1.25886	7.43377	0.13452	0.52236
13	1.04381	5.10675	0.50297	2.28285	7.11921	13.2119	66.0375	0.69673	3.67981	0.27175	0.84811
14	0.68747	3.97244	0.54746	1.83588	2.84768	16.9868	82.7468	0.4769	3.98295	0.25107	0.95216
15	0.64581	5.44321	0.27391	2.35309	6.92053	16.7218	76.1593	0.69315	4.61998	0.21645	0.54791
16	2.47138	10.0682	0.30637	4.73417	16.5894	12.7152	78.2971	0.84034	6.92523	0.1444	0.82248
20	1.22473	5.46053	0.51615	2.55633	20.1324	13.1457	53.427	0.73796	3.3618	0.29746	0.94983
21	5.67629	17.328	0.23756	7.62625	24.5695	13.0132	87.0134	1.87602	4.90654	0.20381	0.5975
22	1.67975	9.24988	0.24671	4.20999	28.0464	9.10596	87.2951	0.86397	6.9426	0.14404	0.6951
23	0.59098	4.09598	0.44266	1.8964	27.0861	12.1523	77.9052	0.48145	4.33406	0.23073	0.83051
24	1.14249	11.6584	0.10563	5.49828	31.2252	11.2914	88.6196	0.79207	12.8136	0.07804	0.43489
25	0.18859	3.51615	0.19169	1.54036	33.8079	5.36424	115.463	0.50169	3.02195	0.33091	0.40952
26	1.40235	7.19297	0.3406	3.09297	37.649	4.86755	111.346	0.92144	3.97824	0.25137	0.65172
27	1.88588	11.5101	0.17888	4.85074	39.0729	12.2848	85.3013	1.06025	6.39307	0.15642	0.44114
28	6.36705	26.0573	0.11784	11.6955	41.2583	16.6556	88.053	1.64822	8.77689	0.11394	0.41991
29	0.75106	4.34945	0.4989	1.73739	47.3179	1.09272	97.6668	0.83528	2.26758	0.441	0.76323
30	0.33551	2.37133	0.74978	1.04711	43.6093	4.90066	108.435	0.4418	2.43852	0.41008	0.94737
31	11.2879	43.7233	0.0742	14.7315	46.4238	4.60265	100.097	3.59782	4.89242	0.2044	0.26137
32	8.3527	35.9475	0.08123	9.71915	48.7748	4.37086	133.758	6.14531	1.8887	0.52947	0.22265
33	0.35963	4.75646	0.19976	2.02095	57.2517	4.37086	91.8779	0.72845	3.5141	0.28457	0.40821
34	1.53612	7.22082	0.37022	2.91861	60.5298	3.87417	93.2519	1.14027	2.71775	0.36795	0.70847
35	0.35634	2.19626	0.92835	0.83046	52.8146	11.1589	113.499	0.62205	1.28851	0.77609	0.9587
36	6.89553	27.8624	0.11162	11.7803	53.3113	12.0199	105.99	2.31636	5.71906	0.17485	0.3503
37	0.18968	1.84283	0.70189	0.83375	54.6026	9.86755	83.1572	0.29801	2.72833	0.36652	0.94278
38	0.44077	2.82933	0.69192	1.26089	45.0331	12.6159	76.3287	0.47384	2.77664	0.36015	0.95828
39	0.25218	1.86761	0.90856	0.74705	64.4371	1.19205	102.804	0.43046	1.66025	0.60232	0.96436
40	0.12499	1.26878	0.97572	0.4612	65.6623	1.09272	111.038	0.36424	1.18893	0.84109	0.93443
41	2.29047	11.193	0.22974	3.87191	61.9536	7.28477	48.8141	1.97802	2.19672	0.45522	0.42681
42	1.27297	6.55384	0.37242	2.9626	64.9669	6.19205	62.0029	0.61283	5.99441	0.16682	0.77503
43	0.55809	4.19331	0.39884	1.9268	65.3974	10.0993	70.9423	0.50107	4.42503	0.22599	0.77238
44	0.93856	6.22626	0.30424	2.62927	58.4106	11.3907	84.2176	0.8649	3.50109	0.28563	0.55893
45	0.9254	5.27359	0.41814	2.4726	61.0265	10.6291	69.6236	0.56194	4.43002	0.22573	0.89171
46	7.78036	33.7308	0.08593	13.9121	63.6424	8.47682	94.2314	2.6744	6.5876	0.1518	0.30331
47	0.20832	2.00907	0.64857	0.91824	17.5828	6.65563	115.641	0.31119	3.04476	0.32843	0.92457
48	2.02732	12.8886	0.15336	4.87307	60.5629	15.894	64.6538	1.69099	3.00284	0.33302	0.34023
49	5.45152	24.3484	0.11555	9.15998	55.7285	10.3642	96.2258	3.4805	3.82143	0.26168	0.29202
50	1.85957	8.48638	0.32447	3.75707	57.947	17.2848	124.951	1.0302	4.4112	0.2267	0.7017
51	2.05583	9.15624	0.30815	4.29444	61.0265	16.3907	107.038	0.85745	6.36885	0.15701	0.78831
52	0.21819	3.8897	0.18122	1.91137	60.3642	22.4172	75.9638	0.22109	8.40481	0.11898	0.73567
53	0.79163	5.49859	0.32903	2.27129	62.1192	23.1457	82.4605	0.76967	3.51982	0.28411	0.66299
54	4.14784	23.4834	0.09452	9.88759	57.4834	19.6689	148.279	2.23911	4.90937	0.20369	0.30687
55	1.18745	10.2208	0.14284	4.57289	51.7219	17.5166	100.008	0.84775	4.85017	0.20618	0.45629
56	0.91992	6.39463	0.2827	2.88517	18.5431	14.2053	99.2461	0.67891	4.91626	0.20341	0.60819
57	1.43415	7.01919	0.36579	3.17225	11.3576	14.5033	103.891	0.82372	4.71609	0.21204	0.71495
58	5.07653	17.9959	0.19698	8.27285	14.8675	14.5033	109.16	1.47606	6.56343	0.15236	0.58704
59	0.44845	4.70496	0.25457	2.08714	21.8874	18.245	88.1817	0.53112	4.71878	0.21192	0.53255
60	1.10741	8.7935	0.17997	4.07177	22.649	18.6424	148.637	0.89422	6.01175	0.16634	0.51808
61	2.22578	10.9911	0.23153	4.50745	24.8344	14.4371	105.772	1.38041	4.15565	0.24064	0.49488
62	0.11732	1.35247	0.80598	0.58676	28.245	14.702	106.39	0.28916	2.05282	0.48714	0.92641
63	0.85303	6.21632	0.2774	2.88555	28.1126	15.894	93.2892	0.58537	5.56104	0.17982	0.69464
64	0.14034	1.54183	0.74188	0.69141	29.702	17.5828	106.699	0.28916	2.53968	0.39375	0.92754
65	0.13706	1.75348	0.56015	0.83572	30.1987	15.3973	146.31	0.24541	3.63313	0.27524	0.90253
66	0.29604	2.47299	0.6083	1.13794	25.5629	24.2715	81.6341	0.36424	3.25052	0.30764	0.93588
67	0.12061	1.66458	0.54699	0.80157	26.2583	23.1788	128.29	0.22263	3.81908	0.26184	0.89796
68	9.89979	28.5831	0.15227	11.2655	26.7881	18.2782	127.476	2.91263	4.20358	0.23789	0.42579
69	0.14144	1.49933	0.79066	0.65056	34.8013	21.3245	104.744	0.29801	2.1426	0.46672	0.93478
70	20.2272	66.2354	0.05794	27.0701	31.3907	19.6358	167.137	5.56956	5.21552	0.19174	0.20994
71	0.89141	7.12697	0.22053	2.87699	37.053	20.3973	78.0434	0.80859	4.98398	0.20064	0.48785
72	0.13925	1.71054	0.59804	0.79608	34.106	18.7748	73.0725	0.25169	3.33766	0.29961	0.92029
73	1.61616	7.30811	0.38026	2.93938	36.9536	20.9272	104.349	1.05599	3.62773	0.27565	0.69709
74	1.15784	7.78003	0.24038	3.69632	36.9536	23.808	99.7999	0.5741	8.62497	0.11594	0.72403
75	0.30371	2.79981	0.48688	1.32987	35.2318	27.4503	71.1139	0.33233	4.15651	0.24059	0.91722
76	1.02846	5.5696	0.41663	2.39558	35.5298	28.5431	130.515	0.88224	3.26768	0.30603	0.70899
77	0.35415	2.44102	0.74689	1.08111	32.7815	27.3179	130.03	0.44955	2.47336	0.40431	0.94169
78	0.70721	4.83907	0.37952	2.15614	33.1126	28.6755	100.62	0.61356	4.2377	0.23598	0.70724
79	0.10087	1.46657	0.58936	0.69851	30.4305	26.3245	121.43	0.22246	3.30378	0.30268	0.87619
80	2.15232	9.30973	0.31206	4.35339	29.4702	31.4238	75.0124	0.82304	6.68764	0.14953	0.7566
81	0.57673	5.10136	0.27849	2.17764	28.6093	25.7285	98.7462	0.68078	3.99285	0.25045	0.50699
82	0.79382	3.26184	0.93758	1.21257	4.4702	18.3775	124.992	0.87979	1.36531	0.73244	0.97051
83	7.29902	25.1054	0.14553	8.46575	11.2914	17.8808	104.96	3.15327	5.41738	0.18459	0.32427
84	1.09535	5.82159	0.40614	2.67578	20.4305	21.8212	77.8557	0.64049	4.79135	0.20871	0.86009
85	0.14034	1.66422	0.63678	0.77302	20.596	22.2848	99.8658	0.2614	3.23147	0.30946	0.92754
87	6.32209	29.8819	0.08897	10.5799	16.192	34.4702	74.5719	4.53915	4.15151	0.24088	0.23366
88	0.82233	6.50484	0.24422	3.10412	7.81457	25.4967	101.07	0.51979	7.08677	0.14111	0.67781
89	0.95829	6.1139	0.32216	2.97664	8.80795	29.106	117.135	0.45911	6.72227	0.14876	0.96203
91	0.23245	2.32565	0.54006	1.02006	21.8212	28.3775	144.246	0.3842	2.82592	0.35387	0.82171
92	1.21596	8.48487	0.21224	3.33912	23.9404	32.1523	82.5931	1.08378	4.1185	0.24281	0.47171
93	29.377	84.4018	0.05182	26.5531	21.9868	24.4702	119.346	9.19039	2.99789	0.33357	0.19752
94	0.13048	1.95554	0.42876	0.96026	39.2053	23.3113	133.603	0.21073	4.98247	0.2007	0.85921
95	10.6783	29.3821	0.15543	11.3975	40	23.9735	114.182	3.76021	2.92459	0.34193	0.39814
96	0.13596	3.43325	0.14495	1.62285	42.7483	30.8609	88.8309	0.32125	4.80095	0.20829	0.41402
97	0.7094	6.48512	0.21196	3.10641	43.0795	30.8278	125.893	0.45058	8.28163	0.12075	0.65486
98	0.39362	2.60015	0.73163	1.13262	45.4636	30.9272	127.875	0.45585	2.56117	0.39045	0.96247
99	0.57563	4.96233	0.29375	2.21062	46.2914	32.5166	106.535	0.54485	4.65626	0.21476	0.63752
100	11.8197	48.7302	0.06255	15.1111	47.649	26.4238	118.25	4.16475	4.48227	0.2231	0.2533
101	0.42213	2.72728	0.71318	1.23052	50.9271	33.0795	66.1941	0.48308	2.59377	0.38554	0.95652
102	0.14034	1.59678	0.6917	0.72923	52.0199	31.6225	50.5275	0.27824	2.69544	0.371	0.92086
103	0.07894	1.07888	0.85229	0.46828	52.8477	30.8609	98.1301	0.23179	1.93655	0.51638	0.90566
104	0.47257	4.11842	0.35012	2.00133	53.5431	30.6623	73.664	0.33678	6.42912	0.15554	0.92489
105	2.1567	16.7028	0.09715	7.75407	54.5695	29.5695	92.2026	0.77913	13.8542	0.07218	0.48217
106	0.13048	1.92068	0.44446	0.93481	52.7483	33.6093	67.0679	0.21336	4.84091	0.20657	0.875
107	0.14363	1.56857	0.7336	0.69851	57.649	28.5431	95.4403	0.2649	2.47677	0.40375	0.93907
108	1.33327	5.64709	0.52539	2.65066	57.0861	32.1523	77.0054	0.65059	4.1677	0.23994	0.96854
109	3.09636	8.86027	0.49564	4.0438	19.3046	29.5364	106.654	1.07472	3.60431	0.27745	0.92788
110	0.09868	1.1649	0.91383	0.4889	19.8676	29.404	61.6992	0.29634	1.70667	0.58593	0.90909
111	0.72146	3.45359	0.76012	1.37806	20.596	35.0331	54.7824	0.79801	1.7884	0.55916	0.97699
112	0.21819	2.03273	0.66357	0.9044	36.3245	31.8212	66.2505	0.36314	2.67262	0.37416	0.91917
113	0.24231	3.52825	0.24461	1.56192	39.1722	33.5099	85.1355	0.43002	4.64022	0.21551	0.49944
114	0.39253	4.13907	0.28792	2.02095	41.6887	32.6821	108.138	0.28356	7.72881	0.12939	0.90518
115	3.98996	13.8359	0.26192	5.94046	3.74172	33.6755	86.1647	1.29712	5.8034	0.17231	0.67153
116	0.24889	2.65309	0.44434	1.27387	17.351	29.9669	117.897	0.26704	4.92667	0.20298	0.92276
117	0.1535	2.00944	0.47772	0.97387	11.2914	27.4172	125.311	0.22984	4.51678	0.2214	0.89744
118	7.9229	40.4857	0.06074	16.9134	66.3907	16.3576	103.819	2.59551	8.60754	0.11618	0.24231
119	0.07237	1.25051	0.58152	0.57161	5.96026	33.0795	100.008	0.16556	3.44601	0.29019	0.90411
120	3.16324	8.66199	0.52979	3.90953	6.45695	33.6424	128.811	1.16631	3.4277	0.29174	0.89222
121	1.5734	6.28898	0.49991	2.74055	3.54305	34.3709	101.853	0.78134	4.17633	0.23944	0.88471
123	0.49669	7.47274	0.11177	3.17069	4.50331	37.3841	97.1992	0.66618	6.62507	0.15094	0.30311
124	1.70716	7.4531	0.3862	2.9884	9.80132	34.8013	68.5523	1.23467	2.8883	0.34622	0.65024
125	0.53177	3.28071	0.62087	1.49594	10.1656	34.7682	117.699	0.48435	3.21491	0.31105	0.94083
126	0.1546	1.52765	0.83246	0.65308	13.543	29.3709	120.466	0.33989	2.00364	0.49909	0.92763
127	0.66883	5.35221	0.2934	2.52004	14.3709	32.8477	93.0128	0.47621	5.94301	0.16826	0.71765
128	0.42981	3.9986	0.3378	1.94351	16.1589	35.2318	98.8204	0.34324	5.70478	0.17529	0.93445
129	0.15789	1.4386	0.95868	0.54611	37.2185	31.3907	75.9638	0.39735	1.35261	0.73931	0.94737
130	1.58217	10.5226	0.17956	4.80692	59.9007	30.7285	92.7639	0.86443	6.80314	0.14699	0.49232
131	3.03934	14.5686	0.17995	6.13611	60.894	28.7748	96.8182	1.19357	6.18017	0.16181	0.55657
132	0.07456	1.05029	0.84934	0.4612	14.0066	0.23179	158.962	0.23698	1.96621	0.50859	0.90667
133	0.12061	1.95555	0.39632	0.92774	15.0331	0.49669	177.955	0.19868	4.80879	0.20795	0.88
134	0.33551	3.3369	0.37864	1.22113	69.2384	4.07285	77.4712	0.65211	2.33417	0.42842	0.59188
135	0.08772	1.12505	0.87085	0.4612	67.5166	1.39073	158.962	0.2649	1.68153	0.5947	0.91429
136	1.31573	4.7669	0.72762	1.94351	68.6755	4.43709	98.8204	0.8856	2.41488	0.4141	0.92593
137	3.82768	15.2816	0.20597	5.86355	69.404	6.09272	105.056	2.13735	3.15355	0.3171	0.42403
138	0.75764	4.05498	0.57903	1.81516	70.4305	12.351	104.797	0.59603	3.18234	0.31423	0.91523
139	0.18311	2.39579	0.40088	1.1646	70.7285	8.70861	104.826	0.22508	5.50244	0.18174	0.89544
140	0.4331	3.1528	0.54752	1.42999	72.7152	6.52318	95.3145	0.45192	3.27659	0.3052	0.9186
141	0.30481	3.56132	0.30201	1.64666	72.2848	8.07947	105.154	0.33741	6.86252	0.14572	0.72021
142	1.15455	7.1758	0.28176	2.66407	72.1192	5.69536	57.6927	1.22268	3.1119	0.32135	0.50637
143	0.1228	1.82977	0.46092	0.89465	76.9536	3.74172	141.009	0.21132	4.77723	0.20933	0.86822
144	0.08223	1.24773	0.66377	0.56969	80.4636	4.07285	125.538	0.21073	2.83196	0.35311	0.87719
145	1.63589	6.57598	0.47538	2.90807	77.1192	9.50331	82.1467	0.80201	3.94265	0.25364	0.86093
146	2.55252	13.4101	0.17837	5.9621	79.8344	6.65563	102.184	1.47639	5.34418	0.18712	0.44037
148	1.65453	7.17232	0.40417	3.09244	83.2119	10.298	102.995	0.94743	3.82244	0.26161	0.73395
149	0.11184	1.24594	0.90532	0.51829	83.4106	13.6424	153.435	0.31111	1.72186	0.58077	0.93151
151	0.3377	2.18975	0.88503	0.84421	81.0596	16.4569	64.44	0.57597	1.53292	0.65235	0.95356
152	1.19951	5.07297	0.58572	2.25385	77.9139	9.33775	100.154	0.6512	3.71527	0.26916	0.95213
153	0.8947	3.73222	0.80715	1.50179	77.6821	12.2848	104.036	0.79334	1.96078	0.51	0.94063
154	0.54055	3.11571	0.69973	1.17024	76.5563	14.702	64.8852	0.77524	1.45985	0.685	0.8843
155	0.07785	1.51897	0.42399	0.74042	75.5298	15.0993	116.565	0.16311	5.06294	0.19751	0.8503
156	0.15021	2.10092	0.42766	1.01575	74.9338	15.3642	109.026	0.22029	4.91622	0.20341	0.89542
157	0.09758	1.17188	0.89294	0.49225	77.5497	15.7285	109.654	0.28139	1.77001	0.56497	0.93684
158	0.61949	2.94464	0.8978	1.15325	69.404	16.5894	50.8263	0.72573	1.60462	0.6232	0.97666
159	2.20275	12.2517	0.18441	4.7285	69.6689	18.3444	127.03	1.85389	3.03142	0.32988	0.38172
160	0.14144	1.53877	0.75065	0.68263	70.5298	22.0199	104.036	0.29717	2.38705	0.41893	0.92806
161	4.33753	13.8644	0.28356	5.77537	73.2781	21.9205	77.0793	1.50131	4.28011	0.23364	0.64514
162	0.4331	3.723	0.39265	1.63061	76.9868	16.3576	102.907	0.53389	4.05116	0.24684	0.68398
163	0.5844	3.00973	0.81072	1.22919	78.4437	17.5828	117.255	0.75499	1.54818	0.64592	0.94671
164	1.7576	5.64119	0.69405	2.20143	80.7947	17.0199	111.161	1.24113	1.69863	0.58871	0.87143
165	0.12609	1.70766	0.54337	0.81983	82.053	16.9205	133.363	0.21073	3.7668	0.26548	0.9127
166	0.15898	1.68981	0.69966	0.76446	82.1854	18.5099	107.65	0.29348	2.67792	0.37342	0.92652
167	0.28069	2.12698	0.77966	0.93481	84.0066	22.5828	67.0679	0.41896	2.26694	0.44112	0.93601
168	0.48353	2.81258	0.76811	1.21257	75.7947	21.2914	124.992	0.56194	2.1914	0.45633	0.95351
169	0.45941	3.51788	0.4665	1.66092	73.7748	21.9536	113.499	0.43023	4.06575	0.24596	0.93527
170	0.46708	3.09124	0.61424	1.3049	77.0199	18.8411	125.707	0.49937	3.16519	0.31594	0.87028
171	3.12157	19.2905	0.10541	5.79395	77.1192	21.0265	159.597	2.63375	2.61366	0.38261	0.25246
172	0.17872	2.21219	0.45892	0.86347	81.8543	20	147.529	0.44317	2.17397	0.45999	0.64554
174	1.23459	4.96789	0.62862	2.21558	65.1987	32.1192	99.4623	0.88073	2.46687	0.40537	0.93951
175	0.84207	5.2744	0.38037	1.96372	70.2649	35.0331	84.1933	0.84244	2.75754	0.36264	0.6503
176	0.20613	1.79215	0.8065	0.76231	72.351	33.5431	145.62	0.37463	2.10916	0.47412	0.92157
179	0.08881	1.68758	0.39188	0.82848	80.9603	30.894	92.2906	0.13245	5.64697	0.17709	0.92045
180	2.10956	15.8174	0.10596	6.94907	83.5762	27.5497	95.1944	1.38326	6.24941	0.16002	0.31379
181	0.15021	1.51548	0.8219	0.65056	77.649	30.8278	104.744	0.32488	2.00682	0.4983	0.93197
182	2.90338	9.9473	0.36873	4.00046	72.8146	25.0662	96.6544	1.57085	2.72054	0.36757	0.64609
183	0.88922	4.19229	0.63579	1.78593	73.9404	28.9735	100.685	0.73334	2.49588	0.40066	0.90564
184	1.19183	7.53795	0.26358	3.18312	75.2649	30	92.9815	1.01352	3.09068	0.32355	0.54719
185	2.32665	10.0107	0.29175	4.64002	75.596	33.4437	92.454	0.83652	6.53679	0.15298	0.714
186	5.62585	20.8057	0.16332	9.50925	78.0464	26.1258	95.1944	1.5833	7.35211	0.13602	0.55145
187	0.091	1.08586	0.9699	0.41884	0.82781	41.4901	18.435	0.29801	1.3252	0.7546	0.92737
188	0.18201	1.81097	0.6974	0.81916	3.34437	41.2252	104.036	0.31032	2.74557	0.36422	0.91713
189	0.13706	2.02643	0.41942	0.93246	5.2649	40.7947	96.1155	0.25309	3.9297	0.25447	0.7764
190	0.47476	3.62942	0.45291	1.73328	6.88742	38.1457	83.4181	0.39735	4.51567	0.22145	0.93824
191	0.53616	4.27878	0.36802	1.83916	6.29139	40.1656	76.4641	0.50743	4.88573	0.20468	0.66849
192	0.14144	2.44749	0.29672	1.19251	0.92715	42.9139	91.5911	0.19868	6.16564	0.16219	0.82958
193	3.21806	17.6518	0.12979	7.35368	2.38411	50.1656	88.4518	1.72258	6.04877	0.16532	0.40903
194	0.37169	4.0362	0.28672	1.79298	7.84768	40.1987	94.2364	0.39771	5.3647	0.1864	0.65255
195	0.20284	1.63651	0.95176	0.60877	7.74834	42.0199	112.38	0.46358	1.27135	0.78657	0.94629
196	0.20284	1.63651	0.95176	0.60877	7.74834	42.0199	112.38	0.46358	1.27135	0.78657	0.94629
197	0.40678	3.81788	0.35069	1.80304	2.48344	54.6358	82.614	0.4072	4.36764	0.22896	0.86179
198	3.1764	10.9464	0.33312	4.92254	2.35099	58.9735	84.5962	1.23147	4.56733	0.21895	0.76986
199	0.09539	1.25875	0.75655	0.53495	2.58278	59.2715	68.1986	0.2649	1.89833	0.52678	0.92063
200	1.17758	7.21898	0.28395	3.37489	7.35099	53.3444	105.945	0.51023	7.71808	0.12957	0.76008
201	0.15569	2.02893	0.47528	0.96936	11.6225	36.5894	97.8533	0.23179	4.4961	0.22241	0.9281
202	3.40665	16.5276	0.15672	6.4011	9.80132	37.0861	104.683	2.00854	4.10771	0.24344	0.40085
203	0.32893	3.55121	0.32777	1.65861	11.1589	43.5762	93.4336	0.37601	4.44398	0.22502	0.87336
204	0.11732	2.51872	0.23239	1.05597	10.9934	45.596	131.186	0.40848	3.01164	0.33205	0.40996
205	0.39472	2.6159	0.72486	1.17911	7.45033	45.4636	128.157	0.46572	2.59885	0.38479	0.96128
206	0.8947	5.76868	0.33786	2.28093	8.34437	48.4768	80.8112	0.91697	2.65016	0.37734	0.59497
207	1.84202	9.62655	0.24978	3.74407	14.4702	36.1589	92.0273	1.61648	2.63284	0.37982	0.48485
208	0.4616	3.35478	0.51541	1.45733	17.0861	41.1258	111.318	0.49581	3.32683	0.30059	0.79659
209	0.28508	2.52549	0.56166	0.96539	13.2782	44.106	59.0362	0.56795	1.89015	0.52906	0.74074
210	0.20394	3.3619	0.22675	1.05597	15.5298	43.6093	48.8141	0.83808	1.97722	0.50576	0.4115
211	1.68194	5.47264	0.70571	1.99227	14.0729	44.3709	111.448	1.44637	1.24723	0.80178	0.86986
212	0.70063	5.64242	0.27655	2.4145	13.6424	48.5762	64.8407	0.74405	4.85296	0.20606	0.56077
213	7.20363	16.6835	0.32523	6.75773	9.83444	53.245	67.8337	2.20462	3.69041	0.27097	0.63777
214	0.29604	1.93916	0.98931	0.68263	5.72848	51.6887	112.834	0.59603	1.09794	0.9108	0.95745
215	2.72247	12.4286	0.22148	4.92788	12.8477	58.6755	41.1859	1.40156	4.28784	0.23322	0.46938
216	17.929	52.1867	0.08273	25.6156	0.03311	52.4503	169.649	1.84588	14.9877	0.06672	0.52091
217	0.31797	2.68892	0.55264	1.18189	23.3775	55.1324	101.31	0.38445	3.62689	0.27572	0.86957
218	2.01746	10.9097	0.21301	4.69335	29.8344	56.9536	159.775	1.37941	4.79387	0.2086	0.48742
219	0.36402	2.35117	0.8275	0.99393	34.6358	58.5099	150.018	0.50381	1.98661	0.50337	0.97218
220	0.43638	2.39367	0.95708	0.88355	20.3973	46.755	77.0054	0.66225	1.33024	0.75175	0.96252
221	0.24231	1.91324	0.83186	0.80566	19.4702	44.9007	80.5377	0.39735	1.97799	0.50556	0.94444
222	0.13925	1.43373	0.85126	0.60787	20.8609	45.0662	60.6422	0.32589	1.90818	0.52406	0.9304
223	0.8026	6.44721	0.24264	2.69049	19.8013	43.8411	76.4768	0.96234	3.14593	0.31787	0.48333
224	0.64361	3.37693	0.70924	1.49741	22.2848	42.3841	125.096	0.57742	2.6292	0.38034	0.96705
225	0.2785	2.23581	0.7001	0.97387	22.351	45.8278	72.1811	0.42569	2.42776	0.4119	0.9531
226	0.12609	1.84361	0.46618	0.81983	22.4172	46.3245	133.363	0.29381	3.19714	0.31278	0.73248
227	0.39253	3.37564	0.43288	1.52641	21.0927	50.1987	49.3987	0.425	3.99116	0.25055	0.77826
228	2.23565	16.3145	0.10555	5.40638	23.2119	49.4702	69.5672	2.11786	2.83356	0.35291	0.26173
229	0.55041	3.4189	0.59174	1.57729	20.8609	39.2053	140.964	0.47587	3.4125	0.29304	0.95347
230	0.07894	2.05022	0.23601	1.02809	27.4503	39.0729	104.931	0.1286	9.76078	0.10245	0.77419
231	4.33643	14.5221	0.2584	6.26764	28.2782	47.0861	83.3255	1.49844	4.64633	0.21522	0.59295
232	1.34314	4.81247	0.72878	1.98675	26.2583	47.947	36.8699	1.05364	1.94663	0.51371	0.91623
233	2.64243	17.1918	0.11235	7.79947	30.4967	51.5232	86.105	0.96403	14.4729	0.06909	0.44804
234	3.81672	18.941	0.13369	9.18598	28.9073	47.0861	174.207	0.75133	16.7603	0.05966	0.62563
235	0.28946	3.65096	0.27289	1.62555	37.7815	46.7881	86.4965	0.46616	4.00174	0.24989	0.54545
236	5.88242	16.3821	0.27544	5.99127	26.9536	57.0861	72.9671	2.02253	3.50005	0.28571	0.58031
237	0.10087	1.48577	0.57422	0.68183	33.0132	51.2583	150.945	0.20769	3.4591	0.28909	0.88462
238	0.16556	1.51487	0.90661	0.60877	33.8742	51.9205	112.38	0.38507	1.56666	0.6383	0.94081
239	0.16118	1.8991	0.56159	0.89649	34.2053	54.4371	85.7636	0.23179	3.7258	0.2684	0.9393
240	0.12609	1.34877	0.871	0.57161	33.6755	55.1324	79.992	0.29801	1.8654	0.53608	0.93878
241	0.16337	1.70871	0.70314	0.77302	40.0662	58.7748	133.264	0.28097	2.68473	0.37248	0.94006
242	1.34863	6.70159	0.37735	2.89617	38.2781	56.3907	120.964	0.71006	5.57238	0.17946	0.73653
243	0.29494	2.48153	0.60188	1.12777	37.7815	54.8344	93.3665	0.33113	3.30184	0.30286	0.96071
244	0.11403	1.25926	0.90364	0.50436	37.5497	53.9735	113.199	0.32464	1.65161	0.60547	0.93274
245	0.50327	2.79565	0.80918	1.19985	37.0199	52.4172	117.979	0.56312	2.16104	0.46274	0.96938
246	1.1107	5.10206	0.53618	2.26355	36.9868	48.3444	95.8774	0.85196	2.75573	0.36288	0.87592
247	3.27398	17.9023	0.12837	6.34043	40.2649	49.4371	106.069	2.65884	2.40108	0.41648	0.35189
248	0.44516	3.26265	0.52551	1.15325	40.2318	42.6159	140.826	0.73655	2.00028	0.49993	0.74908
249	0.4002	3.07364	0.53233	1.32533	44.106	45.7285	77.0054	0.49652	2.96444	0.33733	0.86391
250	1.89136	12.7865	0.14537	5.40557	39.8676	43.0464	99.52	1.56683	4.31833	0.23157	0.32569
251	9.79562	21.5678	0.26463	7.30258	39.6358	47.947	145.157	3.78563	3.15477	0.31698	0.49174
252	0.32674	2.36042	0.73694	1.03129	44.4371	56.9536	95.5275	0.39735	2.53976	0.39374	0.9644
253	0.52629	3.91674	0.43111	1.65563	44.9669	58.1457	126.87	0.67537	2.75042	0.36358	0.6867
254	3.04044	7.38399	0.70075	3.17501	44.8013	53.7748	97.7921	1.22517	2.67299	0.37411	0.97128
255	0.17105	1.58058	0.86037	0.66225	47.4503	54.0397	126.87	0.37463	1.83636	0.54455	0.92035
256	19.5035	50.696	0.09536	11.6055	46.0596	47.6821	144.405	8.14487	1.76511	0.56654	0.28221
257	0.27959	2.40672	0.60657	1.1126	49.702	57.1854	143.471	0.35633	3.35061	0.29845	0.92559
259	7.43169	19.0417	0.25757	9.33188	51.7219	58.3113	173.48	1.03649	9.28579	0.10769	0.97497
260	0.49011	5.99907	0.17113	1.85105	43.3113	38.5099	26.565	1.45781	1.79372	0.5575	0.31974
261	0.13048	1.51304	0.71621	0.68903	46.6556	35.7947	125.218	0.28097	2.6036	0.38408	0.91538
262	0.86619	5.89194	0.31355	2.53414	46.4901	36.6887	96.7536	0.89404	2.52091	0.39668	0.61985
263	0.59427	5.26714	0.26918	2.2392	47.1523	38.7086	66.4677	0.7061	4.08074	0.24505	0.52216
264	0.96816	4.48931	0.60367	1.80669	47.1192	40.7947	63.9046	0.8586	2.39547	0.41745	0.80456
265	2.70164	12.139	0.23039	5.06806	47.947	40.8278	103.219	1.70854	3.39716	0.29436	0.4805
266	0.16447	1.47915	0.94463	0.57829	48.4768	45.8278	113.629	0.4147	1.39886	0.71487	0.93458
267	1.20938	7.77948	0.25111	3.54227	50.596	40.2649	110.807	0.72515	6.67045	0.14991	0.61569
268	1.29271	8.94079	0.20322	4.08629	53.245	42.2848	94.648	0.7947	5.72563	0.17465	0.55797
269	0.69186	2.99237	0.97095	1.07858	55.8609	41.3907	72.1213	0.82781	1.26597	0.78991	0.97678
270	0.27082	2.82612	0.4261	1.36527	55.7616	39.6358	140.906	0.28977	5.10637	0.19583	0.89818
271	0.30262	4.85235	0.16151	2.30007	59.8344	43.9735	83.3865	0.39735	5.40495	0.18502	0.61676
272	2.42095	10.7148	0.26499	4.59204	59.6358	41.1921	56.7683	1.4616	3.37119	0.29663	0.54552
273	0.19297	1.65365	0.88679	0.65056	55.894	42.9801	75.2564	0.39735	1.62286	0.6162	0.95652
274	5.68396	21.3321	0.15696	7.06851	62.2185	50.0331	83.2745	3.23379	2.42099	0.41305	0.36123
275	0.0932	1.33261	0.65949	0.61057	65.1987	48.2119	102.529	0.19868	3.05292	0.32756	0.93407
276	0.25218	3.11508	0.32658	1.47825	64.3709	52.4834	105.593	0.33704	4.82749	0.20715	0.78365
277	0.11622	1.45061	0.69406	0.65056	64.5033	54.702	75.2564	0.25354	2.75643	0.36279	0.92174
278	1.78391	8.62623	0.30126	3.6347	54.6358	49.4371	73.0508	1.21024	3.30558	0.30252	0.60282
279	0.09758	1.46865	0.56852	0.69615	56.8212	50.9934	92.7263	0.19868	3.57496	0.27972	0.87685
280	1.12714	10.3762	0.13156	5.03845	54.0397	51.8874	177.363	0.49802	12.864	0.07774	0.57414
281	1.2017	9.81687	0.1567	4.72757	55.7947	54.2053	168.69	0.53733	11.4415	0.0874	0.54814
282	0.82891	6.63125	0.23688	3.102	59.0397	50.9603	106.113	0.56158	6.36914	0.15701	0.63211
283	5.89886	20.1445	0.18267	8.90882	57.2848	49.5695	88.9351	1.70252	7.70001	0.12987	0.52274
284	0.37718	2.56404	0.72095	1.14322	66.192	49.0397	79.992	0.45446	2.60994	0.38315	0.95159
285	3.58318	10.8063	0.38559	5.08178	66.7881	35.3311	94.4846	1.01431	5.07623	0.197	0.93478
286	8.11368	38.1826	0.06994	14.0411	68.6755	57.2517	89.1893	3.31083	5.87726	0.17015	0.24772
287	5.93395	19.5064	0.19597	8.13957	61.4569	49.8676	94.6669	1.82199	6.31214	0.15842	0.49247
288	0.87387	5.39502	0.37728	2.50542	78.1457	39.404	82.4054	0.59603	4.41557	0.22647	0.90465
289	0.47037	3.42499	0.50389	1.54071	83.8411	38.9735	81.3475	0.48953	3.26464	0.30631	0.8773
290	0.68308	3.28412	0.79588	1.40874	75.8609	40.5629	119.578	0.65185	2.20909	0.45267	0.96216
291	0.10855	1.25809	0.86181	0.53392	76.7219	42.649	82.875	0.2649	1.93409	0.51704	0.94737
292	5.04802	20.1613	0.15606	8.94119	74.5364	42.2517	97.0197	1.45838	6.94963	0.14389	0.5499
293	5.81992	17.1238	0.24942	7.19161	79.8344	47.7152	87.625	1.75778	4.86884	0.20539	0.60473
295	0.18201	1.57842	0.91803	0.61859	75.2318	51.7219	74.4759	0.41923	1.49232	0.6701	0.90959
296	3.00864	15.2789	0.16196	6.42521	72.4172	56.9205	88.8188	1.16397	7.36881	0.13571	0.49009
298	1.00653	4.50625	0.62289	2.04361	73.3113	57.1192	130.4	0.67847	3.14881	0.31758	0.94542
301	0.08772	1.9172	0.29988	0.9044	78.5762	55.4967	66.2505	0.22917	4.63156	0.21591	0.61538
302	0.22477	2.74276	0.37547	1.27387	83.543	57.947	81.0274	0.33107	4.06596	0.24594	0.78998
1	0.65114	3.02549	0.89391	1.12441	3.88726	2.66837	121.827	0.83826	1.27969	0.78144	0.978
2	10.7905	27.9257	0.17388	7.3059	6.09444	2.80015	129.144	5.72178	1.2062	0.82905	0.40788
3	3.50639	13.1511	0.25477	4.54946	13.7372	7.04978	79.992	2.40126	2.5781	0.38788	0.53115
4	0.72819	3.3156	0.8324	1.26262	13.7372	7.14861	97.4959	0.84409	1.42995	0.69932	0.93194
5	0.11286	1.83013	0.42345	0.8919	16.3397	5.30381	94.2364	0.16471	5.12709	0.19504	0.91228
6	0.4634	3.09222	0.609	1.42571	17.6244	3.459	40.3141	0.44603	3.19543	0.31295	0.94994
7	0.24201	1.92478	0.82088	0.80761	16.7679	6.02855	101.768	0.39531	1.99511	0.50122	0.94692
8	0.4113	2.67238	0.72373	1.10445	16.9656	7.21449	107.354	0.50095	2.41873	0.41344	0.89917
9	0.6175	3.94369	0.49893	1.76206	18.0198	4.97438	110.807	0.51657	3.95993	0.25253	0.81402
10	0.56866	3.03393	0.77634	1.2113	18.9092	7.21449	112.38	0.60686	2.13913	0.46748	0.92743
11	0.56866	3.49208	0.586	1.45882	20.4246	5.27086	96.4831	0.56558	3.04844	0.32804	0.84244
12	0.13565	1.37114	0.90674	0.56003	24.5754	0.72474	118.072	0.3537	1.6305	0.61331	0.91241
13	0.13782	1.37124	0.9211	0.53627	25.9261	0.6918	100.62	0.32943	1.56334	0.63966	0.95131
14	0.33968	2.31527	0.7963	0.87903	30.0439	1.08712	77.0054	0.51624	1.85244	0.53983	0.89943
15	0.2941	1.99344	0.93003	0.72549	32.7123	0.26354	129.472	0.53577	1.31984	0.75767	0.97658
16	0.39177	2.22206	0.99708	0.77188	35.0842	0.88946	50.1944	0.6918	1.07937	0.92647	0.96267
17	0.41347	4.06739	0.31407	1.51143	21.1493	6.81918	110.41	0.57306	2.94682	0.33935	0.69273
18	1.68103	7.80287	0.34696	3.29857	22.6977	5.07321	98.6157	1.04021	3.77146	0.26515	0.65719
19	3.1309	8.09084	0.60103	3.36598	29.3521	4.71083	93.3665	1.21521	3.1671	0.31575	0.90766
20	0.21813	2.12418	0.6075	0.97946	32.0534	7.14861	109.654	0.32309	3.29357	0.30362	0.92414
21	1.20895	7.93689	0.24117	3.42099	32.9429	4.74378	105.642	0.89949	6.05489	0.16516	0.5707
22	0.19426	1.62048	0.92961	0.62157	35.0512	7.41215	122.005	0.44223	1.43763	0.69559	0.94211
23	0.66308	3.76568	0.58761	1.69584	36.0066	5.07321	119.055	0.5305	3.44901	0.28994	0.95097
24	0.38743	2.82261	0.61108	1.30322	36.2701	6.91801	110.726	0.39603	3.44998	0.28986	0.9432
25	2.66534	9.61771	0.36209	4.21785	38.9056	4.21669	113.962	1.1513	4.58748	0.21798	0.76416
26	0.10961	1.32522	0.7843	0.5893	42.7269	7.74158	116.565	0.28003	2.28264	0.43809	0.92237
27	0.11829	1.56259	0.60879	0.72922	43.0893	7.14861	108.435	0.23971	3.33499	0.29985	0.87903
28	0.12914	1.6818	0.57376	0.80221	44.0776	7.47804	109.179	0.23971	3.6559	0.27353	0.89474
29	3.85475	11.1357	0.39064	5.14848	43.2211	4.08492	119.518	1.13113	5.35666	0.18668	0.82749
30	1.56382	8.62651	0.26408	3.9537	46.1859	4.67789	113.575	0.67846	7.04921	0.14186	0.68668
31	0.37441	2.79476	0.60237	1.22422	46.1859	10.2123	113.806	0.48201	2.58002	0.38759	0.91755
32	0.37441	2.92881	0.54849	1.24182	49.4802	10.377	111.801	0.48615	3.14668	0.31779	0.79219
33	0.13674	1.32753	0.97502	0.49414	53.6969	10.9041	126.87	0.396	1.24211	0.80508	0.92989
34	3.84499	12.668	0.30108	4.79316	48.8214	4.31552	119.208	1.75859	3.71389	0.26926	0.5479
35	0.19968	1.59417	0.98738	0.56003	53.0051	4.24963	118.072	0.49414	1.08684	0.9201	0.94118
36	2.23775	8.13509	0.42491	3.52258	52.7086	5.13909	114.887	1.06448	3.88159	0.25763	0.76697
37	5.48043	12.6752	0.42866	4.43177	56.2006	8.30161	57.1368	2.65815	1.89305	0.52825	0.6978
38	0.20837	2.20343	0.53931	1.04175	59.8573	9.25695	124.695	0.29282	3.84431	0.26012	0.89302
39	0.04884	1.8382	0.18162	0.92475	62.888	8.03807	85.9144	0.06589	13.0659	0.07653	0.9
40	4.2552	8.72283	0.70277	3.66674	64.3045	4.77672	98.7853	1.47275	2.69733	0.37074	0.95751
41	0.19317	2.02285	0.59323	0.96044	9.32284	7.70864	112.166	0.28152	3.52036	0.28406	0.9199
44	0.33425	2.14912	0.90942	0.7961	73.6933	1.97657	155.556	0.62894	1.29196	0.77402	0.97161
45	0.0955	1.38035	0.62985	0.63281	73.858	0.9224	51.3402	0.22866	2.9947	0.33392	0.91192
46	0.11069	1.22429	0.92804	0.50177	75.6369	0.52709	113.199	0.30943	1.64965	0.60619	0.96226
47	0.18666	1.58933	0.92861	0.62505	75.3075	1.87775	108.435	0.42736	1.5049	0.66449	0.94505
49	0.30495	1.99537	0.96248	0.7584	81.4348	1.71303	145.62	0.57468	1.30641	0.76545	0.96068
50	3.10811	8.20223	0.58055	3.28142	67.8294	5.10615	96.3402	1.30168	2.89145	0.34585	0.8729
51	0.15953	1.48445	0.90974	0.55222	69.5095	5.56735	107.354	0.39531	1.32621	0.75403	0.9393
52	0.13782	1.48089	0.78976	0.6489	70.3331	7.87335	113.962	0.31208	2.19519	0.45554	0.89437
53	5.30354	12.9613	0.39672	4.13168	72.0132	8.79575	74.7449	2.30661	1.98496	0.50379	0.66867
54	2.95075	9.64108	0.39892	4.09778	74.3851	6.58858	155.289	1.49807	3.17868	0.3146	0.73437
55	0.17798	1.52465	0.96213	0.59389	81.8631	4.90849	70.56	0.39531	1.45498	0.68729	0.96471
56	0.35813	2.85231	0.55316	1.3053	83.4773	4.61201	100.176	0.39531	3.37883	0.29596	0.93883
57	3.83088	11.0378	0.39513	4.47466	80.216	6.06149	149.47	1.90995	2.77488	0.36038	0.65583
58	0.19968	2.35269	0.45334	1.11909	2.0754	13.0783	132.614	0.30282	4.23652	0.23604	0.86183
59	0.23767	2.1178	0.6659	0.94334	5.04026	12.9795	102.095	0.362	2.7685	0.36121	0.92994
60	0.48293	2.78618	0.78176	1.17722	6.42387	12.7489	107.928	0.54045	2.21084	0.45232	0.95802
61	0.41022	3.89569	0.33967	1.72377	8.86164	13.0783	116.075	0.53079	3.99815	0.25012	0.62583
62	0.12155	1.51228	0.66787	0.69805	10.2782	12.6501	109.29	0.26061	2.7705	0.36095	0.91057
63	0.51983	4.49646	0.32309	2.11477	11.5959	12.4195	108.153	0.39674	6.53298	0.15307	0.78848
64	0.27131	1.99037	0.86061	0.81363	14.6596	10.7723	121.759	0.48641	1.61737	0.61829	0.9434
65	1.23717	5.59861	0.496	2.26181	15.6808	12.5512	102.619	0.88821	3.09063	0.32356	0.75773
66	1.96753	7.44855	0.44564	3.27711	19.601	10.8053	120.174	0.82532	4.5588	0.21936	0.85197
67	0.2496	2.01079	0.77576	0.87221	23.1918	11.0688	100.886	0.39531	2.26959	0.44061	0.9407
68	0.3527	2.23706	0.88565	0.85525	21.8741	14.0666	105.642	0.58333	1.43155	0.69854	0.95729
69	0.93764	3.75433	0.83595	1.57162	22.2365	15.1208	123.024	0.82294	1.92197	0.5203	0.97959
70	0.24743	2.28962	0.59312	1.06238	25.1684	15.4832	97.125	0.32622	3.46993	0.28819	0.94215
71	0.36247	2.4349	0.76828	1.0339	27.4414	15.3843	112.479	0.49558	2.19635	0.4553	0.96115
72	0.24201	1.77582	0.96437	0.63964	8.53221	16.8009	78.1113	0.49414	1.25861	0.79453	0.96121
73	0.14108	1.37504	0.93766	0.53221	11.3982	16.6032	68.1986	0.36237	1.42687	0.70083	0.95238
74	0.15736	1.44938	0.94132	0.53221	17.1962	16.3067	21.8014	0.42736	1.23432	0.81016	0.93548
75	0.43735	3.24774	0.52105	1.42723	9.25695	18.2174	108.853	0.50011	3.35856	0.29775	0.82752
76	0.37332	2.81558	0.59178	1.15253	11.9583	18.3492	120.964	0.46915	2.94954	0.33904	0.80468
77	0.67176	4.25956	0.46526	1.94168	15.8455	18.5468	104.744	0.5498	3.9459	0.25343	0.88937
78	0.47859	3.42433	0.51289	1.4806	18.7775	18.7116	110.854	0.56861	2.9574	0.33813	0.83602
79	1.44987	5.99562	0.50684	2.45861	20.2928	18.8763	125.181	1.05914	2.77306	0.36061	0.78867
80	0.34185	2.35126	0.77704	1.00029	23.5212	18.9422	107.241	0.5069	2.01063	0.49736	0.94595
81	0.26371	2.16396	0.70769	0.93699	25.1025	19.8646	79.8753	0.39531	2.47749	0.40364	0.94004
82	0.191	1.69701	0.83344	0.71266	26.2884	19.041	123.69	0.39788	1.84975	0.54061	0.92876
83	0.56432	2.90999	0.83744	1.12682	28.6603	18.7116	105.255	0.72111	1.53453	0.65167	0.94718
84	0.29952	2.58348	0.56394	1.07305	31.8228	18.6127	107.879	0.56003	1.47494	0.678	0.80349
85	0.36138	2.65314	0.64514	1.11472	34.1618	18.2833	108.97	0.46686	2.59694	0.38507	0.85604
86	0.14759	1.53486	0.78729	0.67914	36.5666	18.6786	104.036	0.29649	2.35344	0.42491	0.93151
87	0.53719	3.56105	0.53233	1.59799	38.3785	17.9868	104.323	0.48992	3.92791	0.25459	0.89755
88	0.65114	3.00571	0.90571	1.17952	40.8492	17.5586	125.91	0.75166	1.55874	0.64155	0.9772
89	0.21162	1.91568	0.72464	0.83988	40.948	19.634	101.31	0.36237	2.4103	0.41489	0.93301
90	0.37658	2.37801	0.83683	0.9778	43.4517	17.9868	32.6192	0.53577	1.83575	0.54474	0.97609
91	2.01311	9.78458	0.26424	3.62911	43.7811	19.5681	105.803	1.42971	3.25956	0.30679	0.53236
92	0.88772	3.80186	0.77178	1.51143	45.6918	17.3939	159.59	0.72474	2.06766	0.48364	0.95338
93	1.46073	6.68521	0.41072	2.75029	47.3719	17.7233	55.7389	0.98212	3.32221	0.301	0.67791
94	2.37449	8.77165	0.38781	3.7804	42.5293	21.5776	100.037	1.07747	3.99369	0.25039	0.72994
95	0.46448	3.00084	0.64818	1.28139	39.5974	21.7094	107.969	0.56961	2.25903	0.44267	0.93654
96	0.29735	2.09279	0.85316	0.86659	35.8089	22.5329	81.2538	0.42826	2.01507	0.49626	0.95972
98	11.5762	22.5595	0.28583	8.53882	2.20717	18.3163	142.997	3.66913	2.88968	0.34606	0.58896
99	2.41899	7.4152	0.55284	2.93044	2.40483	25.1354	81.5966	1.2509	2.78459	0.35912	0.79935
100	0.56866	3.60163	0.55089	1.57059	4.87555	22.4341	99.6599	0.50063	3.37537	0.29626	0.85203
101	0.18775	1.84709	0.69152	0.79678	6.32504	22.5988	97.125	0.29649	2.56843	0.38934	0.94278
102	0.07054	1.03259	0.83137	0.44198	6.62152	23.9165	63.435	0.23585	2.02063	0.4949	0.91549
103	0.72277	3.42299	0.77517	1.44836	10.5088	22.6647	107.199	0.69857	2.08081	0.48058	0.96873
104	0.41673	2.84683	0.64616	1.26734	9.22401	22.0059	8.97263	0.49414	2.61002	0.38314	0.94465
105	0.58386	5.47283	0.24496	2.15039	8.96047	23.7189	95.2739	0.7301	4.13644	0.24175	0.49267
106	1.98055	6.21873	0.64357	2.71993	10.7394	21.6764	168.826	0.90961	3.06813	0.32593	0.95226
107	0.86493	4.23498	0.60602	1.85536	14.8243	24.0154	73.4956	0.62388	3.34086	0.29932	0.9093
108	1.0657	4.5088	0.65875	1.94558	16.4056	22.2035	118.301	0.74568	2.91482	0.34307	0.91434
109	0.95392	5.10679	0.45965	2.22968	20.2269	23.8177	77.1957	0.6554	4.04968	0.24693	0.82846
110	2.88781	12.4431	0.23438	5.86837	13.6054	21.8741	177.748	0.75769	11.0095	0.09083	0.81426
111	1.07113	4.29757	0.72879	1.7562	21.2482	21.7094	156.801	0.77252	2.29721	0.43531	0.93643
112	6.54614	20.4179	0.19732	7.64389	22.9612	22.0059	0.98776	3.20212	2.67709	0.37354	0.46691
113	0.10418	1.25049	0.83723	0.53627	11.1018	25.8272	79.3803	0.26354	1.99762	0.5006	0.91429
114	0.06728	0.95734	0.92256	0.40077	14.8573	25.8602	80.5377	0.2306	1.69892	0.58861	0.93939
115	1.08415	5.84898	0.39823	2.6158	31.724	25.3001	84.2176	0.65959	4.73849	0.21104	0.74859
116	1.73638	9.83444	0.22561	3.24467	32.1523	24.1142	15.3061	2.15242	1.52049	0.65768	0.43466
117	0.81393	4.63309	0.47649	1.83093	37.1266	25.366	81.7241	0.70052	3.02085	0.33103	0.7764
118	0.23984	2.47349	0.49261	1.1113	34.6889	27.4085	101.976	0.35851	3.53942	0.28253	0.7964
119	0.10744	1.22106	0.90551	0.51141	42.7928	25.7614	104.931	0.29649	1.73294	0.57705	0.92958
120	0.56215	3.91459	0.46099	1.6788	43.0234	28.858	74.0546	0.48587	4.48902	0.22277	0.77198
121	0.13131	1.48892	0.74435	0.66214	48.8873	27.0791	95.7106	0.26354	2.4112	0.41473	0.93798
122	0.10961	1.29113	0.82626	0.56003	51.0615	27.112	118.072	0.27953	2.08111	0.48051	0.93953
123	2.81727	11.8007	0.25423	4.69641	48.0307	18.8763	124.136	1.40825	4.82096	0.20743	0.52045
124	0.36789	2.55002	0.71096	0.98884	54.5864	16.7679	60.0184	0.56254	1.93449	0.51693	0.8648
125	4.66651	13.7672	0.30939	6.33952	54.7182	17.1962	93.8735	1.13808	7.28153	0.13733	0.76478
126	1.55948	11.2208	0.15565	5.14469	57.5842	15.9444	111.801	0.95475	6.14246	0.1628	0.44393
127	0.95826	5.76068	0.36287	2.62077	62.6903	16.9326	104.56	0.57131	5.7937	0.1726	0.73768
128	0.13348	1.90133	0.464	0.87903	62.7562	20.3916	77.0054	0.2306	3.90664	0.25597	0.92135
129	1.59421	7.10663	0.39667	3.22386	66.5117	16.4056	101.195	0.77593	5.18255	0.19296	0.80648
130	1.33809	5.80538	0.49892	2.39035	61.6691	21.5776	97.125	0.7862	3.89461	0.25677	0.7861
131	0.93764	3.76945	0.82926	1.43633	63.9422	21.7423	126.607	0.93316	1.43116	0.69874	0.93862
132	0.39394	2.27032	0.96043	0.83988	64.3045	23.8507	41.8202	0.65224	1.28848	0.77611	0.95652
133	0.17472	2.06174	0.51652	0.98884	67.6977	19.601	119.982	0.25105	4.15638	0.24059	0.90704
134	0.11178	1.64433	0.51951	0.792	70.6296	19.6669	106.928	0.20882	4.13078	0.24209	0.89177
135	1.00493	4.65463	0.58287	2.04193	70.9261	21.7423	100.222	0.58208	3.74704	0.26688	0.92786
136	0.99299	4.96718	0.50575	2.05544	75.2745	21.7094	96.4416	0.74018	3.5854	0.27891	0.796
137	2.54596	9.13681	0.38324	3.98078	72.4414	16.4715	100.008	1.13387	4.48714	0.22286	0.72801
138	3.03757	11.3718	0.29518	5.06561	77.0205	16.1091	112.563	1.08021	5.60725	0.17834	0.69274
139	0.19317	2.04422	0.58089	0.93757	79.4912	17.295	108.435	0.27936	3.62419	0.27592	0.91049
140	0.49704	3.87668	0.4156	1.75805	80.4136	18.7775	102.995	0.44735	5.29186	0.18897	0.80421
141	1.05268	4.29788	0.71614	1.85478	79.7877	21.8741	109.722	0.80708	2.36987	0.42196	0.97733
142	1.47266	6.23135	0.47659	2.67569	82.7855	15.8126	94.2364	0.9437	3.0032	0.33298	0.82193
143	1.66584	6.41315	0.50898	2.42125	82.7526	18.6127	104.982	1.20192	2.45712	0.40698	0.73851
145	0.27891	1.99313	0.88226	0.80761	1.64714	29.6816	101.768	0.4612	1.70528	0.58641	0.95185
146	0.33751	2.06664	0.99303	0.68787	3.78843	29.7145	106.699	0.65886	1.02139	0.97905	0.96734
147	0.191	1.59741	0.94062	0.60115	5.27086	29.7804	99.4623	0.42826	1.36573	0.73221	0.94624
148	0.32449	2.23529	0.81609	0.94334	6.45681	29.6816	102.095	0.4612	2.08065	0.48062	0.95072
149	0.32123	2.01985	0.98943	0.69805	6.98389	30.011	160.71	0.60565	1.11565	0.89634	0.96732
150	0.20294	1.7847	0.80065	0.75121	9.2899	30.5381	74.7449	0.36237	2.09213	0.47798	0.94444
151	0.08139	1.04609	0.93466	0.4167	10.4758	29.978	108.435	0.26354	1.50013	0.66661	0.9434
152	5.53687	12.5486	0.44186	5.5128	0.36237	31.6581	114.727	1.64038	3.54457	0.28212	0.82191
153	0.62618	4.84679	0.33497	2.21331	3.26135	31.724	94.2679	0.46104	6.88022	0.14534	0.79586
154	0.33317	2.32672	0.77336	0.97558	5.00732	31.6252	101.689	0.4479	2.20348	0.45383	0.93171
155	3.31865	8.85183	0.53224	3.74058	5.00732	32.91	109.552	1.2131	3.71813	0.26895	0.8337
156	4.61225	12.5281	0.36928	5.31699	7.60981	31.6581	106.189	1.35507	4.39404	0.22758	0.7982
157	0.4634	3.08626	0.61136	1.40269	9.35578	30.9334	99.4623	0.52709	2.73441	0.36571	0.92625
158	0.15736	1.94575	0.52231	0.89493	11.2665	35.5454	96.3402	0.2306	3.86522	0.25872	0.92652
159	0.14651	2.77508	0.23907	1.26734	11.9253	35.2818	117.897	0.27607	5.93574	0.16847	0.53465
160	1.55948	8.51203	0.27047	3.77178	11.8265	32.7452	115.894	1.13491	3.36278	0.29737	0.56508
161	0.11938	1.6339	0.56192	0.73145	14.2313	29.7145	97.7652	0.2306	3.12962	0.31953	0.89431
162	6.91946	23.2814	0.16042	7.07352	14.429	30.8675	124.948	3.88431	2.0535	0.48697	0.37078
163	3.97738	13.0757	0.29233	5.73443	20.754	31.5264	91.646	1.58365	4.40223	0.22716	0.59613
164	0.82044	4.42941	0.52549	1.97904	24.9378	31.5264	92.8624	0.58483	3.52842	0.28341	0.89573
165	1.70599	6.73342	0.47284	2.79005	23.9824	33.3712	112.932	1.06819	3.23879	0.30876	0.75559
166	0.69889	3.6525	0.65832	1.5243	28.7262	31.4934	96.2035	0.52709	2.79009	0.35841	0.96335
167	1.84924	6.81132	0.50089	2.78304	28.6933	33.4041	96.1155	0.98456	3.30609	0.30247	0.77844
168	2.19543	10.0386	0.27377	4.07028	32.6135	35.6772	78.3263	1.26216	3.90867	0.25584	0.57163
169	0.09442	1.15802	0.88475	0.47167	32.5805	36.0066	12.0948	0.26354	1.74472	0.57316	0.93048
170	0.15953	1.5643	0.81924	0.67191	36.369	34.2606	78.6901	0.32943	2.03546	0.49129	0.92453
171	1.22414	6.02154	0.42426	2.68863	39.1032	33.7006	97.0379	0.80189	4.10936	0.24335	0.77632
172	1.66909	7.17835	0.40704	2.6158	44.1105	33.6347	73.1625	1.28118	2.76888	0.36116	0.69342
173	0.59037	3.86183	0.49745	1.69808	45.5271	35.3477	108.083	0.46031	4.47428	0.2235	0.83564
174	0.14868	2.3165	0.34817	1.10445	46.4165	38.3455	72.646	0.23586	5.99567	0.16679	0.78736
175	0.44929	3.2053	0.54954	1.36504	48.2284	32.6135	70.2532	0.55753	2.65167	0.37712	0.82966
176	0.13891	1.46712	0.81098	0.64723	48.8873	30.2745	104.744	0.29649	2.23971	0.44649	0.94118
177	0.31038	2.63731	0.56076	0.99103	48.7225	33.437	111.448	0.55115	2.03689	0.49094	0.73427
178	1.55189	5.94262	0.55222	2.59079	49.052	34.59	101.739	0.90188	3.35829	0.29777	0.91112
179	0.43952	3.04845	0.59433	1.23481	49.3814	37.489	99.211	0.57317	2.54345	0.39317	0.83851
180	0.51874	3.21523	0.63058	1.47067	51.8192	31.2628	105.593	0.52737	2.85073	0.35079	0.95314
181	0.9919	6.72394	0.2757	3.06811	52.0498	37.3243	86.9225	0.5403	6.38175	0.1567	0.76294
182	1.71901	7.47483	0.38662	3.3448	53.7299	24.5754	107.186	0.95233	4.13656	0.24175	0.83041
183	7.84191	21.5509	0.21218	9.45513	55.0805	37.489	89.4011	1.82089	5.76028	0.1736	0.62514
184	0.39503	2.99394	0.55379	1.29529	54.4875	38.9385	82.6942	0.44284	3.25502	0.30722	0.83678
185	0.36355	2.49697	0.73274	1.0318	57.2218	26.8814	106.699	0.50325	2.1664	0.46159	0.90175
186	0.35596	3.36793	0.39435	1.57473	57.8477	30.4722	105.781	0.40354	4.30545	0.23226	0.79036
187	0.37332	2.83585	0.58335	1.15864	60.7796	26.7826	104.826	0.52307	2.88813	0.34624	0.82395
188	0.22247	2.3342	0.51311	0.99103	63.5468	27.145	105.422	0.39076	2.7799	0.35973	0.75926
189	0.4189	3.4222	0.44948	1.58434	65.4905	28.3968	86.4237	0.36225	4.98995	0.2004	0.86257
190	0.75966	4.2948	0.51754	1.91239	67.7635	26.8485	100.923	0.49414	4.27053	0.23416	0.93209
191	0.382	3.1092	0.49657	1.43519	70.7943	27.1779	99.2461	0.39672	4.13573	0.2418	0.88553
192	0.47425	3.50148	0.48608	1.5243	74.1545	28.7921	83.7965	0.4612	4.37405	0.22862	0.80553
193	0.73687	4.17773	0.53055	1.84156	77.6794	24.7401	100.305	0.50706	4.18707	0.23883	0.90654
194	1.27841	4.35822	0.84579	1.60307	78.0088	28.4627	80.5377	1.11503	1.40573	0.71137	0.96007
195	0.23984	2.02964	0.73162	0.89917	80.1501	27.5732	98.427	0.36237	2.53922	0.39382	0.95879
196	4.15753	9.99342	0.52314	4.00117	81.9619	24.9378	107.241	1.51196	3.19052	0.31343	0.81182
197	1.50848	5.91606	0.54161	2.13621	83.2138	33.0417	63.435	1.09435	1.88366	0.53088	0.79
198	1.28058	5.20772	0.59336	2.20988	80.776	31.2299	100.305	0.78141	3.1393	0.31854	0.897
199	0.29952	2.63765	0.54101	1.19324	78.437	32.9758	83.6598	0.39531	3.16176	0.31628	0.90344
200	0.15519	1.62158	0.74164	0.66296	77.3829	32.5146	116.565	0.37628	1.84703	0.54141	0.86145
201	0.09333	1.13064	0.91745	0.4167	74.5827	32.4817	18.435	0.33891	1.23329	0.81084	0.91489
202	0.07922	1.06427	0.87893	0.4167	74.6486	32.0205	71.565	0.26354	1.53076	0.65327	0.9125
203	0.29952	2.75284	0.49668	1.27247	72.6061	33.1076	68.7495	0.37307	3.61791	0.2764	0.8625
204	0.49921	3.1796	0.62051	1.32634	70.8602	32.9429	75.6186	0.57948	2.52671	0.39577	0.84481
205	0.41999	3.19448	0.51718	1.4629	68.2247	33.1406	82.2348	0.39147	4.25854	0.23482	0.92033
206	0.72277	3.70488	0.6617	1.49555	66.4458	32.8111	82.4054	0.82179	2.04511	0.48897	0.925
207	1.20678	5.69969	0.46681	2.419	62.7892	30.8016	119.358	0.82692	3.57621	0.27963	0.7842
208	0.0662	0.969	0.88596	0.40212	61.8338	30.8016	124.992	0.23294	1.78033	0.56169	0.91729
209	0.14217	2.47244	0.29225	1.1864	61.6362	31.4934	91.5911	0.19639	6.1516	0.16256	0.78679
210	1.70816	6.05335	0.5858	2.75147	59.3631	33.0088	73.3008	0.86317	3.34868	0.29862	0.94791
211	2.42984	8.939	0.38213	3.9952	58.7701	37.5879	76.6513	1.01205	5.38068	0.18585	0.77447
212	0.08356	1.86244	0.30273	0.92475	60.2855	35.9736	94.0856	0.13177	6.83602	0.14628	0.84615
213	0.26588	2.61424	0.48889	1.10494	59.3961	37.8843	100.305	0.38835	3.6666	0.27273	0.77901
214	0.3896	3.64747	0.368	1.66321	62.0644	37.1596	82.0304	0.37718	5.81091	0.17209	0.76059
215	1.76242	8.26888	0.32391	3.74058	63.2504	33.5029	109.552	0.91418	4.81401	0.20773	0.68078
216	2.26597	11.1204	0.23026	4.86095	66.94	33.7665	124.229	1.32854	3.52303	0.28385	0.54731
217	3.36423	11.8287	0.30215	4.55637	73.1332	38.6091	82.1042	1.50132	3.79901	0.26323	0.59495
218	0.89315	6.31853	0.28113	2.76563	76.4934	37.0937	77.6192	0.75334	4.15431	0.24071	0.6085
219	3.82979	8.78915	0.623	3.66674	80.776	34.2606	98.7853	1.26395	3.17881	0.31458	0.93707
221	1.36848	5.25714	0.62223	2.07749	0.36237	45.6259	104.697	0.94172	2.71935	0.36773	0.8637
222	3.73538	10.2924	0.44311	3.97136	1.35066	47.5366	110.389	1.62325	3.47502	0.28777	0.72106
223	3.4543	13.4101	0.24138	6.26132	2.63543	47.306	88.4926	1.12943	7.74672	0.12909	0.70218
224	4.02731	12.6072	0.31841	5.32046	5.96266	40.7833	97.8291	1.58434	4.34824	0.22998	0.6361
225	3.80049	11.763	0.34516	5.19506	8.72987	40.5527	113.151	1.29997	5.36875	0.18626	0.70194
226	0.6544	3.78094	0.57524	1.49264	8.46633	44.9671	112.036	0.79592	2.16749	0.46136	0.83866
227	3.33167	9.05712	0.51038	4.04568	8.30161	47.0425	99.8458	1.23784	3.68137	0.27164	0.88844
228	0.99516	4.14472	0.72797	1.74628	11.7606	45.3624	144.211	0.81679	2.19211	0.45618	0.94928
229	1.84924	6.42123	0.56359	2.85617	12.9466	47.1413	97.2889	1.03141	2.921	0.34235	0.88773
230	0.74339	4.55112	0.45101	2.04352	0.42826	56.9253	69.2278	0.6742	3.56903	0.28019	0.80399
231	0.23984	2.37782	0.53305	1.03443	6.78624	55.6406	99.1624	0.42826	2.4716	0.4046	0.82617
232	0.39394	2.79539	0.63351	1.22599	9.15813	55.4429	96.1702	0.42826	2.89587	0.34532	0.94163
233	0.43952	4.36508	0.28987	1.86353	8.56515	58.5395	81.8699	0.58073	2.85948	0.34971	0.59341
238	0.54153	2.79625	0.87033	1.04018	14.8243	46.3177	10.9541	0.75617	1.41886	0.70479	0.96518
239	3.26981	8.69851	0.54305	3.46167	14.2313	50.5344	73.9797	1.29182	3.17189	0.31527	0.88099
240	0.65223	4.42116	0.41931	1.83537	16.2079	50.765	68.9625	0.69119	3.71619	0.26909	0.70457
241	0.16061	2.14231	0.43978	1.03443	16.1091	48.6237	80.8376	0.22836	4.93551	0.20261	0.89697
242	0.51223	2.86862	0.78222	1.12586	16.8338	45.3953	110.556	0.69665	1.59241	0.62798	0.94494
243	2.11838	10.5642	0.23853	4.31602	14.8573	41.3433	125.995	1.35469	4.5679	0.21892	0.56662
244	0.64246	3.09425	0.84323	1.23481	18.5468	43.7811	80.789	0.6918	1.77814	0.56239	0.97288
245	1.98815	6.80741	0.53913	2.96797	19.9305	50.3368	81.0604	0.93852	3.6197	0.27627	0.89694
246	0.74122	3.84594	0.62972	1.4941	21.4458	45.1647	104.036	0.70867	2.73737	0.36531	0.83907
247	1.94583	6.75397	0.53604	2.92432	23.4553	45.2635	75.6507	1.12915	2.57225	0.38877	0.83824
248	0.17581	1.54399	0.92674	0.59389	24.1142	45.9224	70.56	0.42715	1.43821	0.69531	0.93642
249	0.48293	3.47422	0.50278	1.5581	24.5754	44.8682	103.449	0.43992	4.16192	0.24027	0.85659
250	0.27782	2.99504	0.3892	1.40269	26.0578	45.2306	99.4623	0.3748	3.5686	0.28022	0.83524
251	0.27782	2.52826	0.54617	1.12199	25.959	47.6025	130.236	0.42879	2.62867	0.38042	0.8951
252	4.24761	12.7497	0.32836	5.44286	23.4553	47.3719	99.4053	1.43602	4.4533	0.22455	0.71254
253	0.38743	2.35493	0.8779	0.90458	27.4414	46.0212	146.889	0.63382	1.39028	0.71928	0.96097
254	2.4255	7.51508	0.53969	3.22655	26.7167	42.9246	122.067	1.15722	3.42484	0.29198	0.88079
255	2.24752	8.68624	0.37433	3.63762	27.9356	47.6354	128.012	1.08093	4.61711	0.21659	0.67891
257	0.59254	3.30612	0.68122	1.41501	30.2086	53.5322	77.9052	0.59297	2.6416	0.37856	0.92386
259	0.21813	2.04708	0.65413	0.84375	34.623	52.3463	128.66	0.42266	2.04404	0.48923	0.83402
260	0.12046	1.25863	0.95557	0.47167	33.8324	55.7064	114.775	0.36237	1.26021	0.79352	0.94872
261	2.06303	8.62978	0.34811	3.80087	31.8887	47.5695	123.69	0.97487	5.2648	0.18994	0.73696
262	0.33208	3.14974	0.42064	1.29151	33.9312	44.3411	84.144	0.52259	2.56154	0.39039	0.67475
263	4.72837	12.0064	0.41219	4.4066	31.6911	42.9246	118.098	2.12414	2.52651	0.3958	0.73866
264	4.30296	13.6432	0.2905	5.30422	38.082	42.9575	117.361	2.42936	1.81349	0.55142	0.5615
265	3.28718	7.57937	0.71906	3.07712	40.388	47.9978	105.524	1.40747	2.33157	0.42889	0.93995
266	1.51065	7.79963	0.31205	3.56164	41.508	43.0564	92.6507	0.78528	5.59045	0.17888	0.7557
267	0.18015	2.67604	0.31612	1.19415	43.5505	43.2211	114.444	0.36632	3.66057	0.27318	0.6171
268	0.92028	6.64731	0.26172	2.93488	45.2306	50.8309	87.4266	0.82691	4.44117	0.22517	0.54324
269	3.63445	10.2116	0.43799	4.52482	47.1084	42.8916	118.244	1.33205	3.4896	0.28657	0.83215
270	4.64697	12.7542	0.35898	4.42662	50.1391	46.6471	104.657	2.21903	1.79974	0.55564	0.6563
271	2.58937	7.74346	0.54267	3.29725	51.4898	43.1223	111.695	1.19772	2.94463	0.3396	0.83617
272	0.01302	1.20407	0.11288	0.5893	37.6208	48.1296	116.565	0.04468	10.5866	0.09446	0.57143
273	2.20845	8.12832	0.42005	3.42416	35.5125	55.9041	101.094	1.19174	3.41706	0.29265	0.75749
274	1.33158	6.96343	0.34509	3.25802	38.7079	55.8382	114.492	0.70731	4.61205	0.21682	0.84475
276	0.18992	1.70919	0.81694	0.73145	41.541	55.7064	144.162	0.34941	2.08895	0.47871	0.95109
277	2.20954	6.02535	0.7648	2.47576	42.4963	55.937	115.201	1.15637	2.20684	0.45314	0.97416
278	0.78788	5.87771	0.28659	2.6276	47.2731	58.7701	82.0731	0.61088	5.16914	0.19346	0.66423
285	0.76183	4.61692	0.44912	2.03127	72.9356	58.9019	81.6071	0.62918	3.82572	0.26139	0.78
286	0.55021	2.91116	0.81585	1.19914	76.5922	57.6501	105.945	0.56003	2.09912	0.47639	0.97313
288	0.98105	4.2589	0.67968	1.92793	81.5666	56.9912	123.147	0.72193	2.67023	0.3745	0.96324
290	0.12155	1.33557	0.85628	0.56677	73.1991	56.2006	144.462	0.3017	1.9269	0.51897	0.95726
291	0.37332	2.82662	0.58716	1.29989	73.4297	54.0922	81.2538	0.39531	3.13235	0.31925	0.97727
292	0.18015	2.47733	0.36887	1.13737	70.4319	52.5439	100.008	0.29649	4.06623	0.24593	0.8491
293	1.91218	7.60188	0.41581	3.09348	55.7723	43.0234	97.9575	0.99291	4.16824	0.23991	0.76742
294	0.51766	2.95215	0.74641	1.22997	55.97	47.8002	69.6236	0.67261	1.75343	0.57031	0.93713
295	4.40931	9.9312	0.56179	3.92905	54.6852	47.6354	110.106	1.88821	2.40883	0.41514	0.81301
296	0.47859	4.09011	0.3595	1.86848	56.2665	53.664	80.8698	0.41268	4.70154	0.2127	0.79103
297	0.4189	3.98519	0.33145	1.82648	60.2526	54.3228	82.7468	0.36203	6.95286	0.14383	0.75464
298	2.30829	9.94351	0.29337	4.46434	59.4619	46.6801	101.061	1.01511	5.34191	0.1872	0.69419
299	0.45797	2.66687	0.80918	0.99103	62.6245	48.7555	68.5523	0.68189	1.41943	0.70451	0.92952
300	3.10377	12.1931	0.26234	5.23554	62.4927	49.5132	105.698	1.41793	5.09679	0.1962	0.57854
301	0.0955	1.19173	0.84501	0.51141	60.7467	43.8141	104.931	0.26354	1.9778	0.50561	0.93617
302	1.38476	9.28969	0.20164	3.1448	58.869	43.0893	112.805	1.46657	3.02282	0.33082	0.39292
303	1.48569	10.0448	0.18504	3.82052	61.8009	43.847	119.438	1.12889	4.96487	0.20142	0.41712
304	0.59796	4.84689	0.31986	2.06387	66.7423	43.8141	98.2594	0.6825	2.87207	0.34818	0.63516
305	4.34202	15.5094	0.22684	6.24153	63.5139	47.7672	17.1917	2.3067	2.1631	0.4623	0.54009
306	1.62351	6.09139	0.54984	2.58071	69.3778	43.6493	104.036	0.89706	3.25283	0.30742	0.86275
307	2.12815	8.91563	0.33644	3.5776	66.9729	49.4473	143.236	1.36191	3.16629	0.31583	0.73035
308	0.60556	3.33131	0.68571	1.47509	71.9143	49.5132	119.427	0.54529	2.74125	0.3648	0.96373
309	1.06896	5.86258	0.39083	2.50756	72.4085	46.5154	99.8336	0.76774	3.72125	0.26873	0.73838
310	0.55673	2.93588	0.81166	1.2023	74.2862	43.3529	80.5377	0.64452	1.93549	0.51666	0.97529
311	4.03056	12.4331	0.32766	5.08954	74.7474	44.3082	103.856	1.56367	4.09874	0.24398	0.71754
312	0.2496	1.79568	0.97276	0.65638	75.2745	52.2145	72.4744	0.52709	1.24575	0.80273	0.95238
313	1.74614	6.7391	0.48315	2.45131	75.8016	49.6779	131.186	1.23496	2.19166	0.45627	0.8444
314	1.86335	8.09236	0.35756	3.22403	81.5337	51.6545	82.3667	1.36333	2.92314	0.3421	0.60415
315	2.41465	10.5114	0.27463	4.48132	78.3712	41.9034	128.134	1.47497	3.94748	0.25333	0.53033
3	0.84482	3.55228	0.84132	1.46529	1.15782	-0.03308	118.301	0.76939	1.94307	0.51465	0.96924
4	0.56358	3.18241	0.69928	1.39135	1.32322	3.04342	61.607	0.56727	2.48205	0.40289	0.93978
5	0.93674	3.99345	0.73813	1.58959	4.13508	3.14266	77.9885	0.77096	2.29613	0.43552	0.90391
6	0.17728	1.49763	0.99326	0.54256	2.61337	1.81943	127.569	0.46313	1.14744	0.87151	0.93642
7	0.18385	1.72541	0.77603	0.74853	1.48863	4.5982	45	0.37426	2.00888	0.49779	0.93593
9	0.15649	1.85463	0.57171	0.87021	4.5982	6.54996	81.2538	0.26464	3.49979	0.28573	0.91374
10	0.16415	1.77482	0.65485	0.82171	5.16057	6.6492	49.8991	0.29682	2.9425	0.33985	0.91463
11	0.15649	1.72066	0.6642	0.74339	7.6747	6.18607	69.1455	0.33081	2.4452	0.40896	0.90506
12	0.43773	3.05365	0.5899	1.3886	7.70778	8.23707	77.6192	0.44123	3.33859	0.29953	0.95923
13	11.7957	24.8315	0.2404	9.82672	3.96967	19.1867	85.1723	2.93279	4.53035	0.22073	0.51583
15	8.03236	24.7312	0.16503	7.00817	10.3873	4.66437	41.364	4.2432	1.90706	0.52437	0.33788
17	0.15868	1.95907	0.51954	0.93566	17.235	1.98484	81.8699	0.23156	4.06342	0.2461	0.91195
20	0.23637	2.18526	0.62202	1.01477	21.6016	4.10199	70.9744	0.33482	3.19583	0.31291	0.91915
21	0.2703	2.85088	0.41792	1.37075	19.2198	6.11991	81.6744	0.28341	5.31813	0.18804	0.93384
22	0.35128	3.43473	0.37418	1.57992	12.9676	6.02067	70.4269	0.38142	4.95911	0.20165	0.72542
23	24.8718	45.4007	0.15163	15.9728	5.19365	20.0468	73.5167	4.8121	4.47325	0.22355	0.39802
24	3.06521	15.008	0.17101	6.47586	1.25706	23.5865	74.8989	1.46068	4.04353	0.24731	0.5386
26	0.2123	1.91216	0.72964	0.85882	1.45555	26.7622	105.642	0.34451	2.54459	0.39299	0.93046
27	5.38627	17.0975	0.23154	6.98635	3.73811	27.7877	87.5576	2.02139	4.21443	0.23728	0.50145
28	2.05952	10.9195	0.21705	4.65297	5.6237	25.0751	60.1541	1.10813	6.28444	0.15912	0.50294
29	15.511	47.1069	0.08784	17.6399	13.0668	21.6347	78.7533	4.57499	4.55273	0.21965	0.31331
30	0.20792	2.21682	0.53168	1.02923	16.7057	10.4204	45	0.30409	3.61556	0.27658	0.90909
31	0.24185	1.79435	0.94392	0.7033	17.1688	11.2474	41.1859	0.46783	1.47366	0.67858	0.95054
32	0.406	3.51881	0.41204	1.63406	17.4335	13.3976	68.6294	0.39002	4.71218	0.21222	0.81004
33	1.85488	9.72538	0.24644	4.37915	21.8332	9.13025	85.6677	0.82416	6.37932	0.15676	0.63818
35	0.15649	1.5907	0.77717	0.70175	24.5127	1.75327	81.8699	0.29773	2.29001	0.43668	0.95017
36	0.46618	2.51936	0.92297	1.00828	24.3142	2.28256	131.009	0.63157	1.57932	0.63318	0.96818
37	0.51105	4.12412	0.37758	1.94698	24.0496	6.68228	80.2176	0.4043	5.74952	0.17393	0.90154
38	1.543	7.76105	0.32191	3.47614	25.5382	8.10475	73.9797	0.73894	6.15906	0.16236	0.73038
39	0.5592	2.8248	0.88065	1.15403	24.4466	11.2143	62.7004	0.64877	1.74979	0.5715	0.97519
40	7.52897	23.5538	0.17054	7.08489	8.33631	20.9069	106.827	4.39537	2.02664	0.49343	0.37947
41	0.07113	1.53987	0.37697	0.76157	7.57546	24.4796	87.5105	0.13232	5.60408	0.17844	0.87248
42	0.16962	2.16173	0.45613	1.03875	6.6492	27.3246	80.8376	0.23156	4.65794	0.21469	0.92814
43	0.16524	1.81431	0.63083	0.829	8.03859	27.2584	61.3895	0.29512	3.12355	0.32015	0.90419
44	1.86802	8.91476	0.29537	3.67254	13.2653	23.9173	91.0322	1.23069	3.46691	0.28844	0.58419
45	3.48215	12.2741	0.29045	3.80125	19.4845	14.3901	58.5232	2.08544	2.41172	0.41464	0.53269
46	3.1243	10.8588	0.33297	4.8624	17.2681	19.0214	59.7716	1.21599	5.22224	0.19149	0.70721
47	3.81701	14.5897	0.22534	6.68236	14.7209	23.9834	52.8465	1.51609	5.21359	0.19181	0.5795
48	0.50667	3.33642	0.57197	1.48679	16.8711	23.5534	57.7244	0.49696	3.39414	0.29463	0.88023
49	0.60626	4.79027	0.33201	2.12978	16.1764	25.836	83.7581	0.52292	5.65195	0.17693	0.68311
50	0.55263	3.7222	0.50124	1.70518	16.011	27.7216	71.9166	0.4277	4.42107	0.22619	0.8883
51	0.6358	3.74655	0.56921	1.60977	17.7643	25.3728	80.5377	0.54905	3.20129	0.31237	0.85693
52	0.08645	1.44712	0.51877	0.69548	17.6981	27.6554	87.2737	0.1654	3.87437	0.25811	0.91329
53	0.09411	1.14073	0.90885	0.44994	18.0289	27.0268	72.8973	0.29773	1.52575	0.65541	0.92473
54	0.13132	1.66398	0.59599	0.77862	19.4845	27.92	77.7352	0.24655	3.33146	0.30017	0.89219
55	6.2694	19.7967	0.20103	8.07614	19.7822	25.6705	71.1198	1.9379	4.28225	0.23352	0.59466
56	6.32302	16.1914	0.30309	6.92405	21.6016	17.9959	75.8974	1.96721	5.06346	0.19749	0.61774
57	0.67301	3.67603	0.62586	1.65337	29.4748	6.15299	70.1148	0.60204	2.72991	0.36631	0.94761
59	1.29787	10.3491	0.15228	4.5447	28.8463	10.0234	65.487	0.98781	5.87809	0.17012	0.38866
60	2.65593	9.69478	0.3551	4.42465	30.4011	11.082	78.354	1.0545	4.93361	0.20269	0.7601
61	1.75421	6.64295	0.49954	2.33751	33.9738	3.90351	63.0723	1.1001	1.72619	0.57931	0.82121
62	0.22871	2.6088	0.4223	1.24526	34.5361	0.62853	16.9908	0.26013	5.11131	0.19564	0.90476
64	0.30969	3.16106	0.38947	1.52207	34.8339	4.56512	91.2454	0.29773	5.08697	0.19658	0.93709
65	0.1729	2.45225	0.36131	1.19503	35.6609	6.91385	94.7636	0.19848	6.09709	0.16401	0.90286
66	0.10287	1.70308	0.44567	0.82966	33.7091	9.13025	94.5739	0.1654	4.83568	0.2068	0.89952
67	0.08864	1.30237	0.65671	0.58619	34.5692	9.69262	73.6105	0.21668	2.97344	0.33631	0.89503
68	0.22215	2.64961	0.39764	1.16958	35.2308	10.3542	98.1301	0.3967	3.08261	0.3244	0.69048
69	1.39527	5.68052	0.54336	2.57625	36.4218	7.41006	102.609	0.73651	3.75785	0.26611	0.93372
70	0.94003	5.63851	0.37155	2.456	36.8518	7.31081	85.3645	0.7966	3.66913	0.27254	0.69667
71	0.16743	1.57954	0.84331	0.66901	39.2336	5.2929	98.5308	0.33081	2.02819	0.49305	0.9653
74	0.12038	1.45486	0.71467	0.66573	43.2364	3.53962	116.565	0.2664	2.63295	0.3798	0.91667
75	0.5592	2.9186	0.82495	1.228	43.104	5.02825	94.6355	0.62853	1.924	0.51975	0.97241
76	0.25936	1.91097	0.89247	0.76373	44.4934	6.02067	72.3499	0.46313	1.62594	0.61503	0.95565
77	0.21887	1.69786	0.95407	0.63889	45.7836	5.42522	111.251	0.46313	1.35799	0.73638	0.95694
78	0.17728	1.75886	0.72013	0.78632	45.4197	2.97725	67.751	0.32549	2.55522	0.39136	0.92308
79	0.48698	3.5731	0.47932	1.6033	45.8166	2.18332	68.1986	0.44671	4.00283	0.24982	0.85331
80	0.38849	3.52943	0.3919	1.56356	48.033	2.54721	83.9275	0.45045	3.85851	0.25917	0.72523
81	0.17071	1.47452	0.98669	0.51674	47.1068	5.4583	129.806	0.46313	1.0852	0.92149	0.93413
82	0.14883	1.80321	0.57518	0.8505	47.2722	6.78152	103.496	0.2533	3.52497	0.28369	0.90365
83	0.17071	2.02522	0.52304	0.95991	48.827	8.43555	91.9749	0.23156	3.97572	0.25153	0.93134
84	0.16634	1.53565	0.88637	0.63632	38.6051	9.031	98.9726	0.33081	1.87859	0.53231	0.97436
85	0.10834	1.27363	0.83928	0.53851	40.6891	9.52721	79.3803	0.26464	1.91951	0.52097	0.94286
86	0.1543	1.46288	0.90606	0.58619	41.45	8.93176	106.39	0.36389	1.62813	0.6142	0.93377
87	11.1796	29.5338	0.16106	10.703	24.3142	20.7415	61.3754	3.29524	4.3753	0.22856	0.47384
88	0.11381	1.39885	0.73089	0.63632	23.7849	21.1716	62.1027	0.26644	2.49162	0.40134	0.9163
89	1.73451	10.1492	0.2116	4.64556	22.7264	27.4238	62.8875	0.72733	7.01699	0.14251	0.66471
90	0.07989	0.99071	1	0.36985	26.7953	19.9145	63.435	0.29773	1.1307	0.88441	0.94805
91	0.64565	4.05556	0.49329	1.89284	28.6809	18.1612	84.9869	0.49621	3.89954	0.25644	0.94024
92	0.99474	7.36285	0.23058	3.34523	30.4672	14.7539	92.8341	0.72912	4.79103	0.20872	0.59315
93	5.59967	17.6053	0.22703	7.71488	33.2791	18.8559	87.5425	1.61406	6.49693	0.15392	0.56061
94	5.61827	17.8702	0.22108	7.9692	36.2563	18.8229	77.2906	1.37664	7.03994	0.14205	0.61915
95	0.62267	5.77295	0.23479	2.70412	39.002	19.3852	82.2664	0.59913	5.62549	0.17776	0.61814
96	0.25936	2.02955	0.79124	0.87586	41.02	16.3418	79.1145	0.39697	2.26182	0.44212	0.95372
97	1.67104	8.76438	0.27337	3.65702	42.7732	14.7209	84.2894	1.02055	5.31706	0.18807	0.56608
98	2.58261	12.8112	0.19774	5.5915	42.3762	21.0062	88.983	1.01334	7.81699	0.12793	0.53472
99	0.36879	3.62256	0.35315	1.70774	40.4576	18.9883	98.9149	0.33937	6.24159	0.16022	0.83831
100	0.51433	4.88075	0.27132	2.29785	36.4218	21.0723	83.3865	0.34892	9.08899	0.11002	0.77176
101	0.17071	1.85001	0.62681	0.8601	33.3453	20.113	112.62	0.2827	3.14707	0.31776	0.92035
102	0.1357	1.30302	1	0.46076	30.1695	19.6168	158.962	0.39697	1.13406	0.88179	0.95385
103	0.59969	2.88567	0.90499	1.15546	30.9635	20.113	113.629	0.68832	1.6676	0.59966	0.97163
104	6.4423	18.4297	0.23835	7.6247	27.0268	27.6223	61.211	1.69238	6.53316	0.15307	0.67419
105	1.45108	7.99577	0.28522	3.05526	31.8235	21.5355	123.518	1.45509	2.494	0.40096	0.51148
106	0.04815	1.79403	0.188	0.90292	35.9917	23.2226	81.573	0.09801	11.7315	0.08524	0.71545
107	1.7159	10.7113	0.18794	5.16227	31.6251	21.5685	1.4688	0.58197	11.1987	0.0893	0.69504
108	0.23528	2.07127	0.68916	0.93566	35.3632	25.9683	81.8699	0.33081	2.81406	0.35536	0.95133
109	1.24534	6.57041	0.3625	3.01052	32.0551	27.1592	77.9492	0.73503	4.78589	0.20895	0.81228
110	0.34252	2.53149	0.67166	1.10412	36.3556	27.5892	81.3843	0.43005	2.58308	0.38714	0.95282
111	0.58328	5.01437	0.29151	2.38846	36.6864	26.1337	53.4475	0.45459	6.60484	0.1514	0.76801
112	2.24446	6.76405	0.61646	2.68667	38.6712	21.9655	99.9262	1.09527	2.7064	0.36949	0.90452
113	2.08031	8.45214	0.36594	3.89425	40.4907	25.7036	83.6598	0.77759	6.10515	0.1638	0.82188
114	0.15649	1.61982	0.74948	0.72249	45.7505	11.2474	105.945	0.31153	2.39967	0.41672	0.9377
115	4.28976	14.389	0.26037	3.63134	47.9007	14.6547	66.9385	2.68779	1.19223	0.83876	0.57285
116	0.34252	3.4756	0.35632	1.56041	51.0103	9.29565	85.1355	0.39697	5.10421	0.19592	0.77667
117	0.348	3.85011	0.29501	1.86312	48.9593	17.8966	96.1155	0.28637	7.20052	0.13888	0.89577
118	3.13306	15.648	0.16079	5.07386	46.776	19.9145	70.9744	2.31093	2.923	0.34211	0.3825
119	4.47798	15.4064	0.23708	6.58803	50.4479	11.5451	103.059	1.73476	3.99074	0.25058	0.57363
120	0.06238	1.42381	0.38666	0.67471	52.2674	15.3494	101.31	0.14689	5.30017	0.18867	0.82014
121	0.97286	5.08688	0.47245	2.15253	51.2088	18.1282	92.6425	0.69469	3.81916	0.26184	0.79982
123	1.74764	10.9852	0.18199	4.98739	51.2419	3.04342	98.7751	0.95934	6.26076	0.15973	0.46163
125	0.34581	2.50628	0.69181	1.07346	59.0158	2.01792	56.3099	0.54151	2.02282	0.49436	0.92128
126	0.43554	2.89301	0.65394	0.99737	61.7284	1.95176	84.2894	0.73823	1.45863	0.68557	0.77963
128	0.14773	2.00354	0.46248	0.96162	64.5072	5.55754	93.9452	0.19848	4.6512	0.215	0.91837
129	0.27686	2.89624	0.41477	1.39606	64.5403	8.10475	76.293	0.28088	5.39291	0.18543	0.91833
130	0.10506	1.22919	0.87375	0.50495	62.4231	3.67195	31.6075	0.30409	1.86027	0.53756	0.93204
131	4.25255	15.5365	0.22139	6.24207	58.3542	10.1888	75.8901	2.07299	3.05488	0.32735	0.4914
132	1.58021	6.16365	0.5227	2.81671	61.5961	6.61612	77.1063	0.75102	3.84821	0.25986	0.93675
133	2.04967	8.36894	0.36775	3.65282	61.8938	10.2219	77.9777	1.11141	4.29333	0.23292	0.71543
134	0.116	2.7093	0.19859	1.32364	57.064	12.5706	88.5679	0.16015	7.54356	0.13256	0.81226
135	0.53403	4.2646	0.36899	2.02765	59.3797	13.3315	84.3824	0.38519	6.23621	0.16035	0.87377
136	0.19698	2.07699	0.5738	0.97742	61.5299	12.1737	66.0375	0.28698	3.58855	0.27866	0.92072
137	0.14226	1.61118	0.68867	0.73077	63.6471	11.479	95.1944	0.26464	2.67903	0.37327	0.92199
138	0.31735	2.22203	0.80771	0.94728	63.614	13.7285	114.775	0.47351	2.04172	0.48978	0.94771
139	0.116	1.22607	0.96968	0.44994	64.044	15.1509	72.8973	0.36389	1.24672	0.8021	0.92576
140	0.18604	2.40049	0.4057	1.0591	62.8201	15.6802	104.47	0.33985	3.33965	0.29943	0.70248
141	0.15321	1.60231	0.74988	0.69784	55.1784	19.0875	95.4403	0.29773	2.44069	0.40972	0.95238
142	0.31845	2.68564	0.55482	1.20415	54.7815	17.6981	110.924	0.39361	3.25986	0.30676	0.89401
143	3.36505	12.2491	0.28183	5.73755	57.5603	19.5506	80.3748	0.87367	7.79465	0.12829	0.78816
144	0.05362	1.18065	0.4834	0.54558	59.1812	17.7312	104.036	0.15731	3.97868	0.25134	0.86726
145	1.06587	4.14788	0.77851	1.65171	63.3163	17.1688	122.735	0.81035	2.08324	0.48002	0.94701
146	9.45936	29.1136	0.14024	13.1382	36.7195	33.2791	62.7252	2.32983	9.35738	0.10687	0.47031
147	0.05253	1.10742	0.53823	0.51355	44.1957	23.9173	75.0686	0.15605	3.76003	0.26596	0.87273
148	0.13898	1.43601	0.84692	0.59912	45.5189	23.1233	96.3402	0.29773	1.91518	0.52214	0.94424
149	0.29328	2.18282	0.77349	0.95247	43.3356	26.0013	69.6769	0.43328	2.26233	0.44202	0.95374
150	0.71022	3.59146	0.69192	1.48605	44.8242	26.2329	73.1786	0.66161	2.34814	0.42587	0.88661
151	1.30444	8.32994	0.23624	3.76669	46.7098	25.869	82.9374	0.81461	5.5293	0.18085	0.6116
152	1.09104	5.52662	0.44888	2.45889	48.3638	26.2991	70.3462	0.70529	4.1312	0.24206	0.81755
153	2.82993	10.0976	0.34877	4.30506	50.6133	25.7698	87.3575	0.95934	5.82292	0.17174	0.77068
154	0.17728	1.52493	0.95801	0.58619	50.2164	26.3322	73.6105	0.39697	1.41774	0.70535	0.95294
155	0.97395	5.88054	0.35393	2.47928	52.0358	26.3322	58.6429	0.73429	4.47187	0.22362	0.6419
156	0.49464	3.08253	0.65415	1.30532	54.7815	25.2405	98.7462	0.59545	2.2546	0.44354	0.91037
157	2.82008	11.5267	0.26672	5.26491	56.2039	21.0062	92.5208	0.95934	7.52956	0.13281	0.73179
158	2.10658	9.38298	0.30068	4.48044	57.7918	26.3983	73.706	0.70807	7.39552	0.13522	0.82885
159	0.16415	1.49984	0.91698	0.58619	60.8683	25.9021	106.39	0.36389	1.52588	0.65536	0.95541
160	0.14445	1.93348	0.48557	0.92271	61.8276	25.4721	75.4655	0.23142	4.38573	0.22801	0.89189
161	0.74852	4.7467	0.41747	2.15938	63.9448	20.113	95.2739	0.49621	5.33241	0.18753	0.85181
162	0.14226	2.22272	0.36185	1.09116	65.1026	22.2302	104.036	0.19267	6.21815	0.16082	0.87542
163	0.61611	5.17199	0.28943	2.19033	63.6471	26.9938	64.9831	0.84346	3.01589	0.33158	0.56697
164	2.65374	11.3268	0.25993	4.78298	66.9882	24.8766	77.2133	1.36786	4.36939	0.22886	0.64452
165	1.07025	8.59875	0.1819	4.14354	67.1205	14.2908	93.6619	0.42426	12.4358	0.08041	0.74543
166	0.07989	1.17449	0.72775	0.53341	4.10199	29.5079	97.125	0.19848	2.5895	0.38617	0.9359
167	0.52856	2.73409	0.88854	1.12911	2.87801	31.7243	31.8274	0.67835	1.58701	0.63011	0.97183
168	0.28343	2.83469	0.44325	1.09965	3.30806	33.5437	74.2914	0.6068	1.7146	0.58322	0.63094
169	0.40162	3.56198	0.39778	1.71764	6.3184	32.3528	74.3577	0.3357	5.34079	0.18724	0.92443
170	2.08688	5.83024	0.7715	2.47486	10.1227	32.7498	81.545	1.09166	2.2904	0.43661	0.98426
171	0.32173	2.71241	0.54953	1.16958	11.5451	31.3604	81.8699	0.44826	2.72497	0.36698	0.82008
172	0.75071	4.22757	0.52784	1.96711	14.5555	32.5513	70.3462	0.5317	3.96831	0.252	0.9541
173	0.45415	3.89196	0.37676	1.62634	18.7567	30.1695	94.6669	0.57217	3.23757	0.30887	0.62926
174	1.63273	8.53742	0.2815	3.34572	21.0393	32.4521	75.689	1.17058	3.73715	0.26758	0.54492
175	0.09411	1.32546	0.67316	0.60818	20.7746	32.9152	112.38	0.23021	3.02497	0.33058	0.87755
176	0.36769	2.93467	0.53651	1.39135	23.0572	32.2536	61.607	0.37027	3.87299	0.2582	0.93075
177	1.34383	5.38113	0.58319	2.35524	25.2074	29.1109	100.521	0.76325	3.59968	0.2778	0.91064
178	0.8689	4.62029	0.51149	1.97849	25.4721	33.7422	69.444	0.65681	3.71838	0.26893	0.79242
179	2.19412	13.4074	0.15339	6.15619	29.4748	32.8821	69.2278	1.01576	6.85815	0.14581	0.45046
180	0.0974	1.42425	0.60336	0.66491	43.5341	27.2915	95.7106	0.19848	3.37553	0.29625	0.89899
181	0.31517	2.74855	0.52426	1.25227	43.3356	28.9786	102.2	0.33908	4.16119	0.24032	0.90995
182	2.41737	12.2268	0.2032	5.93629	43.6995	33.5437	51.789	0.63767	12.6772	0.07888	0.79361
183	0.0766	2.12935	0.21231	1.06528	51.0434	30.0372	64.2307	0.11859	10.6549	0.09385	0.74468
184	1.21361	7.64538	0.26091	3.09423	49.2239	31.9559	83.8627	1.09537	3.67566	0.27206	0.51774
185	0.12585	1.365	0.84877	0.58619	48.5623	32.4521	73.6105	0.29773	2.08393	0.47986	0.95436
186	0.08098	1.7406	0.33588	0.83688	48.0661	33.3122	71.565	0.14683	6.38395	0.15664	0.85057
187	1.88005	11.1545	0.18988	5.00928	51.7711	33.5768	79.729	1.00567	5.5198	0.18117	0.50987
188	0.15977	1.69168	0.70158	0.76373	55.0792	29.3425	94.9697	0.26464	2.72344	0.36718	0.95425
189	0.18604	1.99287	0.58864	0.93156	58.0895	30.2357	73.4956	0.28897	3.30052	0.30298	0.93151
190	2.47537	10.7971	0.26683	4.98014	55.1123	33.7422	70.6022	1.11411	5.59616	0.17869	0.66795
191	0.10943	1.23341	0.90394	0.52305	59.2804	30.2357	71.565	0.29773	1.79703	0.55647	0.9434
192	1.12278	7.11637	0.2786	3.37682	58.8504	33.8745	87.7543	0.53881	8.05846	0.12409	0.77698
193	1.86583	10.0586	0.23174	4.44513	61.0668	33.7091	75.3432	0.98955	6.01615	0.16622	0.60839
194	2.80914	11.9916	0.24549	5.67687	64.3749	34.8339	78.2317	0.99485	6.45518	0.15491	0.69831
196	0.19151	2.37363	0.42714	1.13056	74.1005	2.01792	69.444	0.24412	4.93102	0.2028	0.89514
199	0.27358	2.4363	0.57921	1.14068	78.0371	2.051	73.1416	0.34395	3.47921	0.28742	0.91912
203	0.12804	2.47867	0.26188	1.03875	68.6753	8.30323	80.8376	0.40163	2.46846	0.40511	0.47755
204	0.16962	2.27748	0.41094	1.10412	67.9476	12.4714	81.3843	0.22306	5.37508	0.18604	0.88825
205	0.3086	2.95832	0.44311	1.33352	71.2887	11.2474	97.125	0.41979	3.31998	0.30121	0.82698
206	3.18668	15.1967	0.1734	4.89615	69.2708	10.0234	72.2996	2.4125	2.3153	0.43191	0.37974
207	0.14445	1.49478	0.81241	0.63632	73.2735	5.22674	81.0274	0.29773	2.12161	0.47134	0.94624
208	0.18604	1.5845	0.93115	0.60818	73.1081	7.77394	22.3801	0.43005	1.38319	0.72297	0.94708
209	0.2692	2.11694	0.75487	0.91496	75.8538	5.16057	77.4712	0.39697	2.40241	0.41625	0.94615
210	0.09083	1.33708	0.63844	0.60998	75.0268	6.4838	102.529	0.19848	3.11275	0.32126	0.91713
211	1.56489	5.76687	0.59131	2.49007	74.0013	6.98001	70.6022	0.85242	3.17557	0.3149	0.9042
212	4.50534	13.6074	0.30576	5.58866	75.2584	9.65954	59.7924	2.0134	3.68367	0.27147	0.62068
213	1.73013	6.66461	0.48949	2.7415	79.0957	7.57546	81.6744	1.00223	2.95332	0.3386	0.80581
214	0.74961	3.63985	0.71102	1.50653	81.4445	3.14266	98.8418	0.62853	2.59091	0.38596	0.94288
215	0.63799	3.45121	0.67311	1.50871	81.4775	6.11991	74.7449	0.53775	2.91239	0.34336	0.94874
216	0.19479	1.60829	0.94635	0.63889	82.3707	4.99517	68.7495	0.41856	1.51675	0.65931	0.95957
218	0.32064	2.21773	0.81923	0.93156	72.248	11.1812	106.504	0.48681	1.98697	0.50328	0.9513
219	0.14773	1.56043	0.76243	0.69074	74.3321	11.6775	106.699	0.31298	2.27868	0.43885	0.92466
220	0.21339	2.20346	0.55231	1.02763	76.5154	11.5451	93.6914	0.26464	3.6976	0.27045	0.93301
221	0.18056	2.10371	0.51271	0.99462	78.3018	11.479	93.8141	0.23156	4.14614	0.24119	0.92958
222	0.66207	4.60399	0.3925	2.03735	77.6071	9.49413	147.6	0.59324	4.1749	0.23953	0.75578
223	1.64587	9.18934	0.24493	4.17026	80.2866	10.8504	91.8183	0.92626	5.76931	0.17333	0.61766
224	0.12256	2.25724	0.30229	1.08361	83.33	11.8098	102.339	0.17765	7.03134	0.14222	0.85496
225	0.19588	1.63524	0.92054	0.64231	81.9076	10.1888	101.889	0.39697	1.55511	0.64304	0.9496
226	0.40381	3.8304	0.34586	1.85163	71.9503	14.3901	108.759	0.38649	4.65964	0.21461	0.85219
227	0.10943	1.98496	0.34902	0.96162	74.1998	18.889	93.9452	0.1654	6.30846	0.15852	0.86957
228	0.24513	2.00686	0.76484	0.87021	71.7188	20.0138	81.2538	0.39697	2.24806	0.44483	0.94316
230	0.87984	4.58098	0.52686	2.08513	76.9786	17.8304	91.8183	0.49621	4.20558	0.23778	0.94422
231	1.24206	6.64503	0.35347	2.66314	79.2942	17.0034	96.4188	0.94437	3.91553	0.25539	0.63461
232	0.16305	1.68177	0.72445	0.72852	82.3045	19.286	39.4725	0.32748	2.12282	0.47107	0.92835
234	1.89866	8.56256	0.32542	3.93256	70.8256	24.3142	77.3666	0.95217	5.04755	0.19812	0.75468
235	0.48698	3.68396	0.45091	1.70902	72.8766	20.9069	104.574	0.43932	4.3988	0.22733	0.8666
236	0.45305	3.63551	0.43075	1.60023	70.197	23.9504	97.125	0.46313	4.50876	0.22179	0.77095
237	0.37754	4.36224	0.24932	1.9326	68.4768	27.4238	83.1183	0.5288	4.03349	0.24792	0.54331
238	0.20136	2.0201	0.62005	0.93156	71.1233	25.8029	96.1155	0.29773	3.17583	0.31488	0.91771
239	3.0094	11.9553	0.26459	5.49387	76.2839	20.8408	91.7253	0.98863	8.48996	0.11779	0.69903
240	0.80214	6.20537	0.26177	2.80171	79.8235	23.6196	67.0679	0.47467	7.66952	0.13039	0.67402
241	0.14773	1.39181	0.95836	0.54256	82.5692	21.0062	142.431	0.39766	1.38961	0.71963	0.92784
242	3.95599	18.3426	0.14776	6.83096	80.7828	26.8945	58.4652	2.30041	4.89706	0.2042	0.3699
243	0.1543	1.44113	0.93362	0.57773	78.3018	26.1006	103.241	0.36389	1.58083	0.63258	0.96246
244	2.93279	14.0033	0.18795	6.30791	67.6498	35.1978	77.2756	1.09837	7.43782	0.13445	0.54372
245	1.12387	7.42516	0.25616	3.59119	71.9503	35.1316	84.1844	0.51612	7.96218	0.12559	0.82259
246	2.38891	12.182	0.20229	5.49507	75.1591	35.1978	78.893	0.95031	6.73425	0.14849	0.60808
247	0.11381	1.28861	0.86128	0.53341	80.849	28.7471	97.125	0.29773	1.83201	0.54585	0.8927
248	0.16524	1.72539	0.69752	0.78632	80.4851	30.8311	75.3791	0.29773	2.74792	0.36391	0.94081
249	3.10679	15.6112	0.1602	6.74974	82.7015	30.1033	91.1233	1.59601	5.31979	0.18798	0.44737
250	0.7321	8.12564	0.13934	3.77177	78.798	36.8518	88.9949	0.74381	4.9214	0.20319	0.40905
251	0.2112	1.99725	0.66535	0.84339	82.6354	39.4982	101.31	0.41285	2.04135	0.48987	0.88532
252	0.25936	3.1647	0.32542	1.38188	79.0296	39.399	101.041	0.49776	2.43121	0.41132	0.60769
253	0.52747	2.62277	0.96357	0.94786	73.5713	37.6788	60.7512	0.74853	1.26053	0.79331	0.9767
254	0.49901	2.718	0.84883	1.14068	71.7849	37.9434	60.4612	0.59193	1.94119	0.51515	0.97228
255	1.35478	6.4505	0.40916	2.80698	73.6705	41.5162	81.8699	0.77647	4.35954	0.22938	0.80968
256	0.10615	1.44961	0.63478	0.66983	72.3142	38.4727	122.905	0.23826	3.04711	0.32818	0.88584
257	0.33377	3.03264	0.45605	1.29184	67.5837	36.951	103.325	0.55239	2.08328	0.48001	0.76923
258	0.14555	1.557	0.75445	0.69548	66.3597	37.3811	64.6538	0.29605	2.51317	0.3979	0.92683
259	0.15868	1.56183	0.81745	0.65913	63.4486	35.4293	72.4744	0.33081	1.97114	0.50732	0.93548
260	0.116	1.24637	0.93836	0.47364	63.4486	36.7195	102.095	0.33081	1.3018	0.76817	0.92982
261	0.14883	1.52049	0.80897	0.64231	61.0337	37.1164	34.5085	0.32748	2.09387	0.47758	0.92517
262	0.27468	2.13437	0.75769	0.93156	58.1226	36.8518	96.1155	0.39697	2.36047	0.42364	0.94539
263	0.19698	1.64603	0.9136	0.64993	55.807	37.5134	75.2564	0.39697	1.56139	0.64045	0.94987
264	0.18822	1.56576	0.96479	0.58619	54.0537	36.951	106.39	0.43005	1.32673	0.75373	0.95028
265	0.18494	2.10926	0.52237	0.99462	58.8835	38.8036	93.8141	0.23156	4.10927	0.24335	0.94944
266	0.0974	1.23119	0.80741	0.53443	57.3618	39.002	111.801	0.26158	2.12892	0.46972	0.90355
267	0.0766	1.01928	0.92655	0.43005	52.8297	37.3811	67.3801	0.26464	1.67724	0.59622	0.93333
268	0.22762	2.41098	0.49208	1.1325	51.7381	36.4218	96.7098	0.26464	4.29343	0.23291	0.94545
269	0.26811	2.36157	0.60412	1.09116	49.4224	37.6457	75.9638	0.34507	3.34275	0.29915	0.9369
270	0.12585	1.37751	0.83343	0.59637	48.1323	35.4293	70.56	0.29773	2.02237	0.49447	0.93496
271	0.1729	1.62919	0.81859	0.67471	47.7022	36.9841	78.6901	0.33081	1.99333	0.50167	0.94328
272	0.0963	1.39735	0.61977	0.64231	46.9745	37.6127	55.4915	0.22961	3.08175	0.32449	0.88889
273	0.42569	2.85946	0.65424	1.28675	45.3204	37.5134	72.0309	0.43765	3.04082	0.32886	0.94417
274	0.43773	3.07698	0.58099	1.43167	42.5747	37.5465	49.6859	0.4475	3.221	0.31046	0.93349
275	0.16305	2.54033	0.31751	1.23599	39.4321	37.4803	74.4759	0.21694	6.28687	0.15906	0.8232
276	0.2112	2.075	0.61642	0.93566	36.951	37.348	81.8699	0.33081	2.85708	0.35001	0.94608
277	0.95425	6.07834	0.32457	2.84108	34.1723	37.6127	62.2415	0.58148	6.01135	0.16635	0.79526
278	0.61829	4.15456	0.45015	1.86957	30.3349	37.348	76.7014	0.47135	4.89548	0.20427	0.84454
279	0.12256	1.46481	0.71781	0.60728	29.5741	37.2157	119.358	0.30903	2.02453	0.49394	0.89243
280	0.13679	1.7032	0.59256	0.79462	28.317	35.8594	92.3859	0.23156	3.27724	0.30513	0.9058
281	0.16196	1.52728	0.87253	0.62153	28.317	37.7119	64.7989	0.36994	1.68915	0.59201	0.94569
282	1.68198	5.95117	0.5968	2.42032	25.9021	37.745	79.7652	1.01485	2.72107	0.3675	0.8728
283	0.58765	3.10019	0.76834	1.34943	21.8332	37.1495	78.6901	0.56237	2.30302	0.43421	0.96844
284	0.90172	4.9111	0.46981	2.04592	18.459	37.7781	75.9638	0.6801	4.1403	0.24153	0.76651
285	0.52528	4.07854	0.39681	1.79399	17.235	37.8442	84.7099	0.47082	5.01376	0.19945	0.71856
286	0.47384	3.17531	0.59057	1.33966	14.5224	37.4472	69.7751	0.48606	3.27794	0.30507	0.85069
287	1.35478	6.11347	0.45551	2.86811	8.7002	34.8339	97.2889	0.75901	4.0747	0.24542	0.91772
288	0.08207	1.26619	0.64331	0.58619	6.4838	37.0172	73.6105	0.20868	3.16866	0.31559	0.90361
289	0.07989	1.39939	0.51262	0.65245	5.52446	36.7525	59.5345	0.19243	3.82936	0.26114	0.85882
290	2.20944	7.32994	0.51676	3.10112	2.87801	34.073	101.07	1.2611	2.45146	0.40792	0.80663
291	0.31626	3.79009	0.27667	1.79765	2.051	39.1013	102.758	0.28995	7.80789	0.12808	0.70231
292	0.05581	1.10856	0.5707	0.5006	6.08683	40.6891	82.4054	0.13232	3.522	0.28393	0.93578
293	1.10418	6.35776	0.34327	2.68116	1.15782	45.7505	80.7701	0.90399	3.15465	0.31699	0.66447
294	1.26285	7.91346	0.25341	3.67924	4.2674	45.8497	86.3915	0.72969	6.11572	0.16351	0.69247
295	0.12256	1.44073	0.74201	0.632	5.22674	44.9896	83.991	0.26464	2.45075	0.40804	0.92562
296	0.30313	2.11953	0.84793	0.87586	5.75603	43.4679	100.886	0.46313	1.91622	0.52186	0.94218
297	2.97438	14.3521	0.18146	6.52452	7.24465	46.1144	83.5957	1.04251	7.16732	0.13952	0.60683
298	0.27468	3.63595	0.26109	1.77313	9.29565	39.6306	104.036	0.25462	7.74052	0.12919	0.85959
299	1.13372	7.76739	0.23614	3.76959	9.22949	45.2212	79.3803	0.52874	8.6449	0.11568	0.81833
300	0.2309	2.02533	0.70737	0.91914	9.36181	45.8828	59.7436	0.38294	2.46541	0.40561	0.92952
301	0.20464	2.32654	0.47509	0.97293	12.0083	42.1447	107.819	0.43005	2.30615	0.43362	0.73913
302	0.49573	3.90519	0.40848	1.82304	12.7691	39.1674	101.514	0.38191	5.5137	0.18137	0.88998
303	2.19084	7.5353	0.48486	3.47488	12.2398	47.2391	88.3634	0.98502	3.74367	0.26712	0.90979
304	0.1543	1.48873	0.87488	0.62416	14.1585	46.5113	57.9946	0.35822	1.77178	0.56441	0.91857
305	4.27663	11.2032	0.42818	4.96485	14.0262	45.7505	88.0909	1.44089	3.73802	0.26752	0.79286
306	0.43554	3.83657	0.37184	1.72686	15.3825	43.3687	73.3008	0.5792	3.07879	0.3248	0.70693
307	0.46071	4.95539	0.23577	2.23116	17.4335	39.5644	105.479	0.53631	5.08898	0.1965	0.57592
308	1.18953	8.22826	0.22079	4.01585	16.0441	45.7174	78.5975	0.46343	9.05991	0.11038	0.87732
309	9.76796	24.2957	0.20795	9.29118	17.632	48.1984	76.409	3.15869	4.03119	0.24807	0.48414
310	0.4432	3.6414	0.42003	1.73318	21.2708	43.7326	66.3706	0.44391	3.77137	0.26516	0.88621
311	0.28671	3.26403	0.33818	1.51811	24.1819	39.796	101.31	0.37256	4.31367	0.23182	0.72981
312	7.62745	27.8916	0.12321	11.4109	22.594	49.6871	66.7796	2.20304	6.80782	0.14689	0.34986
313	0.17728	2.04322	0.53363	0.96162	28.1516	43.0048	86.0548	0.23156	4.0875	0.24465	0.93913
314	0.48807	3.29784	0.56394	1.50653	27.0599	43.071	109.231	0.50229	3.12885	0.31961	0.93208
315	0.10396	1.1768	0.94336	0.47364	26.1998	45.8497	65.2249	0.32433	1.48281	0.6744	0.93596
316	0.84263	5.615	0.33585	2.66396	29.0779	39.0351	114.974	0.57006	5.19129	0.19263	0.82441
317	0.20792	2.15983	0.56011	0.96332	27.8208	45.4197	74.0546	0.33081	3.01141	0.33207	0.93137
318	0.32392	2.27396	0.78719	0.97742	28.5155	46.6437	66.0375	0.47351	2.1141	0.47301	0.9472
319	0.58437	4.33946	0.38997	1.85547	31.8566	39.2336	101.31	0.55297	4.19951	0.23812	0.7163
320	2.34952	9.31646	0.34016	4.20865	30.0703	45.552	69.2858	1.00453	4.83089	0.207	0.72314
321	4.37074	15.8905	0.21751	7.59818	32.6506	46.4452	73.3008	1.14346	7.35229	0.13601	0.73164
322	2.62857	11.5615	0.24711	4.68123	34.6685	45.949	94.8645	1.35559	4.39426	0.22757	0.50298
323	2.84087	11.669	0.26218	5.35559	3.17574	54.6492	83.9725	1.20445	5.75044	0.1739	0.68316
324	1.485	7.66388	0.31772	3.60275	0.49621	54.9469	149.668	0.75555	5.30588	0.18847	0.74113
325	0.08426	1.55454	0.43817	0.77157	0.66161	57.6926	59.0362	0.16329	5.10298	0.19596	0.86517
326	0.51652	6.33489	0.16174	2.87249	6.45072	49.4224	97.9435	0.64756	5.23605	0.19098	0.40795
327	0.03611	0.8243	0.66789	0.36985	8.33631	51.2088	79.6951	0.13232	2.9001	0.34482	0.91667
328	0.13898	1.469	0.80932	0.632	10.2219	49.1909	96.009	0.29773	2.08391	0.47987	0.93727
329	0.49573	4.98771	0.25041	2.23214	9.65954	52.5982	83.191	0.47336	6.29984	0.15873	0.5767
330	0.14773	1.38146	0.97278	0.50495	13.53	49.7863	58.3925	0.39697	1.21051	0.8261	0.94737
331	0.68505	5.67836	0.26698	2.54914	12.8684	50.0179	92.2312	0.69548	4.69783	0.21286	0.57065
332	0.3852	2.31339	0.90449	0.93156	16.6065	48.7608	16.5044	0.56237	1.67303	0.59772	0.96571
333	0.34471	2.19637	0.89795	0.87897	16.5403	48.8601	109.799	0.53264	1.68123	0.5948	0.9633
334	0.72773	3.99538	0.57288	1.83411	15.5479	50.5472	97.2532	0.52929	3.6734	0.27223	0.9589
335	0.54279	4.34648	0.36105	1.92693	17.2681	49.8525	101.889	0.54039	4.45835	0.2243	0.67163
336	0.27139	5.1729	0.12745	2.42303	20.2784	52.1681	85.3013	0.43005	5.30612	0.18846	0.39807
337	0.08536	1.03572	0.99993	0.37718	20.9731	49.1909	127.875	0.32748	1.16134	0.86107	0.92857
338	0.73648	4.07203	0.55815	1.88588	24.215	49.2239	111.615	0.58989	3.24717	0.30796	0.95258
339	0.45743	3.33704	0.51619	1.56741	28.8132	48.9593	97.275	0.43005	3.67556	0.27207	0.93617
340	0.45962	4.43565	0.29356	1.85517	32.1874	50.6795	68.0089	0.50181	4.95693	0.20174	0.60738
341	1.84722	7.92509	0.36959	3.47913	34.2384	51.1426	93.2705	0.84481	5.02964	0.19882	0.77166
342	0.41584	3.17835	0.51729	1.5018	21.4362	53.5906	97.5946	0.39697	3.65045	0.27394	0.94059
343	0.27358	2.75537	0.45283	1.29184	10.0234	54.8807	103.325	0.31917	4.35929	0.2294	0.88652
344	38.9854	84.2002	0.0691	41.5371	38.1419	21.5685	6.72317	2.39844	24.2556	0.04123	0.53828
355	2.20944	11.3547	0.21535	5.33255	39.6306	39.0682	92.8447	0.64614	11.5655	0.08646	0.70706
356	1.5627	11.1638	0.15756	5.21143	38.6051	50.7456	85.2666	0.9667	5.99096	0.16692	0.45536
357	0.58546	3.03322	0.79966	1.24306	44.4273	39.796	64.7989	0.65839	1.87783	0.53253	0.95878
358	10.2976	33.3892	0.11607	13.5206	41.7808	53.3259	82.2664	2.7989	6.52977	0.15314	0.3303
359	1.6404	7.37003	0.37951	3.28016	46.8752	41.4169	48.2705	0.86023	4.97715	0.20092	0.72785
360	1.35806	8.21047	0.25316	3.684	46.8752	41.847	94.6355	0.76453	6.58998	0.15175	0.59435
361	1.37666	6.71051	0.38417	2.91504	46.8752	48.2977	62.2717	0.88041	4.73567	0.21116	0.70516
362	2.01575	8.34104	0.36409	3.73635	46.4121	52.7636	69.8002	0.87296	5.40625	0.18497	0.73153
366	0.29985	2.62915	0.5451	1.19914	61.2322	57.0971	24.444	0.37327	3.24986	0.30771	0.9028
367	5.56027	12.9322	0.41779	5.41169	55.41	58.1226	169.789	1.88471	3.83821	0.26054	0.80072
368	0.14445	1.67434	0.6475	0.77227	51.9696	48.9593	80.1342	0.26464	3.0221	0.3309	0.92308
369	3.7995	13.9026	0.24703	6.00757	50.2494	47.3053	64.5638	1.40964	4.95845	0.20168	0.57469
370	0.95535	5.11987	0.45799	2.0024	52.102	41.5492	82.4054	0.83506	2.93332	0.34091	0.7029
371	0.17181	1.58639	0.8579	0.66983	54.8146	40.7884	110.225	0.36631	1.88959	0.52921	0.92899
372	0.39615	3.07699	0.52579	1.36395	53.8552	43.4017	67.1663	0.49748	2.96375	0.33741	0.89163
373	6.50905	25.727	0.12358	10.5104	52.7305	48.5623	73.7326	3.15123	4.44942	0.22475	0.26972
374	1.58896	7.64777	0.34139	3.62199	54.7484	52.102	80.5377	0.55921	7.2507	0.13792	0.89299
375	0.40162	3.63563	0.38182	1.68061	57.3948	50.481	79.796	0.41635	4.83494	0.20683	0.7901
376	0.13241	1.34634	0.91798	0.54256	56.5348	48	127.569	0.34889	1.57658	0.63428	0.95276
377	2.65374	11.8813	0.23623	4.99911	61.6623	38.8036	92.2755	1.59748	3.69453	0.27067	0.48739
378	3.144	13.3438	0.22189	5.56482	56.9317	47.603	37.7555	1.34935	5.70645	0.17524	0.61238
379	2.10001	6.62259	0.60169	2.97302	64.0771	42.3762	55.4258	0.94342	3.23315	0.3093	0.97362
380	2.38344	8.43371	0.42109	3.43417	63.217	42.674	125.987	1.17183	3.99567	0.25027	0.69785
381	0.18166	1.61735	0.87268	0.66901	69.4031	39.5644	81.4692	0.36389	1.81231	0.55178	0.95402
382	0.21558	1.74347	0.89124	0.71411	68.113	40.4245	76.6075	0.39697	1.73857	0.57518	0.96333
383	0.14883	1.72717	0.62694	0.80011	68.94	40.7553	82.875	0.26464	3.1016	0.32241	0.92203
384	0.23528	1.82337	0.88929	0.72249	67.3852	41.2846	105.945	0.43005	1.66262	0.60146	0.95344
385	0.1149	1.22768	0.95803	0.4771	69.0061	43.3025	56.3099	0.34889	1.41193	0.70825	0.9292
386	0.12147	2.99081	0.17065	1.3007	67.319	44.2949	82.6942	0.39143	3.51182	0.28475	0.34526
387	0.53622	4.67441	0.30839	2.19232	61.2653	48.8601	84.8056	0.4141	6.34131	0.1577	0.74981
388	0.21887	1.82482	0.82593	0.7744	64.8049	51.4403	160.017	0.39757	1.98264	0.50438	0.93897
389	1.43794	6.02682	0.49748	2.7279	65.1688	50.8449	75.9638	0.91048	2.38223	0.41977	0.88724
390	0.92799	5.16577	0.437	2.22256	65.7312	54.7484	94.2679	0.76989	3.41326	0.29297	0.75613
391	0.46837	3.89861	0.38724	1.83858	69.37	44.2619	98.2759	0.45378	4.06272	0.24614	0.85429
392	0.26592	2.62891	0.48352	1.25227	70.9579	43.0379	102.2	0.29857	4.49427	0.22251	0.92925
393	5.26152	25.5997	0.10089	11.5258	69.337	58.3873	87.2033	1.95178	6.60844	0.15132	0.31225
394	0.10068	1.48696	0.5722	0.69548	66.1612	59.2143	64.6538	0.22225	3.08017	0.32466	0.8932
395	0.16415	1.65321	0.75473	0.72249	60.0413	48.6947	105.945	0.32456	2.30767	0.43334	0.94937
396	0.89844	5.46612	0.37787	2.54807	71.7518	59.2143	60.4397	0.48417	6.13079	0.16311	0.83393
399	0.52528	2.78833	0.849	1.08007	80.6836	59.0489	40.0303	0.62604	1.77021	0.5649	0.94768
401	1.25848	6.80343	0.34166	3.18159	81.676	58.4534	27.8973	0.63559	6.10734	0.16374	0.7659
404	0.31954	2.50971	0.63752	1.1469	71.818	52.4989	33.2317	0.3854	3.07309	0.32541	0.94498
405	1.55285	7.28243	0.36795	3.24342	72.6781	43.0048	91.7534	0.84135	4.87532	0.20511	0.72435
406	0.61063	5.36871	0.26623	2.52195	75.2253	45.4858	85.486	0.48993	6.95006	0.14388	0.65647
407	1.59881	9.03797	0.24596	3.99714	74.0013	46.5113	102.426	1.14385	4.39545	0.22751	0.51689
408	4.34557	19.7765	0.13962	8.91416	76.5154	51.7381	76.4795	1.87443	5.10879	0.19574	0.4056
409	0.9641	6.67698	0.27175	2.99558	81.0806	46.0482	83.6598	0.70855	6.30083	0.15871	0.65624
410	0.16087	1.44665	0.96593	0.56528	3.83735	37.1164	110.556	0.39697	1.42778	0.70039	0.95765
1	0.08598	1.95101	0.28387	0.97086	2.14443	2.14443	99.7824	0.14498	7.75831	0.12889	0.85405
2	0.71182	4.10415	0.53105	1.81961	1.97947	4.45381	112.38	0.61481	3.22184	0.31038	0.87492
3	0.39618	2.84575	0.61477	1.08068	4.05791	5.04765	102.339	0.62965	1.88226	0.53128	0.81523
4	0.36462	3.02149	0.50189	1.43388	2.11143	8.31377	66.9745	0.40172	3.70734	0.26973	0.92414
5	0.51917	2.93586	0.75693	1.24364	1.38563	9.20454	68.1986	0.59242	2.06744	0.48369	0.94455
7	0.20462	1.72082	0.86834	0.72054	2.93621	11.118	15.9454	0.39589	1.85578	0.53886	0.92611
8	0.42666	4.05549	0.32599	1.85015	2.83724	9.99632	86.9335	0.42306	4.63072	0.21595	0.7044
9	0.63128	4.09254	0.47364	1.83242	5.77345	4.78372	66.666	0.56776	3.54254	0.28228	0.80724
10	0.23183	1.90487	0.80288	0.82478	5.6085	5.83944	53.1301	0.42443	1.90843	0.52399	0.93833
11	0.18721	1.94077	0.62457	0.89137	7.81891	4.4868	51.009	0.30327	3.14445	0.31802	0.91733
12	0.15564	1.60436	0.75986	0.70527	9.40248	4.65175	79.2157	0.29692	2.37953	0.42025	0.92857
13	0.09687	1.18127	0.87237	0.47236	9.10556	5.50952	102.095	0.26393	1.705	0.58651	0.93194
14	0.28734	2.93283	0.41979	1.29046	7.58797	8.08284	94.3987	0.41751	3.15977	0.31648	0.74157
15	3.86497	10.6973	0.42443	3.68926	4.38783	10.3922	74.9696	2.13009	1.98997	0.50252	0.67222
16	0.25034	2.66473	0.44302	1.08821	10.6891	3.89296	104.036	0.50471	2.27804	0.43897	0.70878
17	0.59536	2.97184	0.84711	1.22067	12.5366	3.39809	108.925	0.64881	1.86948	0.53491	0.96134
18	0.22639	1.75084	0.92806	0.6936	13.1635	5.14662	64.6538	0.45751	1.48498	0.67341	0.9652
19	4.83584	13.2146	0.348	4.85822	10.1943	10.0623	74.6425	1.89213	2.98506	0.335	0.63255
20	2.39887	9.38171	0.34249	3.97061	15.4399	2.87023	98.6014	1.29639	4.13005	0.24213	0.60227
21	0.10666	1.26201	0.8416	0.53706	15.1099	8.87462	79.3803	0.26393	1.94054	0.51532	0.93333
22	1.49331	7.28488	0.3536	2.83897	12.7676	10.7881	38.8678	1.28933	2.30633	0.43359	0.65489
23	2.80376	9.67444	0.37644	3.10485	15.8028	9.43547	42.847	1.42471	2.19901	0.45475	0.72461
24	4.29272	10.4834	0.49084	3.77385	18.1781	3.13416	112.08	2.05951	2.44189	0.40952	0.75411
25	6.34656	18.0617	0.24447	7.05155	20.0916	9.83137	68.5968	1.7648	5.70098	0.17541	0.58474
26	0.62149	4.96963	0.31622	2.3572	22.401	7.91788	96.4287	0.38133	7.40179	0.1351	0.8428
27	5.58031	15.9436	0.27587	7.31251	24.6444	10.3262	83.0032	1.39082	6.33216	0.15792	0.72533
28	0.20245	1.76428	0.8173	0.76948	24.1165	3.03519	120.964	0.37546	2.08805	0.47891	0.94898
29	8.19905	17.109	0.35198	7.56196	30.7808	10.4252	76.6307	1.70298	5.89063	0.16976	0.76958
30	0.20898	1.98411	0.66707	0.8932	34.6077	5.17961	94.2364	0.29692	2.94772	0.33925	0.94581
31	0.34285	2.36526	0.77012	1.02432	32.4963	9.50146	104.931	0.46412	2.25727	0.44301	0.95455
32	0.04789	1.17882	0.43308	0.5676	29.6591	13.0975	54.4623	0.13429	4.97638	0.20095	0.77193
33	1.75453	7.00632	0.44915	2.57098	35.7294	3.43108	98.858	1.29201	2.36025	0.42368	0.79078
34	15.707	30.3922	0.21369	11.5751	34.8387	13.2624	67.0158	2.54891	6.4057	0.15611	0.64159
35	7.91497	20.3946	0.23913	8.64104	40.6781	11.085	81.4368	1.85099	6.26265	0.15968	0.65396
36	5.71528	15.8116	0.28727	6.78825	42.5256	4.28885	102.348	1.97191	4.24653	0.23549	0.59868
37	0.08598	1.12112	0.85966	0.45951	45.8247	7.39002	68.9625	0.26393	1.84544	0.54188	0.93491
38	3.44484	11.0504	0.3545	4.6452	46.4186	7.02712	83.8845	1.57951	3.39598	0.29447	0.68864
39	0.87291	6.87764	0.2319	2.84146	45.9567	10.4252	74.5115	0.98766	2.90501	0.34423	0.48709
40	0.45169	3.44331	0.47874	1.52831	50.4435	10.0293	76.2637	0.48341	3.57486	0.27973	0.81693
41	0.12299	1.37603	0.81626	0.59476	52.8518	9.79838	70.56	0.29517	2.09012	0.47844	0.92245
42	7.78436	15.6122	0.40133	6.35626	54.0725	2.96921	94.7636	2.30368	3.18382	0.31409	0.70536
43	0.34285	2.97763	0.48593	1.26275	56.3489	4.18988	19.8552	0.51704	2.58428	0.38695	0.76642
44	5.07964	13.7981	0.33528	5.05099	57.1407	7.75292	56.7251	1.8194	2.78749	0.35875	0.67432
45	0.57577	4.92836	0.29789	2.30466	60.4728	3.62903	103.241	0.41488	7.58511	0.13184	0.75897
46	0.88162	5.83694	0.32518	2.64135	65.9163	7.19207	99.3447	0.69167	4.4937	0.22253	0.66095
47	6.74819	21.7988	0.17846	7.50032	60.8687	10.8211	65.5769	3.27428	2.81764	0.35491	0.37586
48	0.23183	1.72565	0.97831	0.59476	56.7778	8.87462	56.3099	0.52786	1.09928	0.90968	0.95946
49	0.09469	1.25799	0.75191	0.56952	54.3035	11.25	100.008	0.23094	2.48353	0.40265	0.94565
50	0.53877	3.9672	0.43017	1.49956	55.7881	12.7676	129.644	0.72318	2.64109	0.37863	0.66309
51	0.53115	3.76568	0.47069	1.52225	52.6869	14.78	119.899	0.66647	3.0197	0.33116	0.73549
52	0.39183	2.80179	0.62724	1.04171	47.1114	15.5388	169.046	0.6302	1.76632	0.56615	0.8154
53	5.58249	24.7179	0.11482	6.90399	57.7015	20.5205	83.69	5.05846	1.95948	0.51034	0.27849
54	1.47372	5.54082	0.60322	2.49972	56.052	17.9802	22.5035	0.80457	3.13342	0.31914	0.94685
55	2.462	6.60842	0.70844	2.46287	53.9406	21.7742	50.9806	1.47839	1.85968	0.53773	0.90299
56	0.5453	3.2061	0.66664	1.45199	45.3629	20.2236	158.682	0.52175	2.8959	0.34532	0.95066
57	28.7103	35.2098	0.29102	12.0898	46.2536	31.3416	57.4808	6.4386	2.30632	0.43359	0.56151
58	9.73698	19.1962	0.33205	6.63188	53.2807	26.7229	39.5501	3.00764	2.93158	0.34111	0.58108
59	0.30585	3.49097	0.31537	1.67996	59.714	24.5454	70.4976	0.31224	5.83419	0.1714	0.8541
60	4.82169	17.4518	0.19894	7.92702	56.6128	27.3827	30.5139	1.62528	5.94277	0.16827	0.52773
61	0.29387	2.80287	0.47007	1.15469	64.2668	24.1165	36.8699	0.54758	2.20681	0.45314	0.7367
62	1.33222	8.0061	0.26118	3.75375	63.0461	28.8673	77.3073	0.81312	5.36302	0.18646	0.64762
63	1.15046	8.05456	0.22284	3.53252	64.2008	27.3827	34.729	0.94464	5.27052	0.18973	0.55985
64	0.9589	4.88701	0.50454	2.17492	44.5051	20.1906	99.6052	0.65672	3.66395	0.27293	0.84427
65	0.22857	2.11341	0.64307	0.9658	44.967	27.8445	97.8533	0.32991	3.01469	0.33171	0.93126
66	10.5827	22.9963	0.25147	10.1374	35.6964	29.4611	64.3523	2.11093	5.67143	0.17632	0.65954
67	0.15782	2.59589	0.29431	1.28369	38.0058	20.4545	64.0935	0.17723	7.72764	0.12941	0.86826
68	0.73904	4.19305	0.52822	1.47725	35.6964	19.1349	119.427	0.89314	2.0044	0.4989	0.72119
69	0.26557	2.32398	0.61792	0.99467	33.0901	19.5968	174.289	0.40713	2.5678	0.38944	0.87612
70	4.59856	14.5722	0.27214	4.83295	33.3871	24.6774	75.774	2.24857	2.30628	0.4336	0.55392
71	0.27755	2.56767	0.52901	1.21038	31.0777	20.8504	72.5528	0.32179	3.98575	0.25089	0.92727
72	0.17197	1.96318	0.56071	0.92963	29.4281	20.6525	62.5256	0.26598	3.61205	0.27685	0.90286
73	0.93495	7.44321	0.21207	3.24892	29.0322	24.5784	57.4396	0.9959	3.30552	0.30252	0.4759
74	6.20833	16.9084	0.27288	7.45082	43.1854	29.89	74.8561	2.19176	4.75722	0.21021	0.65439
75	0.16762	1.57384	0.85036	0.64985	44.2082	29.3951	113.962	0.3652	1.8544	0.53926	0.93902
76	1.01985	4.99825	0.51299	2.26681	26.9208	27.3497	68.6631	0.73918	3.2471	0.30797	0.88064
77	1.07536	4.97128	0.5468	2.23294	24.9743	21.8402	77.1957	0.7588	3.22636	0.30995	0.95922
78	0.27319	2.49417	0.55186	1.17153	25.7331	27.1847	80.2724	0.32991	3.7862	0.26412	0.94184
79	8.43523	29.6605	0.12049	8.22142	19.8277	30.7478	52.9922	4.96301	1.97174	0.50717	0.33127
80	0.43863	3.51125	0.44708	1.63231	27.8116	30.2529	75.9638	0.43064	3.99869	0.25008	0.85201
81	0.80652	7.12405	0.1997	2.50928	26.4919	30.3849	65.1196	1.37217	2.04393	0.48925	0.41455
82	0.21877	1.81876	0.8311	0.76948	18.9699	30.9127	30.9638	0.39615	2.00282	0.4993	0.92414
83	0.85223	4.82479	0.46006	2.15076	17.8152	28.6693	94.3987	0.54728	4.73469	0.21121	0.86855
84	0.37659	2.25237	0.93283	0.84499	15.2089	30.3189	141.34	0.62986	1.36357	0.73337	0.94665
85	0.27863	1.9454	0.92518	0.75951	13.7903	30.5168	145.62	0.48989	1.59067	0.62866	0.9697
86	0.39727	2.89762	0.59459	1.29635	15.4399	29.1972	75.2564	0.45006	3.00908	0.33233	0.89461
87	0.61387	4.68471	0.35149	2.05951	16.7265	28.4384	54.7824	0.5869	4.31839	0.23157	0.68405
88	2.3586	11.9364	0.20803	5.10511	18.3101	26.6239	63.9317	1.07628	6.17989	0.16182	0.53447
89	0.14367	1.87425	0.51396	0.89746	17.9802	20.7185	107.103	0.23223	4.10754	0.24345	0.90722
90	0.66502	3.20874	0.81167	1.32335	15.7698	19.9267	94.2892	0.62683	2.12461	0.47067	0.96984
91	11.1585	32.9299	0.12931	10.742	9.6994	30.9127	52.9893	4.88155	3.17282	0.31518	0.32303
92	1.14501	5.21332	0.52941	2.31056	11.316	23.6217	46.7357	0.72421	3.39802	0.29429	0.90146
93	2.39452	6.92691	0.62712	2.85655	12.6686	19.2998	104.036	1.28138	2.23151	0.44813	0.89888
94	1.15916	5.93239	0.4139	2.64856	3.95894	20.8834	76.31	0.66877	4.73899	0.21102	0.79955
95	3.91395	11.3036	0.38494	4.68765	5.2456	23.1928	69.3968	1.2512	4.67905	0.21372	0.76186
96	0.52571	4.40449	0.34053	1.9929	1.55058	28.1415	83.3456	0.52421	4.39877	0.22734	0.73966
97	2.59914	12.1244	0.22219	5.12331	4.75073	28.6363	82.6004	1.28416	4.64878	0.21511	0.55099
98	6.2954	19.8669	0.20044	7.66851	4.05791	30.8137	60.3468	2.69076	3.51531	0.28447	0.38917
99	0.11211	1.35001	0.77298	0.5975	6.7302	30.7148	96.3402	0.26393	2.29015	0.43665	0.91964
100	0.41251	3.26213	0.48713	1.48863	8.01685	29.4281	102.804	0.41809	4.04505	0.24722	0.89917
101	0.43319	2.56257	0.82897	1.03542	28.5374	25.9311	30.6507	0.58852	1.71879	0.58181	0.95102
102	0.67373	4.28314	0.4615	1.79491	30.9127	26.6569	72.8973	0.63621	3.55819	0.28104	0.7244
103	0.19374	1.64115	0.90392	0.65734	39.9523	27.1187	72.4744	0.41615	1.61562	0.61896	0.93438
104	0.88379	4.72517	0.49742	2.02969	1.55058	34.4098	82.5284	0.70736	3.1321	0.31927	0.80396
105	0.27537	3.63505	0.26188	1.62864	6.30131	32.7272	96.9811	0.45918	3.4294	0.2916	0.65971
106	2.35533	10.7166	0.25772	5.05325	14.0213	32.6942	101.677	0.87179	7.09427	0.14096	0.72544
107	3.176	11.9846	0.27787	5.44604	3.66202	37.9398	88.2643	0.86595	8.15425	0.12264	0.7275
108	0.75972	5.61477	0.30283	2.49362	4.0909	38.1378	107.716	0.6105	4.30363	0.23236	0.68364
109	0.21877	2.66825	0.38614	1.19499	2.2434	38.7976	96.3402	0.3629	3.30321	0.30274	0.83925
110	0.25795	2.49357	0.52133	1.18263	0.32991	40.2492	67.0113	0.31253	4.00065	0.24996	0.92398
111	11.3043	31.1832	0.14609	11.4503	8.08284	32.6283	98.7838	2.85235	4.95109	0.20198	0.42458
112	2.02337	10.5127	0.23007	2.90266	16.9245	34.6077	31.5222	2.10751	1.52063	0.65762	0.45336
113	4.33299	15.0386	0.24076	5.84382	22.9289	33.0242	96.4831	1.75041	4.41531	0.22648	0.59083
114	2.5273	16.5154	0.11644	7.80191	28.9333	37.6759	76.5514	1.05278	9.18989	0.10882	0.3791
115	16.6898	40.1899	0.12985	10.8542	30.1539	26.9208	124.849	5.65344	2.50218	0.39965	0.34124
116	1.54446	10.6872	0.16993	3.59664	28.9662	38.6656	37.9211	1.56959	3.41706	0.29265	0.37108
117	10.2975	30.7049	0.13725	12.3761	39.1275	38.0058	74.2224	3.52281	3.54839	0.28182	0.33281
118	0.15564	2.81283	0.2472	1.35304	47.0784	31.0117	91.3972	0.23094	6.16174	0.16229	0.69756
119	24.9911	52.4353	0.11422	21.0238	41.173	48.8269	65.5263	4.6467	5.19443	0.19251	0.35256
120	0.24707	2.10665	0.6996	0.95218	45.0329	32.7602	104.036	0.3629	2.72207	0.36737	0.93802
121	0.69332	3.86567	0.58303	1.73384	48.0681	38.4347	158.806	0.52246	3.55054	0.28165	0.92587
122	16.3905	34.7681	0.17039	13.8773	53.1818	42.0967	77.0871	3.07684	4.88446	0.20473	0.50187
123	3.3545	12.8998	0.25332	5.27126	57.8005	32.7602	61.1892	1.46711	4.27947	0.23367	0.57233
124	10.4749	27.9953	0.16795	11.8556	61.4625	30.1869	92.5519	2.14247	6.63041	0.15082	0.49829
125	8.89672	25.0647	0.17796	10.6791	64.8936	34.4428	55.5735	2.46865	5.03429	0.19864	0.47019
126	0.75427	3.7329	0.68021	1.37854	67.203	9.73239	111.038	0.85547	1.73488	0.57641	0.86087
127	1.49331	5.63547	0.59088	2.33586	69.1495	5.31158	53.6157	1.07253	2.35477	0.42467	0.82576
128	5.41705	16.0409	0.26456	7.42895	69.7763	12.8336	87.7094	1.35595	6.99365	0.14299	0.69892
129	0.09905	1.6126	0.47862	0.79316	72.2507	8.94061	135	0.18663	4.51064	0.2217	0.85849
130	0.1132	1.18332	1	0.42249	73.3394	9.53445	128.66	0.3629	1.1221	0.89118	0.93694
131	0.27755	1.87901	0.98784	0.64057	74.0982	10.6232	145.491	0.56085	1.09262	0.91523	0.95865
132	0.98937	3.57798	0.97117	1.31841	75.5168	10.7881	58.2986	0.98082	1.33638	0.74829	0.9843
133	0.16653	1.4889	0.94399	0.57711	74.9229	9.17154	120.964	0.41318	1.41558	0.70642	0.93293
134	1.26692	9.31861	0.18334	4.42192	74.0322	4.32184	91.2825	0.61356	10.1919	0.09812	0.56042
135	0.38421	3.1637	0.48238	1.40938	78.6839	7.35703	106.314	0.46965	3.35266	0.29827	0.81808
136	0.37877	3.09676	0.49633	1.45498	74.3621	3.85997	176.1	0.32991	4.26602	0.23441	0.95473
137	0.56924	4.68575	0.3258	1.56456	76.7374	4.78372	24.9439	1.00541	1.46286	0.68359	0.61385
138	1.47372	4.63844	0.86076	1.91263	79.3108	5.27859	75.0049	1.06239	1.80829	0.55301	0.98509
139	1.50419	7.53474	0.33295	3.27029	80.2675	4.71774	30.9638	0.95591	3.63714	0.27494	0.66378
140	1.66745	8.03718	0.32438	3.26146	79.6077	8.34677	82.4437	1.00652	3.59984	0.27779	0.70211
142	0.7325	8.63884	0.12334	4.1939	81.6201	6.10337	114.146	0.38524	15.3652	0.06508	0.54252
143	1.10148	5.0472	0.54336	2.13195	80.4325	8.24779	111.801	0.98268	2.16515	0.46186	0.85401
144	0.61278	3.85693	0.51764	1.47135	81.4882	10.6562	109.654	0.86404	1.974	0.50659	0.79352
145	0.40489	2.50091	0.81349	0.91903	70.2712	17.6173	158.962	0.62993	1.40778	0.71034	0.93
147	0.20027	1.70215	0.86862	0.71065	82.6759	19.6297	158.199	0.39649	1.88546	0.53037	0.93639
148	0.16326	1.44683	0.98007	0.52164	83.5666	22.368	108.435	0.41991	1.27861	0.7821	0.96154
149	0.2068	2.13748	0.56879	1.00176	78.486	23.1598	72.7585	0.29625	3.55938	0.28095	0.9291
150	0.22204	2.17185	0.59153	1.01632	68.2917	19.1019	144.246	0.31825	3.38007	0.29585	0.93364
151	0.09796	1.50834	0.54106	0.73252	74.8899	26.294	54.1624	0.21055	3.96087	0.25247	0.87805
153	5.995	14.7269	0.34736	6.58122	78.8159	32.3643	43.375	1.71954	4.88518	0.2047	0.71259
156	2.91587	16.4237	0.13584	7.17268	75.4178	30.2859	62.0205	1.54518	5.44509	0.18365	0.37748
157	5.61079	14.2252	0.34843	6.74288	69.6773	30.2529	45.9912	1.1882	6.02789	0.1659	0.89637
158	39.0317	64.9638	0.11622	23.1517	64.3658	49.5197	68.517	8.25125	4.14405	0.24131	0.33073
159	0.33632	2.81473	0.53344	1.32828	71.8218	33.0901	75.6186	0.35081	3.88546	0.25737	0.93213
160	0.15456	2.51549	0.30694	1.23662	71.6238	34.6407	80.789	0.19005	7.28999	0.13717	0.87654
161	3.27069	11.1242	0.33213	5.01477	73.9332	35.0696	52.7532	1.25235	5.00093	0.19996	0.70227
162	0.5823	2.86816	0.88951	1.16641	77.1333	35.1026	61.2602	0.67899	1.70122	0.58781	0.9692
163	2.22581	8.75215	0.36515	3.17402	78.387	35.1686	43.3153	1.41389	1.98217	0.5045	0.73284
164	1.10148	4.72719	0.61941	1.90922	81.3892	33.585	108.122	1.09284	2.09213	0.47798	0.82883
166	0.44299	2.4181	0.95203	0.8766	82.9728	36.5872	70.2011	0.69363	1.22779	0.81447	0.9656
167	0.25469	1.97615	0.81956	0.84111	83.4347	37.0161	41.8202	0.39658	2.0973	0.4768	0.96694
168	0.09905	1.17453	0.90223	0.47236	82.8078	38.9956	24.7751	0.29692	1.54978	0.64525	0.92857
169	5.7512	18.7362	0.20588	6.30062	81.0263	39.7214	115.76	3.26319	2.29181	0.43634	0.45912
170	3.50579	10.4497	0.40345	4.80596	77.5292	43.8783	84.4851	1.19842	4.6615	0.21452	0.84308
171	0.66176	6.22995	0.21426	2.89665	70.898	43.7463	75.4889	0.43637	9.09683	0.10993	0.61167
172	0.52026	3.30197	0.59964	1.514	72.1517	43.4164	101.31	0.53448	2.8687	0.34859	0.92636
173	0.37768	2.52402	0.74499	1.0521	75.1869	43.6803	41.1859	0.49472	2.19494	0.45559	0.9241
174	0.49523	3.64137	0.46934	1.72724	74.1312	45.3959	61.4769	0.39392	4.646	0.21524	0.91549
175	3.27069	13.4638	0.22673	5.47951	75.0549	45.4288	96.5688	1.88515	3.10833	0.32172	0.4818
176	2.18119	11.818	0.19625	5.12001	78.0571	51.5982	80.3556	1.26817	5.00946	0.19962	0.42381
177	0.39292	3.51	0.40077	1.53506	81.3232	47.4083	61.7826	0.52335	3.26526	0.30625	0.68631
178	0.09578	1.52439	0.51796	0.73252	83.7646	48.2001	82.2348	0.19431	4.0597	0.24632	0.90722
179	1.03944	5.26791	0.47069	2.23489	82.313	47.1114	98.4889	0.88208	2.70877	0.36917	0.73774
180	2.63179	9.67933	0.353	3.92941	80.7954	53.9076	74.9137	1.39253	3.6989	0.27035	0.65378
181	0.26122	2.64361	0.4697	1.22423	83.2697	53.0828	75.9638	0.33303	3.89887	0.25648	0.88235
182	0.58775	5.61469	0.23429	2.44625	70.7001	46.8475	100.097	0.76215	3.49163	0.2864	0.47766
183	0.53659	4.20047	0.38217	1.96096	68.6216	46.3196	102.633	0.48815	3.85113	0.25966	0.85814
184	0.26231	2.28814	0.62959	1.04848	61.9904	46.0887	77.2756	0.35618	3.13051	0.31944	0.92514
185	0.2253	2.12617	0.62629	0.9809	78.354	56.4479	70.3462	0.33213	3.12729	0.31977	0.93665
186	0.18177	1.84923	0.66794	0.83527	80.3005	54.7323	80.9097	0.29692	2.8127	0.35553	0.92011
190	1.96677	7.69304	0.41761	3.57098	75.8467	56.118	73.9092	0.73523	5.54132	0.18046	0.88665
191	0.10558	1.76754	0.42466	0.8603	75.6817	57.8335	85.6013	0.16496	5.20074	0.19228	0.89401
192	0.16979	1.5231	0.91975	0.5846	74.0652	56.7448	106.39	0.39589	1.45129	0.68904	0.93413
193	0.37224	2.86663	0.56923	1.22601	72.1517	55.986	66.1941	0.4439	3.31031	0.30209	0.83313
194	0.13714	1.3923	0.88901	0.57617	72.9435	52.0271	76.7595	0.32991	1.75392	0.57015	0.92989
196	2.59152	12.0547	0.22411	5.28364	64.8606	58.3284	87.4949	1.10414	5.53867	0.18055	0.55308
199	0.82284	5.91775	0.29527	2.75017	63.409	52.159	10.3663	0.41476	8.58641	0.11646	0.78464
200	4.89461	11.8991	0.43441	5.34345	56.8768	43.9112	46.2508	1.61683	3.41662	0.29269	0.84554
201	2.1235	9.06049	0.32506	4.11002	57.7345	44.1092	95.5275	0.93919	5.3264	0.18774	0.76271
202	4.7825	15.0782	0.26434	6.30269	60.3408	50.1796	88.8003	1.94019	3.93139	0.25436	0.53225
203	0.09687	1.59569	0.47808	0.78211	57.1077	39.5234	62.354	0.17732	4.5948	0.21764	0.89
204	0.34285	2.79658	0.55088	1.30179	56.2829	39.7544	81.2538	0.3629	3.75987	0.26597	0.94737
205	7.4426	16.8854	0.32803	7.42507	53.4457	48.497	80.5377	1.95544	4.89985	0.20409	0.65115
206	11.313	20.7273	0.33091	8.82296	47.9362	48.497	82.2638	2.71696	3.8823	0.25758	0.64981
207	0.18177	1.61086	0.88025	0.66721	51.1693	47.9692	81.4692	0.3629	1.80646	0.55357	0.9382
208	0.27646	3.81321	0.23892	1.83242	46.8145	47.5073	76.4641	0.30197	5.32821	0.18768	0.72057
209	0.5072	6.77252	0.13896	3.16732	42.9545	44.0102	89.4032	0.65034	4.64746	0.21517	0.41349
210	1.02094	4.51653	0.62892	1.969	53.3137	52.6869	58.707	0.84125	2.21598	0.45127	0.94271
211	0.49741	3.2664	0.58584	1.35625	54.5014	51.0703	71.565	0.6688	2.12778	0.46997	0.84865
212	0.14802	1.63375	0.69691	0.75304	50.1136	51.1033	61.1892	0.28053	2.71332	0.36855	0.95775
213	0.4136	2.89141	0.62168	1.25193	56.4479	52.0601	71.565	0.53128	2.46172	0.40622	0.93596
215	0.96107	5.51951	0.39643	2.28403	61.5285	53.4457	100.823	0.84073	3.2479	0.30789	0.65094
216	4.01626	13.4025	0.28097	5.9786	58.8233	55.3922	42.3162	1.54859	3.99038	0.2506	0.6168
217	0.35047	3.02024	0.48281	1.43122	57.3716	55.8541	64.0256	0.35559	4.36956	0.22886	0.88705
218	1.05141	5.9688	0.37086	2.31644	47.2763	52.39	54.2726	1.07988	3.07251	0.32547	0.6112
219	0.72271	4.02723	0.55996	1.7044	43.9112	51.3343	14.5742	0.74669	2.56566	0.38976	0.88239
220	0.38421	2.29444	0.91712	0.92021	41.7998	51.7961	75.4655	0.56085	1.61236	0.62021	0.97649
221	0.97522	4.32378	0.65552	1.9476	45.3959	53.0828	169.261	0.67813	2.96293	0.3375	0.97286
222	8.35687	35.6654	0.08256	12.3752	48.0022	53.5447	178.625	3.66498	6.04943	0.1653	0.22833
224	0.53224	4.76899	0.29408	2.21434	52.225	56.4479	65.3441	0.50899	3.84863	0.25983	0.73149
226	1.37902	8.98841	0.21449	3.04396	51.0043	54.7653	94.3511	1.53359	2.40713	0.41543	0.47515
228	0.52462	3.83528	0.44819	1.80006	47.3423	57.2727	41.2847	0.46193	4.19159	0.23857	0.84785
229	0.14367	1.34787	0.99376	0.49045	45.9237	58.7903	109.654	0.39589	1.19049	0.83999	0.94964
230	2.44567	8.56587	0.41886	3.80101	44.9999	58.9552	86.5167	1.08977	4.13626	0.24176	0.81739
231	2.01357	9.90036	0.25815	3.26079	42.7236	53.5777	117.084	1.89641	1.95242	0.51218	0.48146
233	9.19712	19.8822	0.29237	9.16068	34.5747	54.6664	9.32663	1.65274	7.13484	0.14016	0.75832
234	5.38549	14.6883	0.31368	5.58399	37.7419	54.4024	125.38	2.02105	4.15569	0.24063	0.56776
235	0.77713	4.95706	0.39743	2.24558	35.3665	56.8768	92.5261	0.55904	5.21817	0.19164	0.81693
236	3.45572	11.8849	0.30744	5.03253	32.5953	59.2191	64.7789	1.55452	4.12043	0.24269	0.58129
237	0.10558	1.38608	0.69056	0.64057	38.9626	40.6121	55.4915	0.24745	2.89294	0.34567	0.88584
238	1.8231	10.3901	0.21222	4.79099	38.7316	46.0557	86.8421	0.75347	6.93354	0.14423	0.6491
239	1.11127	6.97121	0.28735	3.32688	37.346	50.1796	82.5931	0.52334	7.36994	0.13569	0.82008
240	0.75101	5.88643	0.27236	2.70145	35.2676	52.423	81.573	0.49881	6.62128	0.15103	0.70051
241	1.71208	11.7599	0.15557	5.38929	35.3665	47.0454	82.614	0.87927	6.92174	0.14447	0.47444
242	0.12626	1.96501	0.4109	0.86786	32.2983	44.0762	81.2538	0.30918	2.61028	0.3831	0.70732
243	0.07401	1.36725	0.49753	0.66311	32.6613	45.9237	84.2894	0.16496	4.16785	0.23993	0.89474
244	1.44759	9.29843	0.2104	4.40614	33.1891	51.4662	78.7742	0.69022	8.19674	0.122	0.63288
245	0.44843	3.49013	0.46261	1.39541	31.1437	59.2851	83.211	0.59384	2.61644	0.3822	0.70669
247	3.76483	11.0799	0.38538	4.46052	30.055	57.6356	60.7807	1.83758	3.00863	0.33238	0.63602
248	0.69441	3.02143	0.95587	1.09668	27.9765	51.9941	68.8387	0.85777	1.27618	0.78359	0.9674
249	0.15564	1.68507	0.68882	0.74796	27.9105	46.5505	131.424	0.30327	2.6788	0.3733	0.90221
250	0.85223	5.46456	0.35864	2.44625	28.7683	47.2433	100.097	0.62443	4.63866	0.21558	0.70796
251	0.52788	3.40536	0.57203	1.52082	29.956	45.1979	102.529	0.56667	2.47938	0.40333	0.9318
252	0.30802	2.7099	0.52709	1.27433	31.0117	44.2082	68.7495	0.33114	4.11278	0.24314	0.94176
253	1.38229	6.22539	0.4482	2.86036	30.2199	44.6041	82.7111	0.70812	4.36871	0.2289	0.86778
254	1.07209	6.90602	0.28248	3.20558	27.2507	41.008	98.8807	0.7992	4.60982	0.21693	0.66667
255	0.09796	1.474	0.56657	0.6936	24.5784	43.0205	92.7263	0.19795	3.54193	0.28233	0.8867
256	0.19156	1.95995	0.62665	0.90591	23.2258	42.3937	79.5085	0.29692	3.19679	0.31281	0.93122
257	0.50829	2.95702	0.73049	1.17153	24.4135	46.3856	80.2724	0.69281	1.73009	0.57801	0.92292
258	0.18612	1.57463	0.94329	0.59476	24.6444	47.1444	70.56	0.42889	1.32338	0.75564	0.95
259	2.13439	6.51915	0.6311	2.8151	24.2155	50.1136	79.8753	1.04275	2.77521	0.36033	0.9376
260	1.30175	5.91697	0.46724	2.63145	22.9948	52.489	82.0731	0.81894	3.97515	0.25156	0.83056
261	2.36078	8.18858	0.44243	3.90984	20.2566	47.4743	95.3257	0.79325	4.92727	0.20295	0.97461
264	0.12843	1.62694	0.60974	0.75376	22.0381	55.2932	113.199	0.23628	3.3194	0.30126	0.90769
265	0.75754	3.3635	0.84146	1.28115	21.6092	57.8005	78.1113	0.7588	1.59561	0.62672	0.966
267	0.17959	2.90936	0.26662	1.29719	19.6627	59.4501	82.6942	0.37354	3.78422	0.26426	0.54726
268	1.57167	6.35241	0.48944	2.73349	19.6957	56.6128	60.3409	1.08429	2.75476	0.36301	0.86831
272	0.10884	1.3452	0.75584	0.60654	11.217	58.0315	112.38	0.26088	2.58539	0.38679	0.90909
273	0.45931	2.52791	0.90322	1.00934	10.1943	57.6356	101.31	0.59384	1.71162	0.58424	0.96018
274	0.18721	1.79915	0.72677	0.80271	6.16935	58.6913	80.5377	0.32991	2.48676	0.40213	0.92225
278	1.78065	5.92601	0.63718	2.35257	6.7302	54.7323	75.3791	1.1416	2.64831	0.3776	0.8935
279	0.11102	1.55187	0.57929	0.73029	10.4912	53.4457	71.565	0.21924	3.4931	0.28628	0.90265
280	0.11646	1.47791	0.67003	0.67692	11.217	50.0806	43.0251	0.25661	2.7928	0.35806	0.88066
281	0.12626	1.4181	0.78895	0.61985	17.8482	41.4039	25.2011	0.28044	2.28672	0.43731	0.94309
282	5.20808	12.5636	0.41463	5.24487	17.0234	36.0594	99.0476	1.64956	3.80639	0.26272	0.80739
283	3.82252	13.864	0.24991	6.26311	14.747	43.6803	78.4533	1.44967	5.39487	0.18536	0.64058
284	0.65414	5.45225	0.27652	2.50733	16.8915	43.4494	90	0.5845	5.02848	0.19887	0.6117
285	0.34612	2.46852	0.71377	1.01203	16.4626	46.9464	19.0256	0.54478	2.03974	0.49026	0.93255
286	9.6031	33.0888	0.11022	13.0495	14.1862	53.6106	67.7144	3.06015	5.47221	0.18274	0.31483
287	0.25469	3.84882	0.21606	1.88512	14.1862	43.6473	94.0142	0.20338	10.2931	0.09715	0.86827
288	0.27102	3.19471	0.33369	1.52332	12.9325	44.2082	85.0303	0.23094	6.59352	0.15166	0.93962
289	1.034	6.87668	0.27477	3.15907	12.0418	39.5564	97.1992	0.73179	5.48087	0.18245	0.72713
290	4.73026	15.9116	0.23478	7.12372	10.7881	49.7177	84.6855	1.44749	6.67809	0.14974	0.63334
291	1.76868	8.24267	0.32713	3.77716	7.456	49.6187	70.6155	0.68629	7.24187	0.13809	0.75476
292	0.37659	3.41683	0.40535	1.58907	4.8497	48.1671	94.7636	0.41476	3.69491	0.27064	0.85432
293	0.15782	1.46328	0.92623	0.59016	3.89296	47.8372	116.565	0.38366	1.54488	0.6473	0.93851
294	3.67232	12.611	0.29017	5.51436	3.66202	47.5403	87.5998	1.25424	6.24657	0.16009	0.62056

## Sheet: 24 weeks degraded stent
Crack no. in ImageJ	Area	Perimeter	Circularity	Feret's diameter	FeretX	FeretY	Feret's angle	MinFeret	Aspect ratio	Roundness	Solidity
1	5.22558	11.2283	0.52085	4.98931	2.21366	2.77533	101.459	1.6725	3.13209	0.31928	0.86973
2	4.74963	12.3607	0.39064	5.81582	11.8612	8.45815	89.0235	1.25551	5.1161	0.19546	0.87713
3	5.5618	12.5893	0.44099	5.85399	17.5771	9.51542	87.4121	1.40382	4.64195	0.21543	0.90161
4	21.1556	41.6436	0.1533	19.7247	25.837	23.7225	83.3631	2.1308	14.7402	0.06784	0.61309
5	2.52819	8.88039	0.40286	4.08678	33.4361	4.03084	104.036	0.98734	4	0.25	0.84866
6	2.34043	7.60635	0.50834	3.30991	36.9714	8.22687	86.5664	1.09218	3.50296	0.28547	0.81013
7	2.61988	10.876	0.27832	5.19574	42.1255	8.32599	86.7191	0.89207	7.19147	0.13905	0.80227
8	5.17427	22.8565	0.12446	10.5529	3.76652	13.6454	92.8714	1.59166	7.89012	0.12674	0.40188
9	11.5482	36.2041	0.11072	17.5501	16.7841	30.3965	88.4897	1.32425	15.5089	0.06448	0.71177
10	33.2212	69.1685	0.08726	28.5273	4.79075	51.9383	80.6686	5.12361	5.86369	0.17054	0.31179
11	2.75852	7.84321	0.56351	3.61961	2.94053	55.9692	84.2374	1.07382	3.35787	0.29781	0.97118
13	0.70191	5.45677	0.29622	2.67642	4.42731	42.1586	90.7073	0.36344	7.18571	0.13917	0.94628
14	0.39517	2.67683	0.69303	1.22247	6.0793	44.7357	71.0754	0.44892	2.77387	0.36051	0.95138
15	1.71602	6.64739	0.48801	2.49794	7.20264	54.978	52.5238	1.37862	2.17865	0.459	0.77706
16	0.30784	2.49653	0.62067	1.14071	18.5352	33.9648	100.008	0.37606	3.17697	0.31477	0.9511
17	2.97575	15.1143	0.16369	7.2706	16.5198	37.8304	91.302	0.87978	9.24367	0.10818	0.66407
18	5.46027	15.7929	0.27511	6.7889	21.1454	31.685	93.9068	1.73317	4.66448	0.21439	0.62079
19	9.48507	24.4103	0.20003	7.03869	21.0793	50.1542	52.0543	4.85539	1.55063	0.6449	0.42056
20	0.14737	3.14372	0.18738	1.55848	20.5176	54.3172	85.1355	0.14567	12.0513	0.08298	0.84375
21	36.5987	59.3843	0.13042	26.0727	31.0242	40.044	85.7851	4.19835	8.87616	0.11266	0.40096
22	12.0438	26.4617	0.21614	12.3822	39.6145	13.5793	98.1301	1.95418	6.6961	0.14934	0.68705
23	13.4542	25.9252	0.25155	12.0893	28.1167	51.1454	82.7779	2.32153	6.41509	0.15588	0.71547
24	2.48234	7.5326	0.54977	3.41605	28.1498	56.63	85.0063	0.92511	3.74693	0.26689	0.95426
25	2.0053	6.14365	0.66763	2.74726	37.2026	57.2577	86.5526	0.92511	2.98518	0.33499	0.98052
26	12.3899	25.8718	0.23261	12.4711	39.8458	31.8833	96.5413	1.89772	7.09696	0.14091	0.75333
27	11.2862	16.4788	0.52229	7.20636	40.5397	51.2775	88.1609	2.34581	3.08829	0.3238	0.89562
28	2.57949	6.99066	0.6633	2.96714	45.8921	54.8788	97.679	1.15956	2.70747	0.36935	0.93919
29	2.26838	5.6244	0.9011	2.19285	52.8304	58.7445	83.9458	1.29617	1.70228	0.58745	0.98647
30	15.3536	25.8937	0.28776	12.1635	45.5617	39.5154	100.486	1.98392	6.92384	0.14443	0.77888
31	5.33474	16.9485	0.23338	8.11088	42.6212	25.7049	96.3144	1.35757	6.35279	0.15741	0.74599
32	6.68398	17.3365	0.27946	8.33254	45.6277	26.1674	87.7275	1.32468	7.0214	0.14242	0.84537
33	1.36016	7.28699	0.32189	3.44009	48.5683	19.5264	92.7525	0.56167	7.24761	0.13798	0.85313
34	13.4869	22.3776	0.33845	9.50038	54.7467	57.0264	77.7522	2.86575	4.32477	0.23123	0.68307
35	45.0118	85.5729	0.07724	40.3917	51.5088	51.4427	87.1399	3.13448	16.0662	0.06224	0.49189
36	1.89396	8.68689	0.31539	4.16352	57.0595	20.7819	89.0906	0.72246	6.52913	0.15316	0.84945
37	7.81053	18.8959	0.27489	8.3195	56.1013	40.837	105.195	2.49554	3.38956	0.29502	0.58862
38	15.2674	32.3355	0.18349	13.5439	56.4978	29.5044	123.961	3.03312	4.12453	0.24245	0.48555
40	7.54854	14.7821	0.43411	6.57514	74.141	52.9956	84.2321	1.59899	4.82489	0.20726	0.83018
41	37.3301	58.275	0.13814	26.453	66.0132	25.87	94.6567	3.6726	8.35602	0.11967	0.52646
42	2.7869	7.42899	0.63456	3.36047	81.0793	55.7709	96.7757	1.06184	3.22378	0.31019	0.98533
43	1.20624	4.74135	0.67428	2.12715	79.8899	51.0463	96.2419	0.75991	2.8396	0.35216	0.97186
44	0.64078	3.75249	0.57185	1.74486	80.9802	52.6982	71.222	0.49143	3.58986	0.27856	0.95681
45	1.32086	5.26069	0.59976	2.32994	78.8326	49.5925	71.822	0.74872	3.36892	0.29683	0.91806
46	0.36569	2.64826	0.65524	1.13927	78.9648	47.478	60.4612	0.48817	2.3798	0.4202	0.91405
47	0.66043	3.13861	0.84249	1.29531	80.1872	45.5617	95.856	0.66079	1.92234	0.5202	0.96723
48	3.52047	13.6219	0.23842	6.6114	59.2401	17.2137	96.024	0.82019	9.07338	0.11021	0.81625
49	6.77131	20.7286	0.19804	9.78163	63.1057	15.8921	94.844	1.5798	6.96835	0.14351	0.59924
51	41.559	71.0407	0.10348	32.553	72.2908	36.4758	87.0911	4.72415	7.0547	0.14175	0.44009
2	4.87844	11.2637	0.48321	5.15556	18.7665	12.4229	83.376	1.35794	4.19694	0.23827	0.91176
4	0.49123	2.94815	0.71022	1.29909	4.85683	20.2203	82.6942	0.49559	2.61769	0.38202	0.96051
5	3.95712	16.1708	0.19016	7.73833	7.46696	22.1696	87.5529	1.35697	5.93224	0.16857	0.60306
6	30.5806	40.8014	0.23084	19.2971	11.0022	11.9273	94.8125	3.09604	7.65203	0.13068	0.72893
7	6.09887	16.4077	0.28469	7.47281	14.9009	17.3128	111.801	1.78193	5.1858	0.19283	0.63826
8	22.1915	33.8123	0.24392	14.6031	16.2886	24.0198	113.607	4.93545	3.02414	0.33067	0.5207
9	17.7694	31.9663	0.21852	14.587	23.5903	15.4956	92.7263	3.08803	5.31501	0.18815	0.56424
10	0.74448	7.74764	0.15586	3.78733	9.71366	20.9802	83.991	0.42627	10.5414	0.09486	0.61944
12	29.334	49.8043	0.14861	14.2009	4.62555	42.4229	36.39	9.05529	2.17825	0.45908	0.34119
13	3.5685	21.5721	0.09636	10.1795	11.4648	46.2886	78.5807	1.68269	7.73595	0.12927	0.30142
15	3.83376	14.2101	0.23858	6.93329	10.6388	48.1388	100.989	0.86904	8.25947	0.12107	0.84667
17	1.97583	8.01478	0.38652	3.87072	17.2797	59.4383	76.6755	0.83275	4.65851	0.21466	0.94026
19	69.2774	81.8912	0.12982	35.8986	29.9339	19.7907	91.7932	5.75114	7.19316	0.13902	0.42829
21	14.9977	38.0171	0.1304	17.839	32.9405	40.5727	96.9144	3.16843	4.49295	0.22257	0.44177
23	1.78043	10.705	0.19524	4.93829	30.2313	17.1476	65.4926	0.96967	5.89284	0.1697	0.50123
24	30.9845	49.3008	0.16019	21.8559	33.7004	13.2159	95.9002	3.87468	5.59867	0.17861	0.51699
25	47.8151	69.558	0.12419	31.2601	42.456	12.0925	94.6681	6.18349	5.08287	0.19674	0.41779
26	9.8715	22.5183	0.24464	10.1192	35.9802	46.0903	87.5673	1.78838	7.04791	0.14189	0.75572
27	2.48452	10.229	0.29839	4.98636	37.1035	49.956	80.8497	0.70266	7.33638	0.13631	0.9519
28	1.14729	7.97823	0.2265	3.85659	37.5991	53.326	96.3944	0.56057	7.61089	0.13139	0.74698
30	0.5731	3.85865	0.48369	1.83511	43.7445	51.7731	76.4641	0.42804	4.46998	0.22371	0.9468
31	10.1793	20.1521	0.31498	9.62878	41.1674	41.2004	101.079	1.73621	6.51081	0.15359	0.83737
32	7.6577	17.2664	0.32278	7.96694	46.7511	59.5374	82.3739	1.87522	4.77895	0.20925	0.71794
33	5.67314	18.0537	0.21873	8.10987	44.3392	25.1432	109.764	2.35832	3.25321	0.30739	0.53669
34	13.917	30.8845	0.18335	14.3147	44.5374	10.1762	94.3683	1.97094	9.05229	0.11047	0.67425
35	0.36678	2.83858	0.57203	1.30914	49.0308	46.7511	100.176	0.39117	3.46348	0.28873	0.9505
36	11.8069	27.3018	0.19905	13.0328	48.5022	46.685	87.2391	2.25725	5.44962	0.1835	0.65627
37	19.1841	36.8279	0.17775	17.38	51.1123	58.6123	89.3465	2.49914	7.34166	0.13621	0.65364
40	0.63205	4.50687	0.39103	2.18687	55.3745	52.2357	94.3323	0.39648	5.67536	0.1762	0.9523
41	19.2256	41.8204	0.13814	19.7275	47.8084	26.1674	109.163	2.68322	8.04762	0.12426	0.50413
42	5.67642	14.1389	0.35682	6.27858	20.5837	34.9229	59.6568	1.94682	3.02886	0.33016	0.7342
43	1.4846	8.98977	0.23085	4.38818	51.2445	27.2907	108.435	0.60805	7.4093	0.13497	0.83951
45	77.9645	96.2914	0.10567	43.0261	55.1432	16.7841	96.8358	5.36096	10.6583	0.09382	0.50275
46	9.94464	20.0422	0.3111	9.27961	58.2489	24.2181	81.8122	1.70709	5.73811	0.17427	0.79073
47	54.9772	55.2235	0.22654	25.1976	66.9053	0.59471	103.034	4.90959	5.33467	0.18745	0.64097
48	0.3002	3.23452	0.36057	1.56267	61.5529	21.1123	76.5514	0.28681	5.65949	0.17669	0.89141
49	6.51914	21.034	0.18516	10.0475	61.8833	31.1233	88.4926	1.49806	7.57801	0.13196	0.61832
50	38.5974	50.9192	0.18707	22.5342	66.0793	16.652	90.5881	4.16816	6.83362	0.14634	0.62967
51	1.4584	9.17181	0.21786	4.53619	63.5683	25.011	93.7586	0.49664	9.41293	0.10624	0.93069
52	16.3481	24.9001	0.33134	11.6522	62.7092	48.9648	79.7097	2.55046	5.00142	0.19994	0.78691
53	7.42737	20.6584	0.2187	9.47985	65.5176	42.1586	104.327	2.00626	5.90593	0.16932	0.56923
54	139.852	97.0357	0.18664	42.5388	73.2819	58.7775	81.6937	7.53175	5.53065	0.18081	0.58408
55	0.83836	6.37535	0.2592	3.09411	69.9449	36.2445	96.7456	0.54135	6.16737	0.16214	0.79503
56	0.84273	8.12139	0.16056	4.03422	74.174	13.8106	92.3469	0.29736	14.4684	0.06912	0.9318
57	0.75649	4.64357	0.44087	2.2107	76.6189	15.5286	99.4623	0.46912	4.7738	0.20948	0.94672
59	0.834	5.32019	0.37027	2.579	82.2687	38.7886	92.2026	0.42952	6.03867	0.1656	0.9544
60	6.0039	17.8077	0.23792	7.75693	78.7335	45.5286	98.8204	2.21484	3.97787	0.25139	0.51058
61	3.23556	12.2162	0.27245	5.75962	80.1872	57.8855	73.3322	0.89408	7.95894	0.12564	0.72808
62	1.91033	10.4389	0.2203	5.12668	69.8128	20.1212	97.0334	0.64	8.25925	0.12108	0.83732
63	2.90698	18.1813	0.11051	8.42945	73.7114	31.3216	84.6022	1.25227	7.64887	0.13074	0.38062
1	2.83602	10.072	0.35131	4.61917	4.32819	13.2159	83.8408	1.04172	4.88512	0.2047	0.76344
2	12.2032	33.8863	0.13355	15.6385	12.2907	24.152	83.2053	2.06372	8.2858	0.12069	0.57225
4	0.17357	1.57189	0.88275	0.64913	23.1277	1.25551	75.2564	0.36344	1.78704	0.55959	0.94925
5	8.06706	25.2912	0.15848	11.6593	18.0066	8.45815	94.0625	1.75422	7.67117	0.13036	0.6133
6	6.42963	17.8396	0.25388	8.1971	21.5749	11.663	91.6168	1.56107	6.97155	0.14344	0.65608
7	0.6648	6.63978	0.18949	3.27509	14.3062	20.2533	87.1087	0.32632	10.6127	0.09423	0.85175
8	3.40585	12.6686	0.26667	5.88189	15.3634	15.859	90.9656	1.32805	5.057	0.19775	0.65498
9	0.89949	5.35383	0.39435	2.45585	5.84802	21.5749	72.7839	0.62434	5.01631	0.19935	0.78141
10	0.52179	3.85726	0.44071	1.78811	3.73348	21.5419	106.091	0.50194	4.07375	0.24547	0.81779
12	2.28039	8.72861	0.37612	4.15092	7.86344	23.1608	76.185	0.77602	6.14082	0.16284	0.92148
13	4.58152	12.4078	0.37397	5.68915	27.1916	7.69824	78.9511	1.18021	5.38224	0.1858	0.8223
14	0.14409	1.63965	0.67352	0.74247	32.3128	11.7291	110.854	0.28852	2.84631	0.35133	0.88889
15	0.12881	2.3037	0.30501	1.12771	30.1982	14.3392	95.0425	0.1652	7.6443	0.13082	0.90421
16	8.06597	14.5049	0.48176	6.80216	24.9119	20.0551	84.7048	1.53244	4.43267	0.2256	0.96588
18	9.63462	25.9467	0.17984	12.3803	33.304	19.8238	83.1026	1.44366	10.071	0.0993	0.75026
19	5.12842	13.3875	0.35958	5.3883	38.6564	18.1057	80.8265	1.83487	3.97697	0.25145	0.62382
23	8.61396	21.6302	0.23136	9.59044	66.7731	7.96256	54.3935	2.78724	3.98506	0.25094	0.53411
26	5.3653	13.071	0.39463	6.11457	78.6674	0.23128	91.5482	1.32994	4.93549	0.20261	0.85904
27	0.45739	3.50246	0.46854	1.60778	50.5837	13.4471	80.5377	0.46256	3.56177	0.28076	0.82888
28	3.17443	10.4501	0.36529	4.86402	52.3348	16.0903	86.8849	1.02957	5.27716	0.1895	0.8259
29	0.17793	2.27483	0.43209	1.09829	55.044	12.2907	96.9112	0.23128	5.04173	0.19834	0.91317
30	3.27704	8.19995	0.61245	3.54187	59.8018	15.1652	81.4164	1.40721	2.65542	0.37659	0.91413
31	3.26066	16.3028	0.15417	7.57466	66.7401	16.2555	83.991	1.38654	5.4085	0.18489	0.46451
32	0.99883	6.52383	0.29491	3.1124	69.7467	14.5044	80.8376	0.45899	7.50443	0.13325	0.83983
33	1.46714	7.15432	0.3602	3.30661	72.1256	11.8612	92.2906	0.67011	5.45268	0.1834	0.79952
34	2.00203	9.74483	0.26493	4.60711	74.6696	15.033	81.7537	0.83812	5.89405	0.16966	0.72879
35	3.48881	11.9784	0.30556	5.36668	80.1212	15.2643	80.0738	1.43139	4.31357	0.23183	0.69516
36	3.52593	12.9519	0.26413	6.21576	83.3921	9.48238	92.1324	1.04069	7.11714	0.14051	0.78713
37	0.40827	5.82178	0.15137	2.81148	5.84802	27.4229	109.926	0.45623	4.8881	0.20458	0.57627
38	30.3437	63.344	0.09503	16.3824	8.9207	40.6718	83.864	5.94882	2.3995	0.41675	0.41746
39	32.8981	55.5594	0.13393	25.1272	3.20485	50.848	87.8901	4.52504	5.24826	0.19054	0.46548
40	15.8962	43.43	0.10591	15.112	16.0573	23.0617	98.8033	3.0832	5.44016	0.18382	0.50996
41	5.72881	14.2547	0.35429	6.70347	20.4846	29.3062	84.6266	1.52141	4.61998	0.21645	0.836
42	0.286	4.44435	0.18196	2.18462	16.4207	30.3965	93.4682	0.26453	8.96197	0.11158	0.74326
43	0.80561	8.25812	0.14845	4.09812	16.0903	38.6564	88.6141	0.32847	13.8274	0.07232	0.84925
44	22.3345	26.0168	0.41465	11.0478	11.1013	47.3788	73.1366	3.77442	3.3956	0.2945	0.78754
45	4.5979	12.9735	0.34328	5.91557	8.19383	47.1806	88.7199	1.25198	5.62491	0.17778	0.81771
46	9.03314	24.7923	0.18468	11.2858	3.53524	57.5551	70.5041	2.12255	5.16933	0.19345	0.60313
48	0.92242	6.28355	0.29358	3.00824	8.62335	52.2357	88.1118	0.55737	5.86127	0.17061	0.78751
49	0.77505	5.98089	0.27228	2.90918	10.4075	51.9053	91.9525	0.52863	5.36701	0.18632	0.83333
50	10.3693	20.0701	0.32349	9.58292	12.6212	55.804	89.0122	1.66599	5.71583	0.17495	0.85319
52	4.14924	15.1514	0.22713	7.21597	14.4383	47.478	74.0546	1.2751	6.56657	0.15229	0.65315
53	32.1787	60.9383	0.10889	28.6991	21.8062	53.8216	87.8227	3.06662	10.2684	0.09739	0.50834
54	6.50168	16.3384	0.30607	7.83757	24.9449	29.9009	84.1933	1.39558	5.46817	0.18288	0.83769
55	0.43992	6.9684	0.11385	3.44897	25.2753	34.4603	85.054	0.24848	16.5624	0.06038	0.70209
56	7.51688	20.9102	0.21604	9.24786	27.3568	47.4119	70.594	2.0429	5.72422	0.1747	0.54601
57	6.06721	20.1353	0.18805	7.92711	27.5881	30.9251	112.289	2.95664	3.48971	0.28656	0.44501
58	0.22706	3.04241	0.30825	1.48715	29.6696	32.6762	91.273	0.19824	7.33544	0.13632	0.9265
59	1.10363	6.05406	0.37839	2.9262	32.1806	34.4603	83.5169	0.51387	5.87554	0.1702	0.95287
60	0.39517	3.64125	0.37453	1.76136	32.8084	29.207	66.8014	0.31548	5.96401	0.16767	0.93179
61	9.15759	20.9902	0.26119	8.96562	28.9097	30.4956	70.6302	2.7455	3.65243	0.27379	0.60082
62	54.5962	70.6035	0.13763	33.0925	30.5947	55.0771	81.2712	4.26894	9.70592	0.10303	0.54706
64	8.64343	21.6311	0.23213	10.2141	36.3436	54.9449	81.8175	1.70762	7.66535	0.13046	0.66091
65	1.70183	7.71668	0.35914	3.70413	38.4582	41.7951	92.5562	0.74654	5.38566	0.18568	0.88029
66	12.7643	24.87	0.25933	11.5001	40.3084	21.0463	91.1523	1.98088	6.56088	0.15242	0.73152
67	47.1525	61.6055	0.15613	29.3759	47.478	49.0969	89.0978	3.1766	11.9571	0.08363	0.69585
68	0.42682	3.85593	0.36074	1.79542	40.7049	29.6035	102.758	0.47962	4.82212	0.20738	0.77966
69	6.37068	18.3162	0.23863	8.33569	40.7379	36.9053	77.1756	1.79181	5.09243	0.19637	0.65188
70	2.62534	11.1329	0.26618	4.9259	43.9097	31.5529	96.9343	1.22738	5.74854	0.17396	0.65282
71	2.12866	11.5802	0.19947	5.46434	40.2423	46.8172	80.2529	0.84625	8.06806	0.12395	0.60833
72	9.57568	28.0134	0.15334	13.1524	42.6212	54.5485	88.8485	1.97949	9.36068	0.10683	0.53587
73	7.08788	20.9206	0.20351	9.53753	45.2643	46.9493	96.1648	2.00835	4.44075	0.22519	0.54881
75	1.69747	9.60328	0.2313	4.56533	53.5573	21.674	2.90382	0.70272	7.45794	0.13409	0.69373
76	4.86753	15.8234	0.2443	7.54347	51.8723	21.8062	93.0128	1.0704	8.88508	0.11255	0.78552
77	0.24234	2.50267	0.48621	1.19401	50.4846	30.793	104.421	0.29195	4.37683	0.22848	0.93082
78	7.69045	17.3234	0.32203	7.83047	59.1079	21.9383	90.2417	1.71319	5.08963	0.19648	0.77244
79	4.80203	15.3775	0.25519	6.69434	63.304	28.2489	77.7472	1.61183	4.80155	0.20827	0.60505
80	0.3384	2.59164	0.63313	1.19766	67.1035	26.5969	65.556	0.39886	3.12855	0.31964	0.94368
81	3.39384	10.9106	0.35827	5.03082	68.7555	24.4493	93.3886	1.03241	5.12394	0.19516	0.84957
82	3.91236	15.0017	0.21846	6.56359	71.8612	23.6564	104.876	1.32203	6.0146	0.16626	0.64828
83	10.1444	22.1235	0.26045	9.6512	78.5352	18.6344	91.5694	2.33569	4.94826	0.20209	0.59261
84	1.37871	8.52706	0.23828	4.0801	81.2445	27.7203	74.5007	0.48587	11.1206	0.08992	0.79634
85	11.1574	24.4773	0.23402	11.6961	83.7886	29.0419	89.8381	1.60815	8.67303	0.1153	0.79504
86	0.69099	5.65893	0.27115	2.71669	49.6916	45.1322	76.6398	0.4627	6.72611	0.14867	0.76403
87	0.12117	2.68921	0.21055	1.33637	53.6234	37.6982	81.4692	0.14627	10.62	0.09416	0.82836
88	1.82082	8.39035	0.32502	3.59814	52.4009	36.3436	97.386	1.14939	3.33948	0.29945	0.61504
89	1.48242	6.91054	0.39008	3.08262	59.0088	36.8723	70.594	0.97964	3.39709	0.29437	0.72815
90	4.94503	14.433	0.29831	6.50487	62.4119	36.7401	59.1361	1.86715	3.48097	0.28728	0.64264
91	6.82807	17.7337	0.27284	8.1063	67.467	38.1938	79.1938	1.49969	6.15325	0.16252	0.76947
92	0.98901	6.81827	0.26734	3.25369	74.7357	36.1123	80.0594	0.6197	5.30611	0.18846	0.76553
93	2.36008	13.7133	0.15771	6.66754	50.8811	47.8084	78.8571	0.65305	12.6244	0.07921	0.69206
94	10.533	26.3392	0.19079	12.7233	53.5242	53.4251	85.6812	1.35442	10.3341	0.09677	0.76986
95	14.2216	31.9952	0.17458	14.7668	57.5551	40.837	93.7203	1.59798	10.7686	0.09286	0.75341
97	2.09591	8.51955	0.36287	3.93505	61.0903	44.3723	76.8972	1.05835	3.55952	0.28094	0.78818
98	0.67353	4.19341	0.48132	1.93923	61.6189	46.1564	81.1796	0.57046	3.06945	0.32579	0.90205
99	0.68335	4.12126	0.50559	1.95186	65.5837	41.8943	92.9108	0.46256	4.12096	0.24266	0.96012
100	13.4302	32.7965	0.15691	15.833	63.6344	59.3392	84.4917	1.48168	14.7767	0.06767	0.72328
101	9.23182	30.5733	0.12411	14.4077	67.6322	55.7379	88.9488	1.89189	7.70156	0.12984	0.48971
102	13.797	31.3196	0.17675	15.0836	72.6872	56.7951	87.2379	1.89433	9.87512	0.10126	0.7512
103	1.394	11.6959	0.12806	5.75042	75.5617	54.6145	88.6831	0.42028	15.1034	0.06621	0.72495
104	9.07899	19.7267	0.29318	9.25258	78.304	57.1255	88.977	1.48678	7.15219	0.13982	0.84854
105	3.91891	11.1303	0.39752	5.2329	76.685	48.9648	86.0175	1.14719	5.014	0.19944	0.89404
106	1.92998	9.78549	0.25328	4.49776	78.8326	47.8745	79.8457	0.84659	6.72461	0.14871	0.67212
107	12.5711	31.3571	0.16066	14.301	80.3855	58.2489	86.4237	2.34727	7.43764	0.13445	0.56306
4	12.248	24.1489	0.26392	11.8704	38.6327	13.8233	84.2577	1.67188	7.23645	0.13819	0.93193
5	5.67611	14.9664	0.31844	7.03541	43.1195	13.4934	69.6955	1.11804	6.8314	0.14638	0.90077
7	13.5878	32.4022	0.16263	14.2379	12.6026	27.7456	83.7478	2.14515	10.7522	0.093	0.59769
9	10.2235	28.624	0.1568	12.0724	49.2559	23.2588	74.1406	2.39985	6.97051	0.14346	0.4579
10	0.79781	4.47716	0.50016	2.08785	60.3409	10.3922	174.56	0.55511	3.98792	0.25076	0.95692
11	13.0197	57.0251	0.05031	26.4939	67.2031	32.1334	83.5653	3.94948	7.53206	0.13277	0.20084
12	1.06556	8.71585	0.17627	4.25702	55.1943	19.7617	178.668	0.48779	8.65493	0.11554	0.77575
13	0.85985	5.27392	0.38848	2.54225	60.4729	21.7082	177.769	0.46188	5.72064	0.17481	0.95353
14	0.64543	3.46624	0.67506	1.5379	40.4472	15.7698	112.714	0.61298	2.47622	0.40384	0.95261
15	7.41649	20.7695	0.21605	10.1007	38.1378	25.2383	88.1283	1.4903	6.83768	0.14625	0.77186
16	4.04457	14.7805	0.23265	6.87136	26.36	28.2075	78.3664	1.34836	6.10942	0.16368	0.68498
17	0.58666	3.56377	0.58047	1.60678	30.5498	20.2896	160.821	0.53996	2.99012	0.33443	0.91433
18	32.9443	56.8794	0.12796	26.6762	32.8922	46.2207	83.8946	2.93718	10.1676	0.09835	0.55569
19	0.43646	5.07892	0.21262	2.44936	46.8805	20.6195	94.6355	0.41244	6.00414	0.16655	0.69558
20	20.9227	52.7609	0.09445	17.9958	40.6122	34.5418	76.3204	3.23412	7.60493	0.13149	0.51286
21	0.95672	4.02288	0.74288	1.7597	48.1012	24.3805	173.541	0.69282	2.53057	0.39517	0.97396
22	0.46149	3.25067	0.54881	1.51903	4.84971	35.4655	2.48955	0.39589	3.68428	0.27142	0.96036
23	1.42583	6.8999	0.37635	3.09994	8.90762	40.1503	73.3008	0.74749	5.03445	0.19863	0.73782
24	26.0165	52.8468	0.11706	22.251	14.4831	54.3035	78.9733	4.48785	8.67964	0.11521	0.36329
25	0.77169	4.94247	0.39698	2.37032	0.62683	47.7713	171.193	0.45036	5.53321	0.18073	0.95488
26	0.19374	2.81954	0.30624	1.38484	6.03739	57.9325	77.6192	0.20666	7.4922	0.13347	0.87901
27	1.19182	5.46237	0.50195	2.54375	13.1305	58.2625	87.0263	0.65982	3.93296	0.25426	0.96433
35	3.38281	11.2146	0.338	5.42502	25.4692	51.2353	175.815	0.85777	6.48562	0.15419	0.97307
36	0.30367	3.0476	0.41086	1.46096	50.3116	58.6913	83.5169	0.3031	5.01948	0.19922	0.9
38	0.93822	5.78705	0.35205	2.71251	57.8336	59.1532	85.8151	0.55442	5.43153	0.18411	0.84057
43	16.3513	41.2494	0.12076	16.945	67.665	49.9157	37.4054	5.83207	3.04848	0.32803	0.2985
44	0.19047	2.54944	0.36826	1.24233	63.4421	40.3482	10.7131	0.22259	6.12382	0.1633	0.88608
45	0.47129	3.80723	0.40858	1.81721	63.904	39.3915	176.878	0.32991	5.35001	0.18692	0.94852
46	4.2666	21.4959	0.11603	10.578	69.8424	39.5235	82.6533	0.87927	13.487	0.07415	0.6183
47	9.94815	28.4282	0.15469	12.3072	59.0213	48.86	83.999	2.11271	6.92193	0.14447	0.52087
48	4.73245	13.5472	0.32404	6.55098	54.8644	48.2002	85.6677	1.02858	6.41887	0.15579	0.92197
49	3.00839	10.253	0.35962	4.74018	56.4809	41.173	73.8355	1.12838	4.40107	0.22722	0.79585
50	35.3573	54.8473	0.1477	25.3426	50.6085	47.4084	75.2944	2.98446	10.9435	0.09138	0.61156
51	26.0002	51.0502	0.12537	23.406	43.4494	34.1789	95.6624	4.44615	5.74334	0.17411	0.40188
52	9.10789	22.4093	0.22791	11.0189	37.313	43.2845	79.1274	1.28319	9.45376	0.10578	0.89723
53	0.40598	4.65432	0.23551	2.30467	32.2324	41.4699	76.7595	0.25618	9.55135	0.1047	0.89771
54	0.96543	7.8468	0.19704	3.8474	32.1004	36.4883	84.0939	0.38602	11.2352	0.08901	0.85043
55	11.4175	23.3934	0.26218	10.2316	28.2405	40.6782	88.337	2.70543	4.59001	0.21786	0.59336
56	2.84513	15.0478	0.15789	7.2069	30.3849	48.629	86.3255	0.83721	11.4658	0.08722	0.63431
57	7.89975	21.5562	0.21364	9.40828	26.4919	50.0147	87.9904	2.22401	4.5543	0.21957	0.53083
2	2.39004	10.817	0.25668	4.99144	0.96022	11.6551	84.2894	1.15704	4.1018	0.2438	0.64497
3	4.12446	14.0844	0.26128	6.67377	3.54289	8.54268	97.125	1.27718	6.31442	0.15837	0.74814
4	6.61098	20.9603	0.18909	9.48853	5.49645	11.6551	86.3987	1.57439	8.67961	0.11521	0.5745
5	0.48568	4.77338	0.26786	2.28874	7.38379	2.64889	104.237	0.41862	6.18188	0.16176	0.71683
6	0.02851	1.47342	0.165	0.71477	7.25134	6.88712	103.392	0.08265	10.1886	0.09815	0.62651
7	0.43306	3.98495	0.3427	1.5061	6.15867	11.4565	56.6593	0.75903	1.92619	0.51916	0.55478
8	2.10389	8.5394	0.36256	3.71037	7.28445	8.54268	122.981	1.34381	2.68719	0.37214	0.68855
9	0.72469	3.75207	0.64687	1.63892	8.97312	12.9796	98.1301	0.54961	3.09815	0.32277	0.9552
11	1.25093	5.13805	0.59545	2.35648	13.6749	15.198	72.8381	0.70911	3.25984	0.30676	0.97605
12	4.51257	10.2954	0.535	4.28198	14.4033	11.026	50.6482	1.69266	3.1298	0.31951	0.83914
13	1.2608	7.79519	0.26074	3.64313	14.304	5.6289	82.1645	0.81696	5.35844	0.18662	0.67075
15	3.48091	11.5812	0.32613	5.39752	20.7276	12.1518	89.297	0.91756	7.18066	0.13926	0.83619
16	8.81245	23.0695	0.20808	10.3919	16.6549	22.2838	81.0179	1.96066	7.95905	0.12564	0.53304
17	2.22668	8.45746	0.39119	4.01779	22.4163	7.51623	98.5308	0.8315	5.17756	0.19314	0.93444
18	0.09209	1.59141	0.45696	0.77299	24.4029	9.10557	99.8658	0.17968	4.72107	0.21182	0.89362
19	0.82116	5.3253	0.36387	2.40689	22.7142	13.3107	97.9072	0.53535	5.69207	0.17568	0.74122
20	23.8072	45.7456	0.14296	19.4133	23.1447	0.82778	112.672	4.26736	5.52383	0.18103	0.46186
21	0.95273	5.3948	0.41137	2.5271	31.9854	6.29112	84.7376	0.52978	5.18377	0.19291	0.89495
22	3.48968	11.093	0.35636	5.20225	25.5949	13.0458	87.8114	1.11819	4.89146	0.20444	0.82611
23	0.06907	1.9999	0.21701	0.99609	27.4491	9.83401	111.448	0.11494	9.89009	0.10111	0.77778
24	0.09867	1.30078	0.73281	0.59692	28.1114	10.0658	123.69	0.2481	2.57815	0.38788	0.94737
25	0.38153	3.24943	0.45407	1.55199	27.4491	13.9067	101.07	0.34216	4.78365	0.20905	0.92553
26	0.53721	4.51205	0.33159	2.02601	33.6409	2.51645	78.6901	0.596	3.24623	0.30805	0.69307
27	0.09429	1.52814	0.50738	0.73145	31.6212	10.0989	84.8056	0.16556	4.29251	0.23296	0.91979
28	0.08003	1.08986	0.84672	0.47754	32.2171	9.66846	123.69	0.23714	2.02275	0.49438	0.89571
29	1.44608	5.42203	0.61813	2.46116	31.0583	12.5822	95.4038	0.76156	3.2498	0.30771	0.97776
30	2.55997	8.41217	0.4546	3.64764	3.37734	15.0656	93.1221	1.192	3.36282	0.29737	0.82611
31	1.65768	6.57301	0.48215	3.09195	33.5747	5.99312	80.1342	0.72283	4.42982	0.22574	0.97047
32	2.18831	5.9824	0.76836	2.50684	35.3958	0.33111	102.2	1.12077	2.26556	0.44139	0.97366
33	2.09183	7.19073	0.50838	3.15721	37.25	3.07934	80.3401	1.13232	3.01805	0.33134	0.85236
34	5.4938	17.2957	0.23079	7.55812	34.8991	5.89378	92.7621	1.6189	5.63239	0.17754	0.60439
35	1.57216	5.38196	0.68207	2.31896	33.8065	13.7411	170.134	0.95335	2.46215	0.40615	0.96663
36	0.08661	2.00342	0.27117	0.99829	36.7203	9.30423	95.7106	0.13244	8.18478	0.12218	0.84492
37	10.5293	27.4501	0.1756	11.6398	37.846	8.94001	102.653	2.46415	5.58793	0.17896	0.47759
38	2.94698	14.3502	0.17983	6.6791	39.0049	9.86712	85.1656	1.05576	7.69906	0.12989	0.55664
40	7.03198	17.9942	0.27291	7.77971	12.8471	15.5622	108.358	2.12318	4.01251	0.24922	0.59328
41	19.8845	41.4455	0.14547	14.8714	10.4962	12.5822	91.4034	5.0162	4.07909	0.24515	0.40983
42	0.28395	3.1839	0.352	1.54598	12.3505	17.8469	99.8658	0.26284	6.3218	0.15818	0.90877
43	0.34645	2.84585	0.53755	1.33105	16.4562	17.4827	95.7106	0.33111	3.94632	0.2534	0.95903
44	0.47143	2.93361	0.68837	1.31822	19.2707	19.2376	78.4078	0.48452	2.7769	0.36011	0.96305
45	0.50761	3.11229	0.65854	1.39735	20.2971	18.0125	103.707	0.48999	2.97585	0.33604	0.9666
46	2.48652	8.33376	0.4499	3.40289	19.2376	22.2838	79.3461	1.34925	2.89503	0.34542	0.71298
47	5.14187	14.0537	0.32715	6.12771	21.1249	17.0522	103.436	1.68326	4.11896	0.24278	0.67463
48	2.77815	9.64442	0.37533	3.0383	25.0651	20.3634	69.5901	2.19515	1.55452	0.64329	0.63958
49	0.28286	2.03925	0.85475	0.84417	27.714	19.2376	101.31	0.43044	1.92039	0.52073	0.96089
50	1.41539	6.57075	0.41196	1.85541	37.1838	16.8205	34.8245	1.46397	1.46252	0.68375	0.654
51	2.44815	8.11816	0.4668	3.41366	42.5478	13.8405	98.3659	1.22247	2.81251	0.35555	0.81915
52	3.13227	12.7733	0.24125	5.15089	45.3623	18.3767	81.8699	1.78312	3.5487	0.28179	0.46859
53	1.5623	8.26521	0.28739	3.7179	35.8925	22.9129	85.9144	0.91732	5.14728	0.19428	0.63025
54	0.22804	2.18561	0.59989	1.02002	39.9983	23.3102	103.134	0.31577	3.41698	0.29266	0.93694
55	0.15459	1.84327	0.57174	0.8666	40.5943	23.5089	96.5819	0.23178	3.63504	0.2751	0.93377
56	0.16336	2.62758	0.29733	1.29303	41.3889	24.8334	76.6755	0.19524	7.36955	0.13569	0.8688
59	8.05597	20.1402	0.24957	9.27591	50.1965	21.754	88.159	1.85359	5.90095	0.16946	0.66258
60	38.0334	95.2679	0.05266	23.9986	55.2625	10.9598	95.8601	6.96475	2.56439	0.38996	0.34416
61	0.08661	1.26575	0.67934	0.57826	47.4152	22.7805	76.7595	0.19867	2.81755	0.35492	0.91329
62	7.45955	19.3084	0.25144	8.37869	47.7463	28.608	84.7851	2.08211	4.2436	0.23565	0.65962
63	1.10622	5.3061	0.49374	2.33686	50.2296	25.8267	82.6736	0.67847	3.87221	0.25825	0.87777
64	0.1502	1.79441	0.58619	0.84417	50.9581	24.9658	101.31	0.25592	3.55061	0.28164	0.91333
65	1.17857	6.07063	0.40188	2.63894	51.2892	23.2109	107.526	0.92584	3.43566	0.29107	0.76594
66	1.95589	6.08038	0.6648	2.68282	52.6467	25.8267	77.1644	1.11344	2.23175	0.44808	0.95682
67	0.54379	4.05184	0.41623	1.91072	54.3685	23.4096	98.9726	0.54617	3.77851	0.26465	0.84426
68	8.705	26.8955	0.15122	12.0534	61.0901	18.2773	81.4692	2.32369	5.30829	0.18838	0.5157
69	0.40675	3.37949	0.44754	1.60615	65.229	11.92	98.2971	0.36151	4.64277	0.21539	0.92174
70	6.24041	17.024	0.27058	7.37242	64.8316	21.3567	70.5885	2.36565	3.27639	0.30521	0.55461
71	8.36733	21.8926	0.21938	10.1983	69.2023	18.3105	89.814	1.63184	7.94753	0.12583	0.70247
72	0.72578	3.97435	0.57741	1.79076	72.083	12.0856	86.8202	0.52353	3.65108	0.27389	0.9169
73	0.34096	2.78478	0.55251	1.29811	70.9572	14.7676	84.144	0.33111	3.82271	0.26159	0.95988
74	0.08003	1.38624	0.52336	0.67045	70.7254	15.8271	69.7751	0.18876	3.92541	0.25475	0.86905
75	3.12679	10.501	0.35633	4.95485	74.4339	11.7876	79.2157	1.09932	4.39159	0.22771	0.831
76	8.4967	23.2094	0.19821	10.754	72.3148	24.5354	83.991	1.28448	11.3019	0.08848	0.71294
77	1.79801	7.29346	0.42475	3.16658	74.6325	16.2907	83.3952	0.97898	3.92727	0.25463	0.72647
78	8.72255	22.9706	0.20773	10.4741	76.1556	10.7611	95.26	1.69691	8.06571	0.12398	0.67278
79	1.08538	6.50345	0.32248	2.87686	78.2085	14.8338	78.0434	0.84975	4.61183	0.21683	0.67715
80	2.97878	10.3995	0.34612	5.00154	79.3343	12.1518	91.5174	0.79467	6.88759	0.14519	0.952
81	3.62672	13.8373	0.23802	6.72817	80.5263	15.9927	87.4615	0.85452	8.81046	0.1135	0.82804
82	9.89235	27.802	0.16083	12.3566	82.3805	21.4891	80.4367	1.97006	8.02598	0.1246	0.5516
83	0.34535	3.63632	0.3282	1.77106	81.6852	16.7873	69.1932	0.27257	6.83987	0.1462	0.9224
84	1.03495	5.36098	0.45252	2.55042	74.7981	17.1516	91.4879	0.56289	4.38324	0.22814	0.95789
85	10.4964	25.5688	0.20176	11.7175	66.719	31.8529	85.949	1.96781	7.31229	0.13676	0.61856
86	3.95453	11.5842	0.37032	5.57458	49.5012	24.6678	93.7462	0.93906	5.86851	0.1704	0.96573
87	1.09416	6.59401	0.31622	3.09071	51.5872	26.4227	94.9166	0.61838	6.48823	0.15413	0.8454
88	1.33535	7.57663	0.29232	3.4957	53.1434	26.522	95.9806	0.70531	5.95721	0.16786	0.70384
89	0.3289	3.05626	0.44249	1.46177	54.0705	26.1909	103.092	0.31842	4.92155	0.20319	0.91884
90	1.46143	7.21373	0.35291	3.24911	60.7921	32.3827	87.0793	0.77879	5.48772	0.18223	0.75481
91	6.69759	19.2234	0.22776	8.87064	69.8645	29.204	85.2896	1.68018	7.4956	0.13341	0.61598
92	3.51928	11.6659	0.32496	5.53313	72.679	24.3036	92.0576	1.06112	5.40257	0.1851	0.8104
93	0.18857	2.22488	0.47871	1.06007	73.9041	24.138	91.7899	0.23178	4.33615	0.23062	0.91733
94	0.2094	2.1952	0.54606	1.02858	74.5001	23.7407	93.6914	0.26489	3.83557	0.26072	0.93627
95	7.29291	15.1274	0.40048	7.1527	81.1223	28.5087	89.2043	1.44948	4.95832	0.20168	0.91625
96	2.89107	9.8263	0.37626	4.73536	83.7381	21.8534	96.8269	0.83506	5.65753	0.17676	0.97235
97	7.04294	24.7397	0.1446	11.5284	38.6407	31.1245	88.1895	2.00423	7.43233	0.13455	0.48326
98	0.47033	4.97743	0.23856	2.4645	40.8261	26.2903	96.1702	0.27441	9.46989	0.1056	0.9206
99	12.5181	34.9942	0.12846	17.1434	41.5214	35.3296	82.2298	1.77954	9.07794	0.11016	0.67596
100	1.75306	9.25257	0.25732	4.29297	34.6011	21.754	95.7546	0.75822	7.29987	0.13699	0.65265
101	4.50161	12.5585	0.35868	5.91755	32.8132	25.8267	84.8636	1.1242	5.7661	0.17343	0.86433
102	6.04417	16.6812	0.27296	7.30617	30.694	26.0585	85.5814	1.70922	4.65144	0.21499	0.63107
103	0.21598	4.3629	0.14259	2.09256	28.4756	25.6943	85.4622	0.33123	7.54183	0.13259	0.45549
104	1.79143	9.98281	0.22589	4.85121	27.5154	25.2969	98.2407	0.64135	8.77678	0.11394	0.84839
105	7.83999	19.0914	0.2703	9.10514	22.946	27.8134	83.1076	1.5744	6.77457	0.14761	0.7521
106	1.3814	6.51381	0.40913	2.92355	23.8731	28.2769	76.9081	0.8327	4.32388	0.23127	0.77324
107	4.57945	16.8042	0.20379	8.16658	19.5025	28.2438	81.6071	0.96793	9.33121	0.10717	0.78841
108	7.13175	17.3373	0.29816	7.88365	21.456	25.1976	101.876	1.57232	6.10386	0.16383	0.71499
109	5.883	17.2294	0.24904	7.95357	16.8536	30.992	87.6141	1.32313	7.55571	0.13235	0.67366
110	22.2548	52.8706	0.10005	20.2934	13.6418	19.8667	99.201	3.41364	7.1492	0.13988	0.49381
111	17.3201	38.2064	0.1491	14.9152	4.73489	15.2311	99.7133	3.4052	5.33398	0.18748	0.49395
112	3.0325	11.5902	0.28368	4.26222	4.27134	19.3038	99.3892	1.94819	2.61965	0.38173	0.56368
113	16.3027	33.0669	0.18736	14.6273	1.09267	14.9662	100.038	2.98903	4.53934	0.2203	0.54492
114	9.5174	20.9976	0.27126	9.63011	8.14534	23.3765	101.503	2.07899	5.15115	0.19413	0.72538
115	1.82761	7.99685	0.35913	3.7799	34.0714	28.8398	86.9872	0.60689	6.8302	0.14641	0.91644
116	1.56997	10.2353	0.18832	4.92233	83.5394	34.7998	84.5962	0.56844	11.6165	0.08608	0.72451
117	2.39333	8.30125	0.43644	3.96367	80.3939	35.5945	83.7655	0.82685	4.88586	0.20467	0.97586
118	1.11718	10.1392	0.13656	4.64902	78.8045	33.5085	71.307	0.93249	7.64173	0.13086	0.41155
119	20.3592	49.4385	0.10467	22.2109	77.1821	38.7732	82.4618	2.59954	11.9582	0.08362	0.45838
120	20.8208	51.6375	0.09812	24.2894	73.9372	45.1305	86.2483	2.2311	14.6582	0.06822	0.48778
121	3.38004	15.9269	0.16744	7.8342	71.9174	29.7338	98.5068	0.71799	12.5723	0.07954	0.8057
122	10.048	21.501	0.27313	10.3124	69.2685	29.3365	95.5275	1.41316	7.45339	0.13417	0.83326
123	0.05482	2.40925	0.11868	1.20526	71.2221	32.3496	105.945	0.08584	17.0613	0.05861	0.67114
124	0.11621	1.80427	0.4486	0.87102	62.7787	23.1116	81.2538	0.19607	5.02603	0.19896	0.90987
125	10.4252	19.3136	0.35121	8.65747	62.8118	25.7274	104.621	2.26341	4.15499	0.24067	0.74367
126	4.78666	11.6071	0.44647	5.51596	63.9707	33.7403	94.8208	1.192	4.66012	0.21459	0.9787
127	5.07171	15.6305	0.26086	6.60806	59.3021	38.9718	82.8038	1.91165	5.25571	0.19027	0.62023
128	1.45705	9.58529	0.19928	4.43553	55.7923	38.5414	83.1402	0.83125	7.09954	0.14085	0.50075
129	20.7879	39.4858	0.16755	17.2503	45.1305	25.3631	99.39	3.37127	5.86996	0.17036	0.51248
130	19.0918	44.0407	0.12369	18.059	37.1507	26.0254	92.2066	4.67366	5.80349	0.17231	0.37646
131	4.04662	19.992	0.12723	9.29858	32.7469	27.2505	96.543	1.25439	10.1269	0.09875	0.43518
132	14.1867	28.2506	0.22338	12.7551	30.9589	26.3896	91.9339	2.24142	7.78464	0.12846	0.65251
133	1.05359	7.88239	0.21309	3.80908	29.2703	35.8263	88.5057	0.596	5.74084	0.17419	0.74266
134	8.26866	23.6474	0.18581	10.9002	18.1449	26.3896	96.6285	1.60623	9.02343	0.11082	0.58812
135	1.58422	6.43979	0.48005	2.93253	12.4167	32.2834	96.4831	0.79353	4.1799	0.23924	0.87762
136	0.78499	5.32184	0.3483	2.43969	13.0458	37.0845	71.811	0.57783	4.84507	0.2064	0.71244
137	1.08319	5.94134	0.38561	2.66252	4.86734	31.6212	79.249	0.83918	3.45042	0.28982	0.81417
138	6.87081	33.0031	0.07927	14.8137	3.07934	36.952	100.431	2.09312	10.6818	0.09362	0.39516
139	0.20282	2.13151	0.56099	1.00704	1.82111	43.0776	117.408	0.28155	3.75306	0.26645	0.93909
140	0.40784	3.79405	0.35604	1.85245	11.5889	40.23	114.274	0.30824	6.34532	0.1576	0.92768
141	6.74145	20.9824	0.19242	9.5425	14.602	49.3025	80.2108	1.81063	5.58337	0.1791	0.58924
142	1.72675	14.3226	0.10578	6.65402	10.4962	52.5474	81.9909	1.14944	6.06087	0.16499	0.40374
144	2.90642	10.7515	0.31596	4.51782	11.1585	57.9445	85.3758	1.60594	2.69334	0.37129	0.59788
145	1.56449	7.11935	0.38788	3.41302	21.456	36.8527	112.834	0.65997	5.38977	0.18554	0.92904
146	1.27834	10.6005	0.14296	5.16629	23.6083	37.4818	88.8983	0.62911	12.1259	0.08247	0.60792
147	5.60453	19.9346	0.17723	9.13964	18.6747	42.1505	90.8303	1.54393	8.03513	0.12445	0.56483
148	0.05811	1.06176	0.64771	0.47408	18.3105	45.0643	102.095	0.16556	2.91549	0.343	0.89076
149	4.61563	16.2511	0.21962	6.96791	14.6351	58.2425	78.2095	1.40758	5.38127	0.18583	0.65479
151	0.16664	1.90915	0.57454	0.89154	17.5489	52.6798	105.068	0.26512	3.65552	0.27356	0.92401
152	1.36057	7.53678	0.30099	3.57386	17.1185	57.6796	76.6075	0.60017	7.21516	0.1386	0.79399
153	5.27015	16.5836	0.24081	7.04342	19.4031	51.1236	97.2921	1.60927	5.27121	0.18971	0.59759
154	8.69843	24.7058	0.17908	8.84619	26.7538	38.7732	74.143	3.90921	3.91932	0.25515	0.44154
155	9.19617	28.5153	0.14212	10.4754	21.3236	48.3754	73.2834	3.1435	4.30948	0.23205	0.43105
156	0.22694	2.38932	0.49955	1.13354	26.0254	42.4485	96.7098	0.26489	4.26653	0.23438	0.93243
157	0.17651	1.88285	0.62568	0.85962	25.8929	43.9385	105.642	0.29716	3.11054	0.32149	0.92529
158	2.71894	12.6707	0.21282	5.53759	24.9327	46.8523	56.2149	1.25743	6.54132	0.15287	0.53139
159	0.1491	1.7944	0.58191	0.83372	24.2374	46.9516	83.1572	0.23178	3.52849	0.28341	0.94444
161	0.23243	2.39328	0.50993	1.12773	22.1514	57.0836	93.3665	0.26489	4.09681	0.24409	0.93805
163	7.08022	30.2118	0.09748	12.3836	29.3034	38.6738	90.1532	2.17171	5.42397	0.18437	0.43746
165	0.10744	1.41287	0.67636	0.65053	27.2505	56.9181	104.744	0.241	2.83237	0.35306	0.89091
166	2.31001	11.217	0.23071	5.21456	28.6743	55.7923	71.1048	1.09498	5.96908	0.16753	0.59436
167	1.0821	7.56232	0.23777	3.57017	30.5947	45.1305	61.7712	0.62643	7.19372	0.13901	0.62946
168	0.36618	3.07263	0.4874	1.46177	31.588	47.6801	76.9081	0.35087	4.41875	0.22631	0.94484
170	1.81007	6.28155	0.57646	2.81931	30.4291	58.3087	86.6335	0.78992	3.71739	0.26901	0.95489
171	0.19625	1.65115	0.90457	0.66635	31.0583	55.2294	63.435	0.42453	1.58422	0.63123	0.95722
172	0.79485	5.23886	0.36393	2.53252	34.8991	44.4683	101.31	0.53885	4.80658	0.20805	0.92122
175	2.50954	8.75655	0.41128	4.11605	34.27	58.4743	81.6744	1.01291	4.16184	0.24028	0.86345
176	0.46156	2.97849	0.6538	1.2858	36.2898	52.1501	78.1113	0.50919	2.63365	0.3797	0.95141
177	3.34715	13.2573	0.23932	5.63863	36.9189	49.7992	77.1063	1.43665	4.92959	0.20286	0.51501
178	8.04829	25.7404	0.15264	11.7002	39.4685	54.1367	87.4048	1.85375	7.57407	0.13203	0.5607
179	0.36728	3.22984	0.44243	1.54207	40.4618	54.2361	104.931	0.34539	4.90463	0.20389	0.93056
181	2.12143	10.282	0.25217	4.88353	46.3556	41.1903	94.6669	0.86541	6.81223	0.14679	0.7349
182	1.76731	8.01604	0.34562	3.7841	47.3158	45.892	105.739	0.88813	4.4816	0.22313	0.86088
183	1.85831	8.83464	0.29919	4.30407	48.7396	53.7063	82.9297	0.58062	7.35202	0.13602	0.96334
184	7.57248	31.6291	0.09512	15.4785	50.8256	58.7061	84.1065	1.43726	9.86858	0.10133	0.5453
185	3.67277	14.6619	0.2147	6.87445	54.7327	44.7332	75.4952	1.40352	5.54119	0.18047	0.58104
186	5.43898	15.8255	0.27291	6.59585	54.4347	54.1036	87.4105	2.33841	3.32731	0.30054	0.54833
187	3.23094	11.7713	0.29302	5.45289	58.5074	38.74	95.2259	1.11872	5.77027	0.1733	0.74873
188	3.84818	17.0465	0.16642	8.27805	61.9841	38.2103	90.4584	1.08859	8.12278	0.12311	0.62406
189	3.73635	19.0917	0.12882	9.08429	59.6994	53.9712	87.075	1.17097	9.19721	0.10873	0.52326
190	3.56971	14.0196	0.22823	6.5171	63.8052	46.6867	84.7529	1.40946	4.53436	0.22054	0.62621
191	1.9822	7.69537	0.42063	3.52537	64.0701	46.4218	95.3893	0.96022	4.00186	0.24988	0.88519
192	9.44175	31.6983	0.11808	14.6703	65.825	56.1234	83.2599	2.46143	6.29781	0.15879	0.40739
193	5.30742	21.3032	0.14696	10.1149	70.3943	45.8258	81.3394	1.26785	9.55501	0.10466	0.53465
194	2.99084	19.6743	0.0971	9.3574	68.8712	56.2558	80.8376	0.99264	12.3113	0.08123	0.45323
195	6.67786	20.9953	0.19037	10.1614	71.6856	52.9778	82.1339	1.0957	9.80087	0.10203	0.81089
196	0.72578	7.82774	0.14885	3.82215	79.0694	39.2698	85.0303	0.42992	11.7544	0.08507	0.64397
197	13.7252	35.2299	0.13897	16.4823	80.8243	50.7594	86.7755	1.58406	13.7201	0.07289	0.6475
198	1.43183	10.214	0.17247	4.91162	83.9699	45.7927	86.1345	0.74769	8.3614	0.1196	0.62864
199	7.5648	15.9154	0.37529	7.02682	82.6123	44.4352	103.905	1.78007	4.30653	0.23221	0.78871
200	1.7103	8.09162	0.32826	3.78642	76.2881	46.7198	94.514	0.82778	5.49222	0.18208	0.78471
201	2.9733	18.3259	0.11125	8.91576	74.8643	49.6336	101.352	0.94568	11.6597	0.08577	0.51825
202	3.73526	12.7983	0.28657	6.10764	77.3477	41.7863	94.0414	0.99333	6.49086	0.15406	0.83587
203	8.70172	25.7619	0.16476	12.3509	78.4734	40.3956	90.4608	1.57177	11.5394	0.08666	0.6293
204	3.83174	14.97	0.21486	6.62521	79.4999	52.2494	91.7184	1.72208	5.28054	0.18937	0.53408
205	0.4517	2.80471	0.72157	1.24112	82.6785	57.5472	99.211	0.49667	2.51459	0.39768	0.96037
207	1.68509	7.68682	0.35838	3.58351	8.6089	35.76	86.2916	0.81941	5.16056	0.19378	0.78821
208	4.73294	9.9279	0.60343	4.54818	56.0572	24.6016	16.06	1.32466	3.45452	0.28948	0.98889
