# Supplementary material for: Raman Spectroscopy as a Novel Method for the Characterization of Polydioxanone Medical Stents Biodegradation
Source: Materials (Basel). 2021 Sep 21;14(18):5462. doi: 10.3390/ma14185462 (PMC8467320; doi:10.3390/ma14185462)
Supplement: Supplementary file 1 [file materials-14-05462-s001.zip › Spreadsheet S2 - IR spectra of the stents.xlsx]

## Sheet: List1
wavenumber	non-degraded_01	non-degraded_02	non-degraded_03	4weeks_01	4weeks_02	4weeks_03	8weeks_01	8weeks_02	8weeks_03	16weeks_01	16weeks_02	16weeks_03	16weeks_04	24weeks_01	24weeks_02	24weeks_03
3996.66	0.00287796	0.00120817	0.00352202	0.00254015	0.00300304	0.00889295	0.0102546	0.0120265	0.0148291	0.0123728	0.011119	0.013191	0.0125329	0.0105688	0.0103989	0.0139941
3994.59	0.00289417	0.00109895	0.00347312	0.00248599	0.0029868	0.00885174	0.0103267	0.0119013	0.0147218	0.0124038	0.0109756	0.0131053	0.0125305	0.0105296	0.0104558	0.0139881
3992.53	0.00301688	0.0011369	0.00362616	0.00250601	0.00310087	0.00903113	0.010603	0.0119892	0.014889	0.0126778	0.0110277	0.0130418	0.0127969	0.0105733	0.0107235	0.0140983
3990.47	0.00321568	0.00129184	0.00390422	0.00266796	0.00327624	0.00938266	0.0109286	0.0122753	0.0151798	0.0129792	0.0113705	0.0131607	0.0130507	0.0107568	0.0110289	0.0142426
3988.4	0.00323764	0.00135717	0.00413646	0.00277963	0.00337293	0.00955606	0.0110318	0.0124039	0.0152684	0.0131002	0.0116039	0.0133429	0.0130463	0.0108233	0.0110554	0.0142366
3986.34	0.0030639	0.00132669	0.00409541	0.00272336	0.00336639	0.00938385	0.0107859	0.0122313	0.015107	0.012997	0.0114899	0.0132986	0.0128104	0.0106795	0.0108522	0.0140625
3984.28	0.0029655	0.0012359	0.00392311	0.00263767	0.00330618	0.00922367	0.0105475	0.0120377	0.014971	0.0128248	0.0113187	0.013148	0.0126453	0.0106275	0.0108091	0.0139382
3982.21	0.0030797	0.00117666	0.00395116	0.00267062	0.00327107	0.00939914	0.010692	0.0120617	0.0150845	0.0128491	0.0114202	0.0132101	0.012832	0.0108067	0.0110461	0.0141518
3980.15	0.00324061	0.00125529	0.00413145	0.00280457	0.00332021	0.00967026	0.0109703	0.0122294	0.0153217	0.0130785	0.0116427	0.0134168	0.0131134	0.010957	0.0112324	0.0145292
3978.09	0.0031804	0.00127941	0.00414091	0.00281449	0.00333438	0.00963238	0.010888	0.0122479	0.0153445	0.0131498	0.0116139	0.013444	0.0130509	0.0108452	0.011084	0.0145358
3976.02	0.00294364	0.00119737	0.00392473	0.00270146	0.00324862	0.00941512	0.0105401	0.0121048	0.0151804	0.0129503	0.0114128	0.0133229	0.0128252	0.0106225	0.010824	0.0143057
3973.96	0.00281751	0.00122336	0.00368002	0.00261218	0.00314024	0.00929176	0.0103554	0.0120274	0.015078	0.0127381	0.0112419	0.0131859	0.0127558	0.0104733	0.0107216	0.0141935
3971.9	0.00291296	0.00138459	0.00366383	0.00266346	0.00317216	0.0093048	0.0104308	0.012135	0.0151129	0.0127113	0.0112189	0.0131568	0.0128907	0.0104698	0.0107094	0.0141503
3969.83	0.00311292	0.00154264	0.00385611	0.00284323	0.00337124	0.00948377	0.0105841	0.0123323	0.0152158	0.0128429	0.0114106	0.0133512	0.0131457	0.0106421	0.0106881	0.0141537
3967.77	0.00320027	0.00152404	0.00395054	0.00280628	0.00345963	0.00956439	0.0106145	0.0123504	0.0151797	0.0128825	0.0115068	0.0135132	0.0131728	0.0107514	0.0106305	0.0140933
3965.71	0.00309321	0.00135063	0.00393348	0.00256624	0.0033469	0.00929504	0.0104375	0.0121455	0.015044	0.0127072	0.0112972	0.0134353	0.0129208	0.0106834	0.0106227	0.0138805
3963.64	0.00292771	0.00120892	0.00385737	0.00253156	0.00322262	0.00899548	0.010198	0.011894	0.01498	0.0125249	0.0110577	0.0132219	0.0126685	0.0105811	0.010649	0.0137211
3961.58	0.0027721	0.00112125	0.0036194	0.00256897	0.00309117	0.00887369	0.0101104	0.0116514	0.0148905	0.012449	0.0109596	0.0129793	0.0124376	0.0104163	0.010547	0.0136692
3959.52	0.00271565	0.00112774	0.00341684	0.00250023	0.00293579	0.00887726	0.0101735	0.0115065	0.0147961	0.0124063	0.0109587	0.0128157	0.0122926	0.010291	0.0104221	0.013642
3957.45	0.00284782	0.00124836	0.00351597	0.00258923	0.00293436	0.00904781	0.0102526	0.0116039	0.0148255	0.0124638	0.01108	0.0128863	0.012364	0.0104126	0.0104548	0.0137586
3955.39	0.0030039	0.00129706	0.00372834	0.00270638	0.00303442	0.00915921	0.0102918	0.0118179	0.014859	0.012616	0.0111774	0.0130216	0.0124925	0.0104982	0.0105196	0.0139486
3953.33	0.0030316	0.00116921	0.00378628	0.00256421	0.00301828	0.00905368	0.0103177	0.0119124	0.0147985	0.012671	0.0111254	0.0130312	0.0124922	0.0103522	0.0104451	0.0139225
3951.26	0.00300374	0.00106815	0.00386857	0.00246092	0.00302128	0.00905051	0.0104386	0.0119522	0.0148501	0.0126985	0.0112013	0.0132089	0.0125772	0.0103352	0.0104348	0.0138696
3949.2	0.00298132	0.00118211	0.00404443	0.00259887	0.00322887	0.00925717	0.0106238	0.0121209	0.0150619	0.012854	0.0114475	0.01353	0.0128752	0.0104924	0.0106719	0.0140201
3947.14	0.00297973	0.00138719	0.00405156	0.00270721	0.00341465	0.00937949	0.0106907	0.0122589	0.0152409	0.012992	0.0114908	0.0135758	0.0130411	0.0105078	0.010786	0.0140947
3945.08	0.00288537	0.00147144	0.00389508	0.00262759	0.00333845	0.0092842	0.0106075	0.0121858	0.0152689	0.0129338	0.0112995	0.0133849	0.0129642	0.0104711	0.0106146	0.0140299
3943.01	0.00260642	0.00128681	0.00373119	0.00242331	0.00316931	0.00911575	0.0103699	0.0120986	0.0149924	0.0126952	0.0111208	0.0131522	0.0127997	0.0104719	0.0104831	0.0139104
3940.95	0.00238538	0.000923635	0.0035993	0.00225757	0.00309159	0.00900634	0.0100209	0.012042	0.0145974	0.0124248	0.0109957	0.0128771	0.0125595	0.0103098	0.0103891	0.0136794
3938.89	0.00240613	0.000786662	0.00359369	0.00221092	0.003045	0.00895629	0.00984401	0.011892	0.0145475	0.0122982	0.0109264	0.0127166	0.0123492	0.0101556	0.0102754	0.0135485
3936.82	0.00260415	0.00103439	0.00374649	0.00229734	0.00307837	0.00903904	0.00996289	0.0118485	0.014766	0.0123969	0.0110458	0.0129073	0.0123415	0.0102617	0.010405	0.0136858
3934.76	0.00275877	0.00126297	0.00373048	0.0024306	0.00313005	0.00919104	0.0101883	0.0119569	0.0148504	0.0126182	0.0112421	0.013252	0.0124902	0.0103808	0.0107069	0.0139005
3932.7	0.002741	0.00119579	0.00345248	0.00242453	0.00305892	0.00913983	0.0103114	0.0119893	0.0147501	0.0127371	0.011227	0.0133677	0.0126403	0.0102949	0.0107867	0.0139507
3930.63	0.00271505	0.0010756	0.00337426	0.00237716	0.00298758	0.0089411	0.0102446	0.0119131	0.0146626	0.0126448	0.0110034	0.0132234	0.0126584	0.0101805	0.0105347	0.0138398
3928.57	0.00280266	0.00102204	0.0036271	0.00246767	0.00295156	0.00884746	0.010205	0.0118027	0.01466	0.0124971	0.0108751	0.0130582	0.0125635	0.0102484	0.0102736	0.013773
3926.51	0.00292776	0.00107363	0.00391862	0.00262332	0.00298432	0.00895402	0.0103533	0.0118878	0.0148219	0.0125422	0.0110577	0.0131382	0.0126231	0.0104981	0.0104015	0.0139451
3924.44	0.00291817	0.00125165	0.00403393	0.00271151	0.00314997	0.00914408	0.010427	0.0121956	0.0150345	0.0127078	0.0113598	0.0133568	0.0128146	0.0106755	0.0107625	0.0141955
3922.38	0.00276145	0.00137374	0.00396665	0.00272975	0.00327206	0.00916806	0.0103232	0.0123043	0.0150463	0.0127324	0.0113978	0.0133765	0.0128509	0.0105938	0.0108263	0.0141207
3920.32	0.00267007	0.00144492	0.00390986	0.00279068	0.00326786	0.00918393	0.0103285	0.0122169	0.0150509	0.0127195	0.0113127	0.0133584	0.0129015	0.0105055	0.0106967	0.013939
3918.25	0.00268356	0.00146492	0.00393491	0.00290178	0.00322947	0.00928639	0.0104703	0.0122186	0.0151639	0.0127865	0.0113599	0.0134298	0.0130693	0.0105995	0.0107031	0.0139967
3916.19	0.0026632	0.00121282	0.00386993	0.00283416	0.0030974	0.00917102	0.0104451	0.0121355	0.015046	0.0127126	0.0112535	0.0132627	0.0129499	0.0106204	0.0106051	0.0140073
3914.13	0.00255088	0.000842214	0.00357579	0.00255085	0.00281978	0.0088756	0.010199	0.0117868	0.0146475	0.012407	0.0108664	0.0128009	0.0125497	0.0103671	0.0102075	0.0137554
3912.06	0.00246629	0.000735577	0.00329835	0.00233682	0.00257541	0.0086852	0.00998686	0.0115186	0.0144052	0.0121364	0.0105877	0.0124491	0.0122958	0.0101219	0.00995359	0.0134513
3910	0.00251172	0.00085775	0.00332585	0.00232315	0.00251573	0.00867342	0.00996882	0.0115377	0.0145015	0.0121657	0.0106449	0.0124505	0.0122855	0.0100989	0.0100411	0.0133141
3907.94	0.00251828	0.00100445	0.00349958	0.0024281	0.00267762	0.00876258	0.0101691	0.0116603	0.0146845	0.0124835	0.0109805	0.0127706	0.012493	0.0102673	0.0102787	0.013503
3905.87	0.0024352	0.00117905	0.00364057	0.00252442	0.00301779	0.00891282	0.0105197	0.0118798	0.0149155	0.0128967	0.0114987	0.0133317	0.012977	0.0106857	0.0106856	0.0140649
3903.81	0.0023782	0.00134097	0.00379699	0.00258671	0.00330154	0.00911278	0.0107553	0.0121814	0.0152544	0.0131666	0.0119194	0.0138328	0.01349	0.0111842	0.0111634	0.0147305
3901.75	0.00235483	0.00132282	0.00389573	0.00269044	0.00329859	0.00926185	0.0107751	0.0123194	0.0154482	0.0131008	0.0119225	0.0139138	0.0136832	0.0113432	0.0113764	0.0149306
3899.68	0.00247147	0.0011912	0.00386497	0.00282022	0.00318681	0.00930958	0.0107603	0.0123285	0.0153697	0.0128362	0.0116721	0.0136825	0.013554	0.0111799	0.0112417	0.0145901
3897.62	0.002767	0.00116675	0.00383692	0.0029053	0.0032149	0.00931614	0.0106643	0.0122866	0.0151106	0.0126708	0.0114358	0.0134447	0.0132166	0.0108784	0.0109342	0.0141722
3895.56	0.00304141	0.00120168	0.00387231	0.00297314	0.00333239	0.00934984	0.0105766	0.0122074	0.0149334	0.0127055	0.0113229	0.0133965	0.0130014	0.0106663	0.0107348	0.013994
3893.49	0.00309759	0.00112418	0.00380213	0.00299376	0.00336727	0.00940755	0.0106257	0.0121546	0.0149826	0.0128503	0.0113969	0.0135016	0.0130755	0.010718	0.0107679	0.0141215
3891.43	0.00297932	0.00105108	0.00364598	0.00293636	0.00332979	0.00938652	0.0106158	0.0120953	0.0151059	0.0129194	0.0115485	0.013537	0.0131314	0.0108485	0.0107872	0.0142713
3889.37	0.00285545	0.00116506	0.00367135	0.00292302	0.00336985	0.00926886	0.0104576	0.0119996	0.0150979	0.0128308	0.011536	0.0134637	0.0129437	0.0108413	0.0106178	0.0141459
3887.3	0.00280118	0.00135359	0.00387949	0.00298583	0.00353536	0.00929935	0.0105011	0.0120218	0.0151381	0.0128485	0.0115907	0.0135487	0.0130479	0.010911	0.0107213	0.0142027
3885.24	0.00285253	0.0013996	0.00406026	0.00298255	0.00363911	0.00942134	0.0107615	0.0121962	0.0153159	0.0129535	0.0117462	0.013665	0.013438	0.0109909	0.0110523	0.0144995
3883.18	0.0028924	0.00124919	0.00398455	0.00282439	0.0035084	0.00929136	0.010757	0.0122566	0.0153123	0.012883	0.0116203	0.0135448	0.0134281	0.0108261	0.0110135	0.0145246
3881.11	0.00293934	0.00120301	0.00384068	0.00271953	0.0034188	0.00919699	0.0106062	0.012321	0.0152816	0.0129046	0.0114944	0.0134284	0.0133418	0.0107509	0.0108948	0.0144855
3879.05	0.00302157	0.00124348	0.00375615	0.0027106	0.00333153	0.00927224	0.0105191	0.0123854	0.015141	0.0128586	0.0113986	0.0132875	0.0131978	0.0106466	0.0108137	0.0142947
3876.99	0.00300496	0.00122704	0.00367203	0.00271685	0.00316817	0.00926132	0.0103868	0.0122993	0.0147799	0.0126566	0.0112749	0.0131239	0.0129381	0.0103901	0.0107347	0.0140012
3874.92	0.00298169	0.00128935	0.00380044	0.00282385	0.00323506	0.00929842	0.0103852	0.0123781	0.0147387	0.0128232	0.011503	0.0132479	0.0131113	0.0104985	0.011035	0.0142119
3872.86	0.00294218	0.00134014	0.00402152	0.00291471	0.00347135	0.00933008	0.0104543	0.0124784	0.0150195	0.0131118	0.0117791	0.0135425	0.0134716	0.0108383	0.0114484	0.014715
3870.8	0.00278237	0.00121378	0.00395001	0.00278542	0.00348158	0.00915672	0.0103824	0.0123101	0.0152103	0.0130929	0.0116686	0.0136692	0.0135549	0.0109692	0.0114764	0.0149473
3868.73	0.00274785	0.00111751	0.0037662	0.00266023	0.0033066	0.00906349	0.0103535	0.0121914	0.0151683	0.012903	0.0114272	0.0135295	0.0133949	0.0109952	0.0111955	0.0147786
3866.67	0.00300343	0.0013102	0.00385831	0.00290077	0.00343638	0.00933865	0.0105906	0.0123882	0.0151632	0.0129299	0.011494	0.0135296	0.0134024	0.0111936	0.0111859	0.0147323
3864.61	0.00313847	0.0014136	0.00399625	0.00310603	0.00373121	0.00956865	0.0108885	0.0125364	0.015333	0.0131833	0.0117635	0.0137395	0.0136091	0.0114274	0.0114026	0.0148732
3862.54	0.00290103	0.00116238	0.00378983	0.00285397	0.00369469	0.00937211	0.0108784	0.0122322	0.0152726	0.0130985	0.0117041	0.0135722	0.0134238	0.0112107	0.0111886	0.0145142
3860.48	0.00274063	0.0010655	0.00359596	0.00264554	0.0034929	0.00912999	0.0108021	0.0119094	0.0150411	0.0128057	0.0115215	0.0131923	0.0131078	0.0108475	0.0108594	0.0140691
3858.42	0.00280298	0.00125064	0.00374965	0.00272602	0.00347406	0.00916111	0.0108757	0.0119249	0.0150612	0.0127975	0.0116551	0.0131351	0.0132136	0.0108291	0.0109917	0.0141327
3856.35	0.0029929	0.00156477	0.00412904	0.00293866	0.00380694	0.00953783	0.0110143	0.0122741	0.0154871	0.0131992	0.0120452	0.0135998	0.0137704	0.0112883	0.0116388	0.0146435
3854.29	0.00329314	0.00191603	0.00458722	0.00331374	0.00439281	0.0101645	0.0113209	0.0130497	0.0162212	0.0139914	0.012595	0.0145701	0.0147025	0.0122218	0.0125623	0.0155555
3852.23	0.00313907	0.00179748	0.00451669	0.00339203	0.00425547	0.0100975	0.0113236	0.0133133	0.0161442	0.0140481	0.012509	0.0147635	0.0147481	0.0122529	0.01234	0.0157156
3850.16	0.00271391	0.00141994	0.00400736	0.003068	0.00362426	0.00945067	0.0107731	0.0126155	0.0152113	0.0131073	0.0117293	0.0138683	0.0136648	0.0112756	0.0111491	0.014681
3848.1	0.00259353	0.00122871	0.00370469	0.00283864	0.00330091	0.00916111	0.0103364	0.0120419	0.0146486	0.0124558	0.0112228	0.0132027	0.0129204	0.0107251	0.0105214	0.0138786
3846.04	0.00269872	0.00117845	0.00359951	0.00272568	0.00320181	0.00923184	0.0102831	0.0119578	0.0146305	0.0123767	0.0111338	0.0131272	0.0128254	0.0107462	0.0105609	0.0138164
3843.97	0.00287971	0.00130893	0.00368767	0.00281027	0.00334223	0.00950655	0.0106209	0.0123025	0.0149687	0.0127472	0.0113884	0.0135373	0.0132644	0.0111651	0.0109684	0.0143453
3841.91	0.00290436	0.00152238	0.00397514	0.00300319	0.00362128	0.0097606	0.0109831	0.0126312	0.0153575	0.0132746	0.0117391	0.0139811	0.0138856	0.0115711	0.0113843	0.014929
3839.85	0.00270667	0.00159018	0.0042865	0.0030084	0.00377317	0.00977779	0.0110388	0.0126921	0.0155788	0.0135793	0.0119696	0.0141796	0.0142639	0.0116609	0.0116382	0.0152098
3837.78	0.00261853	0.00153604	0.00433886	0.0027875	0.00370691	0.00969101	0.010825	0.0127264	0.015575	0.013554	0.0120551	0.0141877	0.0142651	0.0115354	0.0117103	0.0151774
3835.72	0.0026889	0.00140732	0.00400346	0.00249646	0.00344687	0.0096314	0.0105134	0.0127076	0.015326	0.0132881	0.0118513	0.0140025	0.0139537	0.0111818	0.011486	0.0148422
3833.66	0.00275184	0.00128873	0.00378017	0.00244293	0.00326442	0.00953738	0.0104465	0.0125816	0.0150795	0.0130458	0.0115613	0.0138702	0.0136227	0.0108681	0.0112967	0.0145552
3831.59	0.00294163	0.0013263	0.00390036	0.00267288	0.00334972	0.00943776	0.0106538	0.0124472	0.0150093	0.012961	0.0114357	0.0138282	0.0133389	0.0108539	0.0112566	0.0144445
3829.53	0.00321969	0.00153742	0.00403866	0.00297348	0.00359017	0.0094707	0.0108558	0.0123482	0.0150962	0.013005	0.0114745	0.0137185	0.0132127	0.0109376	0.0111567	0.0144121
3827.47	0.00326147	0.00170501	0.00397893	0.00311474	0.00370939	0.00955272	0.0108384	0.0123289	0.0151853	0.01305	0.011483	0.0135805	0.0133279	0.0108577	0.0110681	0.0144212
3825.4	0.00303778	0.00163105	0.0037797	0.00299237	0.0035673	0.00949629	0.0106287	0.0123329	0.015125	0.0129132	0.0113396	0.0133569	0.013355	0.0106623	0.0109607	0.0143323
3823.34	0.0028567	0.00150274	0.00367038	0.00289683	0.00346188	0.00943636	0.0105237	0.0124316	0.0151139	0.0128743	0.0113994	0.0133121	0.0134417	0.0107688	0.0109867	0.0144414
3821.28	0.00279808	0.00144729	0.00376341	0.00294038	0.00357996	0.00944052	0.0105779	0.0126599	0.015273	0.0131614	0.011682	0.013726	0.0137736	0.0111752	0.0113164	0.0148809
3819.21	0.00279331	0.00135237	0.00380743	0.00288956	0.00365637	0.00937621	0.010522	0.0126507	0.0152465	0.013202	0.0115424	0.0139269	0.0136653	0.0112573	0.0113882	0.014878
3817.15	0.00283474	0.00128649	0.00375022	0.00294848	0.00371085	0.00939367	0.0104835	0.0125931	0.0151902	0.0130075	0.0113211	0.0137314	0.0134032	0.0111846	0.011249	0.0146273
3815.09	0.00286616	0.0013466	0.00371534	0.00309117	0.00368409	0.00938531	0.0105341	0.0125421	0.0150889	0.0128098	0.0113157	0.0134478	0.0132711	0.0110053	0.0111344	0.0143759
3813.02	0.00286942	0.00149731	0.00370779	0.00303372	0.00347581	0.00918226	0.0104682	0.0122777	0.0147748	0.0125495	0.0112286	0.013174	0.0128769	0.010558	0.0109083	0.0139114
3810.96	0.00292464	0.00169815	0.00374492	0.00300642	0.00342733	0.00911886	0.0104899	0.0122001	0.014723	0.0125567	0.011293	0.0131964	0.0126524	0.0103768	0.0108352	0.013767
3808.9	0.00298304	0.00185979	0.00377918	0.00310298	0.00353745	0.0092412	0.010665	0.0123616	0.0149844	0.0128419	0.011606	0.01345	0.0128965	0.010619	0.0110085	0.014121
3806.83	0.00292305	0.00175756	0.00384828	0.00310124	0.00346571	0.00925175	0.0106901	0.0124441	0.0151459	0.0130867	0.0118217	0.0135827	0.0132218	0.0108983	0.0111096	0.0144556
3804.77	0.00291135	0.00155732	0.00400417	0.0030487	0.00337692	0.00931852	0.0107149	0.0125801	0.0150801	0.0132811	0.0118778	0.0137219	0.0134874	0.0110491	0.0111241	0.014522
3802.71	0.00308903	0.00155275	0.00419245	0.00308382	0.00351597	0.00963553	0.0109827	0.012901	0.015153	0.0135457	0.0120046	0.0140585	0.0139791	0.0112756	0.0113897	0.0146439
3800.64	0.00322885	0.00151788	0.00424132	0.0030229	0.003575	0.0096624	0.0109626	0.0128441	0.0152504	0.0134854	0.0118682	0.0140315	0.0140637	0.0112602	0.011448	0.0146236
3798.58	0.00323469	0.00136938	0.0041195	0.00295286	0.00354752	0.00935806	0.0105904	0.0124875	0.0150692	0.0130904	0.0115779	0.0136553	0.0135683	0.0109728	0.0111146	0.0144844
3796.52	0.00321218	0.00125887	0.00400589	0.00294989	0.00353145	0.00916481	0.0104833	0.0123461	0.0149445	0.0127982	0.0114983	0.0133611	0.0132409	0.0108091	0.0108626	0.0144414
3794.45	0.00306805	0.00115361	0.0038792	0.00282239	0.00334458	0.00892551	0.0104621	0.0120968	0.0148037	0.0124927	0.0112472	0.0129773	0.0128559	0.0105176	0.0105489	0.014096
3792.39	0.00290673	0.00107051	0.00380837	0.00271276	0.00318319	0.00870102	0.010252	0.0117373	0.0145295	0.0122814	0.0108956	0.0126969	0.0124692	0.0101966	0.010258	0.013716
3790.33	0.00278255	0.00103971	0.00375244	0.00267799	0.00315051	0.00863888	0.0100763	0.0115855	0.0143468	0.0122413	0.0107394	0.01258	0.0123675	0.0101081	0.0101079	0.0136219
3788.26	0.00255309	0.0010202	0.00361366	0.00254697	0.00304336	0.00861821	0.00999473	0.0115237	0.01419	0.0121144	0.0106671	0.012465	0.0123338	0.0101404	0.00992639	0.0135662
3786.2	0.00243687	0.00105424	0.00361366	0.00250161	0.00294778	0.00870654	0.00993958	0.0114613	0.0141288	0.0120206	0.0106975	0.0125845	0.0123705	0.0102736	0.00991087	0.0136027
3784.14	0.00255525	0.0011507	0.0037573	0.0025778	0.00299462	0.00885631	0.00990242	0.0114597	0.0143079	0.0120785	0.0107929	0.0127771	0.0125271	0.0103153	0.0101095	0.0137074
3782.07	0.00265179	0.00120303	0.00377847	0.00251942	0.00313409	0.00883763	0.00994623	0.0115629	0.0145042	0.0121793	0.0107804	0.0127902	0.0126722	0.0102231	0.0102538	0.0137423
3780.01	0.00274746	0.00121676	0.00378584	0.00252067	0.00328967	0.00879711	0.0101432	0.0118818	0.0146195	0.0124022	0.0108758	0.0129416	0.0128877	0.0102633	0.0103944	0.0139675
3777.95	0.00279633	0.0011731	0.00376581	0.00253903	0.00322136	0.00873905	0.0100896	0.0120135	0.0144691	0.0124145	0.0109424	0.0129447	0.0128237	0.0101331	0.0103894	0.0140966
3775.88	0.00267294	0.00105445	0.00360064	0.00230095	0.0029501	0.00854177	0.00973929	0.0117301	0.0140982	0.0120568	0.0106514	0.012521	0.0123028	0.00975947	0.010181	0.0137676
3773.82	0.00264332	0.00106229	0.00352093	0.00218795	0.00285806	0.00856873	0.00968426	0.0116046	0.013965	0.0119304	0.0104819	0.0122913	0.0120475	0.00968212	0.0101278	0.0135735
3771.76	0.00279222	0.0012867	0.00366046	0.00241984	0.00311604	0.00898853	0.010059	0.0119183	0.0141412	0.0122665	0.010842	0.0126509	0.0124716	0.0101011	0.0103739	0.0138634
3769.69	0.00281053	0.00145482	0.00387121	0.00260874	0.00344082	0.00933135	0.0104987	0.0122922	0.0143733	0.0126557	0.0113008	0.0131832	0.0130813	0.0105846	0.0106139	0.0141492
3767.63	0.00259509	0.00134185	0.00380399	0.00248227	0.0034081	0.00923639	0.0105975	0.0122394	0.0145326	0.0126637	0.0113149	0.0132687	0.0131446	0.0105042	0.0105309	0.0140222
3765.57	0.00238431	0.00110861	0.00346313	0.0022385	0.00308536	0.00896102	0.0103802	0.011877	0.0145883	0.0123199	0.0110013	0.0129927	0.0128431	0.0100802	0.0102638	0.0136807
3763.5	0.00231363	0.00100017	0.00321179	0.00214193	0.00286517	0.00878691	0.0101028	0.0115842	0.0144823	0.0119447	0.0106651	0.0127163	0.0126204	0.00990764	0.0100169	0.0133847
3761.44	0.00235069	0.00105271	0.00318204	0.0022219	0.00285274	0.00871441	0.009914	0.0115205	0.0143326	0.011916	0.0106853	0.01265	0.0126546	0.010025	0.010029	0.0133639
3759.38	0.00239676	0.00110825	0.00322342	0.00232219	0.00291129	0.00864892	0.00990732	0.011577	0.0143359	0.012175	0.0110651	0.0127484	0.0128792	0.010163	0.010269	0.0135779
3757.31	0.00249755	0.00115405	0.00332697	0.00247003	0.00308549	0.00870767	0.0101706	0.0117362	0.0145058	0.0123401	0.0113959	0.0129649	0.0129531	0.0103611	0.0105085	0.0138339
3755.25	0.00270242	0.00123642	0.0035261	0.00268046	0.00330362	0.00900896	0.0105173	0.0120201	0.0147116	0.0124575	0.0116066	0.0133291	0.0129786	0.0107275	0.0108294	0.0142613
3753.19	0.00294887	0.001386	0.00378586	0.00292167	0.0034886	0.0094588	0.0108378	0.0124039	0.0150238	0.0128283	0.0119134	0.0138433	0.0134192	0.0112988	0.0114046	0.015066
3751.12	0.00317385	0.00153887	0.00413615	0.00316851	0.00374422	0.00980201	0.0111892	0.0128638	0.0154484	0.0133403	0.0123513	0.014364	0.0142707	0.011948	0.0120778	0.0158023
3749.06	0.00310867	0.00145934	0.00416856	0.00312095	0.00380582	0.00969887	0.0111625	0.0129014	0.0155915	0.0133405	0.0124517	0.0143937	0.0145022	0.0118805	0.0120878	0.0155718
3747	0.00275085	0.00130309	0.00377485	0.00292404	0.00363888	0.00939475	0.0107071	0.0125434	0.015432	0.0130443	0.0122851	0.0140908	0.0140621	0.0113619	0.0117257	0.0149282
3744.93	0.00244905	0.00111554	0.00344317	0.00282684	0.00349515	0.00919799	0.0103514	0.0123064	0.0151701	0.0128589	0.0122232	0.0137559	0.0137273	0.0111099	0.0115812	0.0144414
3742.87	0.00248727	0.000973678	0.00346689	0.00276205	0.00335845	0.00904136	0.0102747	0.0121608	0.0148343	0.0125982	0.0118996	0.0133331	0.0134383	0.01093	0.0112951	0.0141239
3740.81	0.00259402	0.00103948	0.00350629	0.00272803	0.00337612	0.00891227	0.0101839	0.0119793	0.0145231	0.0123812	0.0113702	0.013028	0.013123	0.010612	0.0109198	0.0140617
3738.74	0.00262158	0.00129332	0.00353787	0.00294674	0.00368798	0.00910401	0.0103729	0.0120844	0.0145965	0.0125808	0.0112903	0.0131849	0.0132304	0.0106233	0.0111029	0.0144285
3736.68	0.00276413	0.00176543	0.00385943	0.00350248	0.00417786	0.0097219	0.0111736	0.0126908	0.0154042	0.0132973	0.0120088	0.0139955	0.0140289	0.0113741	0.0120645	0.0154006
3734.62	0.00275921	0.00181113	0.00397091	0.00371712	0.00421898	0.00993492	0.0115106	0.013008	0.0159682	0.0136727	0.0125902	0.014497	0.01455	0.0119469	0.0123865	0.0159073
3732.55	0.0024118	0.00123382	0.00358975	0.00322994	0.00356514	0.00935677	0.0108292	0.012466	0.0153668	0.0131028	0.011912	0.0137862	0.0138664	0.0113437	0.0111746	0.0150574
3730.49	0.00233351	0.000980164	0.00346957	0.00274884	0.00301166	0.00901033	0.0103843	0.0120401	0.014663	0.0124703	0.0111641	0.0129711	0.0130172	0.0105602	0.0102437	0.0141964
3728.43	0.00265314	0.00114258	0.00367986	0.0026695	0.00296863	0.00921642	0.0104249	0.0121051	0.0144749	0.0123407	0.0113499	0.0129093	0.012807	0.0103413	0.0103901	0.0140179
3726.36	0.00303966	0.00142061	0.00394474	0.0028788	0.00324424	0.00962651	0.0105733	0.0124113	0.01469	0.0125995	0.0120095	0.0133932	0.0130899	0.0105914	0.0109383	0.0141762
3724.3	0.0031848	0.00165675	0.00410092	0.0029808	0.00348132	0.00975828	0.0106413	0.0126816	0.015	0.0128446	0.012309	0.0136996	0.0133903	0.010956	0.0111305	0.0142769
3722.24	0.00295286	0.00155197	0.00392055	0.00276486	0.00331959	0.00935092	0.0104641	0.0124536	0.0148835	0.0127131	0.0119828	0.0133382	0.0132644	0.0109696	0.0107907	0.0140836
3720.17	0.0025246	0.00114876	0.00348914	0.00249294	0.00287103	0.00874866	0.0100646	0.0117976	0.0142441	0.01224	0.0112287	0.0126234	0.0127552	0.0105298	0.0102486	0.0136924
3718.11	0.00243437	0.0010715	0.00338334	0.00255168	0.00278151	0.0084928	0.00992642	0.0115002	0.0138593	0.0119717	0.0106561	0.0123312	0.0125094	0.0102029	0.010039	0.0134989
3716.05	0.00280694	0.00140706	0.00366957	0.00282364	0.00314034	0.00865119	0.0102013	0.0117441	0.0141423	0.0121646	0.0107384	0.0127158	0.0127494	0.0103251	0.0102918	0.0137268
3713.98	0.00300593	0.00159	0.00381644	0.00288193	0.0034577	0.0088562	0.010364	0.0120666	0.0145776	0.0124192	0.0111573	0.0133239	0.0131229	0.0105908	0.010692	0.0142318
3711.92	0.00269497	0.00138641	0.00363018	0.00261613	0.00337228	0.00874816	0.0101688	0.0121262	0.0147114	0.0125449	0.011405	0.0135323	0.0133783	0.0107251	0.0109539	0.0145724
3709.86	0.00229551	0.000976299	0.00328218	0.00218524	0.00290103	0.00832479	0.00987374	0.0116658	0.0143951	0.0124968	0.0110841	0.0129144	0.013098	0.010423	0.0107094	0.0140894
3707.79	0.002113	0.000705785	0.00300236	0.00200623	0.0026552	0.00806113	0.00969307	0.011125	0.014029	0.0121598	0.0105548	0.0121987	0.0123997	0.00990592	0.0101861	0.0133042
3705.73	0.00208426	0.000767109	0.0029341	0.00220202	0.00278766	0.00814911	0.00959295	0.0110219	0.0139964	0.0118154	0.010355	0.0120168	0.0119601	0.00983357	0.00992946	0.0130287
3703.67	0.00222424	0.00097674	0.00313051	0.00242047	0.00293545	0.00841533	0.00957898	0.0112799	0.0142275	0.0118116	0.0105322	0.0122604	0.0120586	0.0102153	0.0100969	0.0132564
3701.6	0.00252911	0.00115019	0.00354196	0.00248581	0.00303799	0.00863534	0.00975009	0.0116401	0.014465	0.0120955	0.010908	0.0126114	0.0123795	0.0104754	0.0104504	0.0136689
3699.54	0.00277614	0.0013619	0.00384235	0.00256259	0.00321826	0.00880036	0.00996985	0.0118112	0.0144344	0.0122009	0.0110478	0.0127298	0.0124761	0.0103264	0.0105814	0.0138023
3697.48	0.00285258	0.00154773	0.00386962	0.00275238	0.00331982	0.00899284	0.0100817	0.011785	0.0143474	0.012104	0.0108996	0.0127181	0.0124875	0.0100911	0.0105403	0.0136824
3695.41	0.00280321	0.00148136	0.00376638	0.00286105	0.00328067	0.00909457	0.0101015	0.0117068	0.0144413	0.0120661	0.0107929	0.0127731	0.0124761	0.00992758	0.0104351	0.0136253
3693.35	0.00266705	0.00126082	0.00371492	0.00278612	0.00330266	0.0091435	0.010147	0.0117292	0.0146299	0.0122127	0.0109774	0.0129775	0.0125463	0.0100558	0.0103884	0.0137788
3691.29	0.00260957	0.00119672	0.00378563	0.00285115	0.00349825	0.00936243	0.0103805	0.0120412	0.0148522	0.012703	0.0115006	0.0133323	0.0130166	0.0106953	0.0106955	0.0141903
3689.22	0.00265648	0.00125448	0.00377028	0.00301907	0.00354322	0.00956614	0.0106496	0.012345	0.0148906	0.0130904	0.0118493	0.0133944	0.0132937	0.0111333	0.0109833	0.0144169
3687.16	0.00266882	0.00129548	0.00369727	0.0028523	0.00329254	0.00934431	0.0105648	0.0121514	0.0145677	0.0127399	0.0115246	0.012957	0.0127779	0.0107065	0.0106596	0.0141104
3685.1	0.00267624	0.00133505	0.00382556	0.00259835	0.00316	0.00900124	0.0102267	0.0118282	0.01425	0.0122632	0.011079	0.0126176	0.0122803	0.0102477	0.0102209	0.0137588
3683.03	0.00264022	0.00130075	0.00389315	0.00246879	0.00316887	0.00885206	0.0100102	0.011626	0.0141384	0.0121049	0.010946	0.0125292	0.0121461	0.0101503	0.00999134	0.0135924
3680.97	0.00258319	0.00128569	0.00374171	0.00250698	0.00322061	0.00887726	0.0101152	0.0115606	0.0143843	0.0122414	0.0111643	0.0126392	0.0123316	0.0102953	0.010027	0.0137124
3678.91	0.00263489	0.00139051	0.00370451	0.00277255	0.00331479	0.00900785	0.0104502	0.0117905	0.0151818	0.0126893	0.0115907	0.0130821	0.0128031	0.0107296	0.0104654	0.0141652
3676.84	0.00280574	0.00146323	0.00394246	0.00302384	0.00353933	0.00929573	0.0108323	0.0123445	0.0161488	0.0133975	0.0121181	0.0138693	0.0135327	0.0115296	0.0112651	0.0148693
3674.78	0.00295359	0.0013473	0.0040217	0.0028325	0.003752	0.00946615	0.0109596	0.0125876	0.0161405	0.0136352	0.0123162	0.0142042	0.0140495	0.0119315	0.0117008	0.0151527
3672.72	0.00295628	0.00124703	0.00375009	0.00259663	0.00362611	0.00929517	0.0107452	0.0121565	0.0153302	0.0130902	0.0118947	0.0138397	0.0138961	0.0114695	0.0114368	0.0147194
3670.65	0.00285472	0.00117388	0.00357527	0.00273394	0.00333007	0.00918599	0.0104984	0.0117382	0.0148861	0.0127065	0.0115164	0.0137164	0.0137076	0.0110991	0.0111943	0.0144283
3668.59	0.0026221	0.00095889	0.00365308	0.00275996	0.00299172	0.00896541	0.0101241	0.0114439	0.0146383	0.0124676	0.0111646	0.0135354	0.0133329	0.0107201	0.0107224	0.0140322
3666.53	0.00250107	0.000890484	0.00383078	0.00260509	0.00290765	0.00866468	0.00985449	0.0113441	0.0143711	0.0121588	0.0108065	0.0130698	0.0127485	0.0101418	0.0101056	0.0134676
3664.46	0.00260434	0.000963612	0.00387643	0.00251619	0.00303296	0.00858362	0.00989037	0.0114186	0.014293	0.0119998	0.0107269	0.0127494	0.0124266	0.00985608	0.00989948	0.0132848
3662.4	0.00269455	0.000987766	0.00364598	0.00235457	0.00301576	0.00859558	0.00993349	0.0113906	0.0142712	0.0118808	0.0107757	0.0126097	0.01228	0.00998252	0.0100256	0.0133571
3660.34	0.00265077	0.00106268	0.00335152	0.00219721	0.00289446	0.00861187	0.00993039	0.0113841	0.0141856	0.0118501	0.0108057	0.0126343	0.0122004	0.0101556	0.0102586	0.0134904
3658.27	0.00256012	0.00110825	0.00322705	0.00221025	0.00282377	0.00863125	0.00998869	0.0115559	0.0141941	0.0120058	0.0109204	0.0127574	0.0123191	0.0101571	0.0105065	0.0137623
3656.21	0.00240852	0.00089108	0.00321239	0.00223803	0.00266129	0.00859618	0.00997648	0.0116745	0.0142355	0.012128	0.0109843	0.0128122	0.0125364	0.0100995	0.0105942	0.0138883
3654.15	0.00240488	0.000790941	0.0033168	0.0023288	0.00262106	0.00871116	0.0100796	0.0117315	0.0143205	0.0122905	0.0109957	0.0129501	0.0127825	0.0102084	0.0106865	0.0139062
3652.08	0.00288495	0.00130636	0.00374678	0.0028288	0.00323453	0.00927819	0.0106459	0.0122459	0.0149934	0.0130049	0.0115389	0.0136569	0.0137051	0.0110088	0.0114815	0.0146054
3650.02	0.00347511	0.001962	0.00440986	0.00341969	0.00418032	0.0100492	0.0113702	0.0131248	0.0160933	0.0141613	0.0125261	0.0148339	0.0151265	0.0123868	0.0127194	0.0157649
3647.96	0.00345655	0.00172845	0.0046128	0.00331103	0.0042321	0.0101939	0.0113905	0.0131711	0.0161678	0.0143554	0.0127071	0.0150519	0.0151073	0.0126803	0.0128197	0.0158429
3645.89	0.00311615	0.00112177	0.00421064	0.00283057	0.00346381	0.00960618	0.0107432	0.0123577	0.0151888	0.0133879	0.0119094	0.0139825	0.0138037	0.011543	0.0118877	0.0148004
3643.83	0.00286944	0.000935101	0.00383386	0.00248979	0.00287387	0.00896126	0.010201	0.0117423	0.0143922	0.0125784	0.0112047	0.0131251	0.0129553	0.0104957	0.0112033	0.0139366
3641.77	0.00284862	0.00109953	0.00383331	0.00236688	0.00286423	0.00874584	0.0101526	0.0116049	0.0141947	0.0124072	0.0110231	0.013069	0.01287	0.0102187	0.0110333	0.0136763
3639.7	0.00313041	0.00141586	0.00418139	0.00251489	0.00325394	0.00905014	0.0105082	0.0117719	0.014515	0.0126944	0.0112148	0.0134567	0.0131496	0.0105546	0.0111793	0.0138976
3637.64	0.00345058	0.00170761	0.00458716	0.00271714	0.00353095	0.00948507	0.0108494	0.0120459	0.01495	0.0129855	0.0114603	0.0137452	0.0134252	0.010942	0.0114472	0.0142965
3635.58	0.0034922	0.00185506	0.00479763	0.00272873	0.00357975	0.00974745	0.0109874	0.0122266	0.0151426	0.0130324	0.0116481	0.013851	0.0137138	0.0111603	0.0118114	0.0146123
3633.51	0.00346986	0.00197521	0.00487869	0.00281551	0.0036021	0.00996676	0.0111421	0.0123966	0.015239	0.0131855	0.0119449	0.0140739	0.0141447	0.0114751	0.0123211	0.0149807
3631.45	0.00371824	0.00225268	0.00504697	0.0033222	0.00375482	0.0103211	0.0115126	0.0129478	0.0155452	0.0138263	0.0126021	0.0146351	0.014776	0.0120776	0.0130289	0.0156653
3629.39	0.00402959	0.00241313	0.00536358	0.00393309	0.00403999	0.0106071	0.0119473	0.0137456	0.0159351	0.0145792	0.0135452	0.0153981	0.0155102	0.0127287	0.0136908	0.0164049
3627.32	0.00403649	0.00209784	0.00550588	0.00373586	0.00402515	0.0103515	0.0118609	0.0137544	0.0159393	0.0144039	0.0136125	0.0153945	0.0154174	0.0125283	0.0133921	0.0162169
3625.26	0.00393951	0.00178025	0.00530325	0.00315675	0.00379955	0.0099449	0.0115169	0.0130822	0.015752	0.0137904	0.01284	0.0148127	0.0146139	0.011795	0.0125855	0.0155506
3623.2	0.00388821	0.00169778	0.00504276	0.00300491	0.00381357	0.00977408	0.0114741	0.012637	0.0157412	0.0136946	0.0124176	0.0146055	0.0142227	0.0114811	0.012258	0.0154624
3621.13	0.00380662	0.00162425	0.00481158	0.00301093	0.00389169	0.00974509	0.0115469	0.0125926	0.0157648	0.0139528	0.0124854	0.0147121	0.0143783	0.0116431	0.0124453	0.0158048
3619.07	0.00371939	0.00142316	0.00459378	0.00276233	0.00372855	0.00972825	0.0114982	0.0127277	0.0156153	0.0140631	0.0126376	0.0148305	0.0145739	0.0119428	0.0127827	0.0159272
3617.01	0.00364381	0.00133565	0.00452629	0.00258186	0.00348189	0.00972158	0.0114378	0.0127233	0.0154571	0.0138884	0.0126305	0.0148578	0.0146221	0.0120951	0.0129228	0.0158034
3614.94	0.00363783	0.00153703	0.0047227	0.00279954	0.0035005	0.00996909	0.0115951	0.0127198	0.0156755	0.0138042	0.0127348	0.0149683	0.0149627	0.0122927	0.0130935	0.0159258
3612.88	0.00370571	0.00172424	0.00498051	0.00303447	0.00371936	0.01022	0.0117883	0.0128377	0.0160361	0.0138054	0.0129279	0.0150992	0.0153803	0.0124423	0.0133086	0.0160529
3610.82	0.00366934	0.0016289	0.00498465	0.0029679	0.0038353	0.0101335	0.0117493	0.0129014	0.0160134	0.0137929	0.0129473	0.0151415	0.015367	0.0122859	0.0133388	0.0159589
3608.75	0.00360726	0.00142934	0.00478001	0.00286358	0.00371683	0.0100475	0.0116582	0.0129084	0.0158195	0.0139734	0.0129557	0.0152255	0.0152088	0.0121697	0.0133446	0.0159159
3606.69	0.00361436	0.00130303	0.00457055	0.00282984	0.00344298	0.0099929	0.0114972	0.0127353	0.0156937	0.0140373	0.0128638	0.015016	0.0149729	0.0120095	0.0131922	0.0156726
3604.63	0.00354577	0.00125604	0.00445018	0.00268541	0.00325908	0.00982833	0.0112114	0.0123515	0.0154982	0.0137909	0.0125109	0.0146239	0.0146197	0.0116287	0.0128282	0.015255
3602.56	0.00349238	0.00130877	0.00451052	0.00254083	0.00328917	0.00974522	0.0110317	0.0121577	0.0152949	0.0136877	0.012259	0.0146196	0.0145927	0.0115082	0.0127446	0.0152571
3600.5	0.00356684	0.00143651	0.00465498	0.00257809	0.00338718	0.00971211	0.0110556	0.012292	0.0151861	0.0137884	0.0122418	0.0147699	0.0148249	0.0117096	0.0130182	0.0156524
3598.44	0.0036577	0.00157293	0.0047417	0.0027131	0.0034856	0.00961743	0.0112094	0.0124777	0.0153227	0.0138397	0.0123021	0.0148171	0.0149035	0.0119006	0.0132546	0.0160298
3596.37	0.00378868	0.0017777	0.00499138	0.00292344	0.00371905	0.00965668	0.0115454	0.0126979	0.0158286	0.0140805	0.0125782	0.0151699	0.0151284	0.0122093	0.0135302	0.0164193
3594.31	0.00399118	0.00194801	0.00522061	0.00311982	0.00388079	0.00985807	0.0118968	0.0128702	0.0162492	0.0144134	0.0129384	0.0155593	0.0154913	0.0125208	0.0138391	0.0165807
3592.25	0.00404085	0.00192435	0.00509137	0.0030334	0.00378592	0.00995534	0.0118805	0.012782	0.0161322	0.0144213	0.012989	0.0155071	0.0154735	0.0124545	0.0139095	0.0162699
3590.18	0.00401493	0.00195082	0.00502534	0.00294278	0.00377581	0.0101007	0.0118602	0.0128614	0.0160102	0.0145546	0.0130853	0.0156498	0.0156465	0.0125547	0.0141475	0.0163375
3588.12	0.00407461	0.00203973	0.00522989	0.00304333	0.00387931	0.0103779	0.0120467	0.0133082	0.0161971	0.0149734	0.0134525	0.0161684	0.0162667	0.0130437	0.0146211	0.0170152
3586.06	0.00398275	0.00181856	0.00525069	0.00291257	0.00364253	0.010264	0.0118322	0.0133813	0.016054	0.01481	0.0133706	0.0160447	0.0161027	0.0129784	0.0145425	0.0170932
3583.99	0.00368479	0.0014309	0.004896	0.00254684	0.0031945	0.00980206	0.0112998	0.0128108	0.0155548	0.0141494	0.0128172	0.0153545	0.0152382	0.0123789	0.0139491	0.0164274
3581.93	0.00347247	0.00126001	0.00456998	0.00234145	0.00304649	0.00952957	0.0110058	0.0123016	0.0153008	0.0138728	0.0125339	0.0150629	0.0148331	0.0120547	0.0135928	0.0159901
3579.87	0.00352338	0.00133271	0.00459569	0.00247761	0.00324849	0.00948287	0.0110593	0.0123132	0.0153449	0.0140259	0.0126568	0.0152565	0.0149855	0.012102	0.013723	0.0161002
3577.8	0.0035962	0.00136893	0.00478281	0.00273417	0.00340547	0.00940382	0.0112459	0.0125387	0.0153841	0.0141354	0.012772	0.0154659	0.0151928	0.0121787	0.0139445	0.0162975
3575.74	0.0035369	0.00125145	0.00480535	0.0027721	0.00336905	0.00931903	0.011333	0.012592	0.0153843	0.0140977	0.0126509	0.015474	0.0152383	0.012131	0.0139216	0.0162318
3573.68	0.00359408	0.00122969	0.00471152	0.00266872	0.00336811	0.0093738	0.0113563	0.0125617	0.0154666	0.0141429	0.0125457	0.0154478	0.0152898	0.0121407	0.0138551	0.0162299
3571.61	0.0037879	0.00149684	0.00479886	0.00268263	0.00355016	0.00956355	0.0114931	0.0126709	0.0156773	0.014416	0.0127391	0.015609	0.0155412	0.012442	0.0141206	0.0165904
3569.55	0.00399523	0.00193831	0.00516277	0.00293952	0.00398525	0.00996744	0.0119643	0.0131562	0.0161859	0.0150394	0.013389	0.0162013	0.0162532	0.0132283	0.0149918	0.0173977
3567.49	0.00410589	0.00207916	0.00547922	0.00319453	0.00431905	0.010416	0.0125508	0.0137517	0.0167623	0.0156726	0.0141387	0.0170014	0.0171761	0.0141527	0.01597	0.0182532
3565.42	0.00393964	0.00173191	0.00544551	0.00303922	0.00398324	0.0103225	0.0125099	0.0136362	0.0166595	0.0155772	0.0141248	0.0170919	0.0172423	0.0142402	0.0159238	0.0182493
3563.36	0.00374798	0.00152882	0.00531161	0.00276473	0.0034679	0.00987975	0.012132	0.0131055	0.0162446	0.0152235	0.0136645	0.0166358	0.0166884	0.0137459	0.0153444	0.017756
3561.3	0.00396574	0.0016718	0.00539741	0.00282343	0.00342313	0.00976606	0.0121038	0.0129992	0.0163008	0.0153546	0.0135155	0.0164865	0.0165008	0.0135246	0.0152329	0.0176239
3559.23	0.00437761	0.00185618	0.00561645	0.00306873	0.0036685	0.00998901	0.012282	0.0132075	0.0165471	0.0156792	0.01361	0.016641	0.0165834	0.0134977	0.0154173	0.0177177
3557.17	0.00447273	0.0019043	0.0057308	0.00314293	0.00380686	0.0101613	0.0122797	0.0132492	0.0165221	0.0157135	0.013731	0.0167026	0.0165818	0.013423	0.01549	0.0177025
3555.11	0.00442759	0.00193371	0.00581136	0.00316102	0.00395673	0.0102816	0.0121969	0.0132591	0.0164892	0.0156848	0.0139737	0.0167642	0.0167785	0.0135302	0.0155938	0.0178528
3553.04	0.00453406	0.00202782	0.00584124	0.00321672	0.00412091	0.0104303	0.0122796	0.013433	0.0166308	0.0158392	0.0142998	0.0170171	0.0172466	0.0137939	0.0158868	0.0182772
3550.98	0.00460189	0.00200642	0.00568713	0.00308794	0.0039735	0.0104424	0.0124049	0.0134869	0.0166288	0.0159133	0.0143787	0.0171771	0.0174203	0.0138903	0.0160914	0.0184878
3548.92	0.0045717	0.00190446	0.00557069	0.00291692	0.0037038	0.0103904	0.0124758	0.0134591	0.0164743	0.0158633	0.014357	0.0171625	0.0173754	0.0139703	0.0161652	0.0185336
3546.85	0.00458656	0.00187084	0.00556194	0.00288099	0.00362316	0.0103798	0.0124588	0.0135701	0.0165079	0.0158481	0.0145986	0.0172051	0.0175167	0.0141437	0.0163857	0.0187461
3544.79	0.00456027	0.00174763	0.00550462	0.00286726	0.00361259	0.0102928	0.0122868	0.0135566	0.0166576	0.0157787	0.0147227	0.0171865	0.0174808	0.0141378	0.0165825	0.0188104
3542.73	0.00459773	0.00166083	0.00553218	0.00295354	0.00363898	0.0102667	0.0122736	0.0133815	0.0166576	0.0157473	0.0145212	0.0171256	0.0172835	0.01406	0.0165692	0.0186567
3540.66	0.0048472	0.001764	0.00570974	0.00315364	0.0037731	0.0105023	0.012534	0.0133872	0.0166572	0.0158857	0.0144597	0.017289	0.017322	0.0141533	0.0166083	0.0186949
3538.6	0.00498795	0.00177575	0.00582705	0.00320739	0.00386267	0.0107619	0.0127302	0.0135708	0.0167363	0.016002	0.0145556	0.0175738	0.0174326	0.014247	0.0167103	0.0189348
3536.54	0.00474541	0.00155602	0.00565455	0.00289897	0.003659	0.0106191	0.012557	0.0135126	0.0165761	0.0158651	0.0143905	0.017579	0.0173414	0.0141033	0.016567	0.0189321
3534.47	0.00442225	0.00137343	0.00536164	0.00250375	0.00331612	0.0101923	0.0121893	0.0132399	0.0162435	0.0156503	0.0140949	0.017276	0.0171591	0.0138998	0.0163199	0.0186503
3532.41	0.00450309	0.00154898	0.00543731	0.0025339	0.00331121	0.0100785	0.0122039	0.0133148	0.0162795	0.0158057	0.0141488	0.0172034	0.0173234	0.014043	0.0164738	0.0186688
3530.35	0.00474308	0.00190272	0.00576414	0.00285954	0.00353489	0.0103349	0.0125771	0.0136744	0.0166986	0.016196	0.0144535	0.0174878	0.0177954	0.0144032	0.0169457	0.0190207
3528.28	0.00477268	0.00207078	0.00592985	0.00316801	0.00370484	0.0106426	0.0128839	0.0139817	0.017142	0.0164641	0.0148084	0.0178675	0.0181719	0.0146478	0.0173525	0.019356
3526.22	0.00479791	0.00205882	0.00598583	0.0033908	0.00390906	0.0108931	0.0130291	0.0142128	0.0173918	0.0166403	0.0151629	0.0181691	0.0184543	0.0148721	0.0176705	0.0196569
3524.16	0.00484495	0.00203957	0.00609518	0.00338767	0.00408642	0.010971	0.0130043	0.0142865	0.0173231	0.016735	0.0152365	0.0182533	0.0186781	0.015081	0.017889	0.0198526
3522.09	0.00483294	0.00203734	0.00613684	0.00316355	0.0040165	0.0108021	0.0128077	0.0140942	0.0170455	0.0166741	0.0148954	0.0180878	0.0185683	0.0150019	0.0177924	0.0197472
3520.03	0.00476782	0.00189081	0.00598278	0.00292164	0.00370153	0.0104772	0.0125144	0.0136988	0.0167432	0.0164399	0.0145186	0.0177505	0.0181469	0.0146035	0.0173415	0.0193477
3517.97	0.00459433	0.00165688	0.00587173	0.0028586	0.00344278	0.010216	0.0122695	0.0134541	0.0165328	0.0162107	0.0144472	0.0175809	0.0178495	0.0143016	0.0169534	0.0190061
3515.9	0.00458612	0.00168055	0.00602055	0.00301497	0.00352148	0.0103019	0.0123317	0.0136216	0.0166237	0.0163199	0.0145931	0.0178114	0.0179272	0.0144245	0.0170441	0.019092
3513.84	0.00487498	0.00193478	0.00621117	0.00317753	0.00379224	0.0106354	0.0126705	0.0138831	0.0169421	0.0166739	0.0148336	0.0181649	0.0182504	0.0147514	0.0174185	0.0194237
3511.78	0.0050327	0.00204758	0.00616491	0.00318963	0.00395051	0.010767	0.0128952	0.0138992	0.0171037	0.0167851	0.0150597	0.0183446	0.0184839	0.0149329	0.0176482	0.0196207
3509.71	0.00491359	0.00195846	0.00597045	0.00314762	0.00394717	0.01061	0.0128993	0.0137472	0.0170159	0.0166094	0.0150833	0.0183099	0.0184423	0.0148644	0.0176501	0.0196286
3507.65	0.00477428	0.00186632	0.00583964	0.00315234	0.00380678	0.010429	0.0127823	0.0136588	0.0168524	0.0164656	0.0148963	0.0181177	0.0182478	0.0146462	0.0175341	0.0195441
3505.59	0.00477601	0.00195186	0.00589668	0.00320692	0.0037249	0.0104838	0.0127432	0.0138432	0.0168987	0.0165791	0.0148598	0.0181135	0.0182871	0.0146305	0.0175984	0.0197003
3503.52	0.00486089	0.00210647	0.00607349	0.00321242	0.00377534	0.010756	0.0129115	0.014099	0.0171603	0.016919	0.0150751	0.0183951	0.0186218	0.0149161	0.0178885	0.0201694
3501.46	0.00491181	0.00211323	0.00612844	0.00317286	0.00372761	0.0109251	0.0130079	0.0140569	0.0171984	0.0170912	0.0151201	0.0184736	0.0187319	0.0151012	0.0179417	0.0203838
3499.4	0.00505001	0.0021046	0.0061564	0.00322212	0.00370905	0.0109759	0.0129927	0.0139642	0.0171306	0.0170572	0.0150292	0.0183525	0.018599	0.015119	0.0178423	0.0202659
3497.33	0.00510226	0.00202917	0.00617856	0.00315917	0.00372565	0.0108822	0.012878	0.0139251	0.0171293	0.0169331	0.0150434	0.0182203	0.0184329	0.0150234	0.0178436	0.0200672
3495.27	0.0048833	0.00177684	0.00606095	0.00292761	0.00356133	0.0106344	0.0126303	0.0137397	0.0169882	0.0167233	0.0150912	0.017998	0.0182192	0.0148382	0.0177878	0.0198373
3493.21	0.004725	0.00164576	0.00599795	0.00285102	0.00344176	0.0105569	0.0125971	0.0136172	0.0169267	0.0166976	0.015145	0.0179105	0.0182209	0.0148798	0.0177899	0.0198296
3491.14	0.00468232	0.00171987	0.00599974	0.00286301	0.00348343	0.0106024	0.0127302	0.0135886	0.0170338	0.0167523	0.0151051	0.0180421	0.0183742	0.0149724	0.017936	0.0199404
3489.08	0.00466662	0.00176718	0.00594517	0.00276072	0.00351558	0.010573	0.0126932	0.0134828	0.017048	0.0166951	0.0149537	0.0181793	0.0183994	0.0147943	0.0180025	0.0198898
3487.02	0.00475491	0.00171933	0.00592274	0.00264916	0.00349196	0.0105267	0.0125548	0.0133745	0.0169391	0.0166586	0.0148482	0.0181842	0.018405	0.0146209	0.0179833	0.0198181
3484.95	0.00475363	0.0016335	0.00590605	0.00257681	0.00337059	0.0104669	0.0124503	0.0133701	0.0168318	0.0166112	0.0148001	0.0180599	0.0184245	0.0146443	0.0179936	0.0198145
3482.89	0.0047262	0.00160006	0.00594326	0.00264804	0.00328524	0.0105029	0.0124509	0.0135712	0.0169297	0.0166498	0.0148322	0.0181059	0.0185176	0.0148104	0.0180934	0.0199974
3480.83	0.00496899	0.00171941	0.00618379	0.00291916	0.003472	0.0107611	0.0125808	0.0138682	0.0172546	0.0168876	0.0149688	0.0184723	0.0187839	0.015101	0.0183309	0.0203744
3478.76	0.0051471	0.00182735	0.00632442	0.00304	0.00371691	0.010873	0.0126258	0.0139151	0.0173411	0.0169736	0.0150183	0.0186459	0.0188673	0.0152389	0.0184078	0.020461
3476.7	0.00500432	0.00174238	0.00614863	0.00295291	0.00372638	0.0107022	0.0125341	0.013767	0.0171242	0.0168533	0.014989	0.0184721	0.0187239	0.0151153	0.0181819	0.0202263
3474.64	0.00489846	0.00165748	0.00602304	0.00292805	0.00368999	0.010634	0.0125455	0.0137316	0.01704	0.0168866	0.0151803	0.0184461	0.018794	0.0150713	0.0180754	0.0201038
3472.57	0.00502241	0.00167988	0.00615514	0.0029753	0.00375978	0.0107757	0.012701	0.0137576	0.0171242	0.0170228	0.0155295	0.0186102	0.0190344	0.0152549	0.0183432	0.0202077
3470.51	0.00519625	0.0016614	0.00634099	0.00302214	0.00375665	0.0109185	0.0128578	0.0137612	0.0171661	0.0171219	0.0156624	0.0187472	0.0191152	0.0154772	0.0187524	0.0204438
3468.45	0.0052875	0.00165951	0.00642957	0.0030151	0.00366764	0.0108475	0.0130026	0.0138682	0.0171825	0.0172958	0.0156148	0.0188649	0.0191166	0.0156205	0.0190093	0.0206446
3466.38	0.00533121	0.0018019	0.00650634	0.00303194	0.00364376	0.010729	0.0131841	0.0140311	0.0173478	0.0175227	0.0156821	0.0190041	0.0193232	0.0157805	0.0191856	0.0208321
3464.32	0.00540913	0.00198728	0.00670717	0.0031859	0.00374341	0.0108883	0.0134047	0.0141909	0.0176895	0.0177401	0.0158792	0.0192557	0.0197236	0.0159992	0.0194643	0.0211467
3462.26	0.00552358	0.00202353	0.00686764	0.0032929	0.00386554	0.0110973	0.0135325	0.0143337	0.017999	0.0178992	0.0160719	0.0195638	0.0199872	0.0161047	0.0196791	0.0214252
3460.19	0.00557673	0.00193662	0.00680114	0.00325928	0.00388004	0.0110849	0.0134086	0.0143037	0.0180501	0.0178771	0.0161657	0.0197043	0.0200432	0.0160634	0.0197775	0.0216311
3458.13	0.00557185	0.00194564	0.00676564	0.00326348	0.00386066	0.0111077	0.0132573	0.0142105	0.0179952	0.0178531	0.016158	0.0197384	0.0202051	0.016102	0.0199723	0.0219315
3456.07	0.00562041	0.00207052	0.00690044	0.00335274	0.00395856	0.0112899	0.0133693	0.014277	0.0180129	0.0180535	0.016209	0.0198563	0.0204651	0.0162663	0.0201316	0.0221504
3454	0.00553525	0.00211027	0.00679441	0.00328941	0.00396835	0.011172	0.0133712	0.0142346	0.0177973	0.0180866	0.016185	0.0197362	0.0203112	0.0162096	0.0198476	0.0219229
3451.94	0.00512049	0.00200834	0.00630469	0.0030132	0.00368299	0.010659	0.0129379	0.0139072	0.0173434	0.0177076	0.0158638	0.0191574	0.0196469	0.0157564	0.0191219	0.0213179
3449.88	0.00477441	0.00198426	0.00595504	0.00290183	0.00354512	0.0104243	0.0126354	0.0137223	0.0171736	0.0173391	0.0156257	0.0187028	0.0191839	0.015418	0.0185967	0.020875
3447.81	0.00480456	0.00210977	0.00601184	0.00306302	0.00378678	0.0106018	0.0128173	0.0138075	0.0173128	0.0172458	0.0156902	0.0187326	0.019219	0.0155823	0.0185933	0.0208123
3445.75	0.00489917	0.00217312	0.0060594	0.0031629	0.00394549	0.0106384	0.012888	0.0137638	0.0172617	0.0172379	0.0156254	0.0187679	0.0192009	0.0157061	0.0186158	0.0207451
3443.69	0.00487628	0.00206748	0.00585166	0.00315857	0.00386899	0.0104492	0.0125286	0.0135353	0.0169979	0.0170972	0.0153153	0.0185483	0.0188962	0.0153526	0.0184243	0.0204687
3441.62	0.00494022	0.00192674	0.00574501	0.00324408	0.0038353	0.0103351	0.0122874	0.013409	0.0168665	0.0168751	0.0151054	0.0183806	0.0186769	0.0150042	0.0182462	0.0202337
3439.56	0.00501293	0.00186151	0.00583557	0.00328743	0.00382835	0.0102828	0.012387	0.0133661	0.0168243	0.0166824	0.0150143	0.0182897	0.0186569	0.0149642	0.0180834	0.020137
3437.5	0.00494134	0.00181417	0.0057985	0.00315758	0.00374727	0.0101553	0.0124452	0.0132967	0.0167408	0.016571	0.0148983	0.0181585	0.0186376	0.0150329	0.0179519	0.020051
3435.43	0.00488995	0.00183439	0.00571084	0.00311065	0.00375012	0.0100789	0.0123373	0.0133607	0.0167739	0.0166305	0.0148433	0.0181365	0.0186047	0.0151236	0.0179652	0.0200014
3433.37	0.00490964	0.00194762	0.00573602	0.00325996	0.00388113	0.010131	0.0121968	0.0134845	0.016917	0.0168227	0.014861	0.0181696	0.018581	0.0151153	0.0180115	0.0200475
3431.31	0.00493234	0.00203489	0.00577085	0.0033907	0.00398518	0.0102223	0.0121776	0.0134926	0.0169498	0.0169176	0.014822	0.0181033	0.0185512	0.0149337	0.0180108	0.0200906
3429.24	0.00487411	0.00204899	0.0057718	0.00342049	0.00399612	0.0102694	0.0122548	0.0133974	0.0168463	0.0168168	0.0147096	0.0180102	0.0185342	0.0147436	0.0179571	0.0200117
3427.18	0.00476771	0.00199791	0.00569709	0.00341577	0.00398889	0.0102735	0.0122283	0.013239	0.0167435	0.0166779	0.0146755	0.0179442	0.018489	0.0147283	0.017831	0.01987
3425.12	0.00471893	0.00191062	0.00564556	0.00338292	0.00395913	0.0102944	0.0121538	0.0131658	0.0167096	0.0166488	0.014772	0.0179893	0.0184178	0.0148626	0.0177479	0.019825
3423.05	0.00461558	0.0017771	0.00566043	0.00321797	0.00379278	0.0102155	0.0120946	0.0131164	0.0166742	0.0166546	0.0148498	0.018021	0.0183317	0.0148986	0.0176683	0.0198251
3420.99	0.00455682	0.00171647	0.00559692	0.00297999	0.00359709	0.0100385	0.0120364	0.0130321	0.0165866	0.0165819	0.0148836	0.0179015	0.0181945	0.0147556	0.0175072	0.0198227
3418.93	0.00464595	0.00174779	0.00549115	0.00292701	0.00356036	0.00992541	0.0119917	0.0130294	0.0164734	0.0164137	0.0148891	0.0177979	0.0180205	0.014609	0.0174163	0.019817
3416.86	0.00463274	0.00165582	0.00536955	0.00294215	0.00355843	0.00980839	0.0118516	0.012969	0.016358	0.016168	0.0147562	0.0176113	0.0178447	0.0145173	0.0174109	0.0196909
3414.8	0.0045237	0.00151368	0.00526206	0.00283255	0.00344199	0.00966954	0.0116188	0.0128675	0.0163087	0.0160074	0.0145099	0.0173517	0.0177192	0.0144538	0.0173497	0.019562
3412.74	0.0044988	0.00148786	0.00534665	0.00277778	0.00337559	0.00966952	0.0114925	0.0129419	0.0164242	0.0160397	0.0143185	0.0173384	0.0178194	0.014452	0.0172778	0.019596
3410.67	0.00446752	0.00154126	0.0054976	0.00282215	0.00348724	0.00976537	0.0115631	0.0130153	0.0165907	0.0161285	0.0142562	0.0174844	0.0181173	0.0144256	0.0172613	0.0196445
3408.61	0.00435596	0.00159483	0.00543254	0.00282468	0.00356892	0.00976847	0.0116637	0.0128544	0.0165863	0.0161401	0.0142576	0.0175214	0.0181879	0.0143095	0.0172006	0.0195943
3406.55	0.00439145	0.00164324	0.00534159	0.00284581	0.00358443	0.00975947	0.0117411	0.0127029	0.0164975	0.0161697	0.0143439	0.0175096	0.0180488	0.0142364	0.0171578	0.019605
3404.48	0.00467963	0.00175041	0.0054949	0.00299404	0.00370461	0.00993278	0.0119534	0.0128238	0.0165742	0.016359	0.0145988	0.0176071	0.018153	0.0144144	0.0173453	0.0197887
3402.42	0.00499609	0.00192362	0.00577345	0.00324267	0.00382449	0.0102303	0.0122501	0.0130652	0.0168248	0.0165827	0.0148863	0.0178434	0.0184438	0.0148149	0.0176946	0.0200334
3400.36	0.00503273	0.00190727	0.00582552	0.00333852	0.00370471	0.0102703	0.0122461	0.0130996	0.0168659	0.0164995	0.0148596	0.0179304	0.0184608	0.0149315	0.0177755	0.0200612
3398.29	0.00474685	0.00161874	0.00558721	0.00310379	0.00340197	0.0099131	0.0118848	0.0128507	0.0165659	0.0161557	0.0145168	0.0177007	0.0181538	0.0145787	0.0174888	0.0198195
3396.23	0.00451638	0.00145726	0.0054198	0.00285386	0.00324906	0.00967415	0.0116592	0.0126622	0.0163487	0.016034	0.0142658	0.0174947	0.0179229	0.014281	0.0172886	0.0195983
3394.17	0.00445923	0.00148718	0.00537529	0.00280428	0.00327871	0.00977572	0.0117	0.0127535	0.0163743	0.0161478	0.0142342	0.017428	0.0178418	0.0142993	0.0173033	0.0194862
3392.1	0.00441979	0.00149555	0.00530393	0.00285936	0.00333691	0.00985841	0.0117214	0.012908	0.0164335	0.0161461	0.0142996	0.0174093	0.0177662	0.0143762	0.0172727	0.0194406
3390.04	0.00442939	0.00151739	0.00522187	0.00294465	0.00337601	0.009779	0.0117063	0.0129262	0.016409	0.0160498	0.0143376	0.0174075	0.0177342	0.0143419	0.0171716	0.0194866
3387.98	0.00454141	0.00159361	0.00515965	0.00300838	0.00334917	0.00970753	0.0117825	0.0128791	0.0163991	0.0160588	0.0143694	0.0173498	0.017798	0.01429	0.0171975	0.0195305
3385.91	0.00471411	0.00170841	0.00517424	0.00314113	0.00338313	0.00976643	0.0118585	0.0129056	0.0164786	0.0161072	0.0145209	0.0173067	0.0179234	0.0143224	0.017325	0.0195178
3383.85	0.00484684	0.00187407	0.00533811	0.0033948	0.00361089	0.00988579	0.0118818	0.0130055	0.0165623	0.0161745	0.0147098	0.0174201	0.0180906	0.0144275	0.0174276	0.0196143
3381.79	0.00492686	0.00197711	0.00557104	0.00353771	0.00383467	0.00994064	0.0119171	0.0130732	0.0165902	0.0163126	0.0147941	0.0175493	0.018267	0.0144653	0.0174887	0.0197937
3379.72	0.00493139	0.00183416	0.00562809	0.00334139	0.00381046	0.00987941	0.0118404	0.0129656	0.0165333	0.0163288	0.014666	0.0174255	0.0182081	0.0143297	0.017353	0.0197341
3377.66	0.00483084	0.0015926	0.00551999	0.00298265	0.00361844	0.00978385	0.0116604	0.01276	0.0164107	0.0161454	0.0143413	0.0172194	0.0179578	0.0141852	0.017064	0.0194439
3375.6	0.00470187	0.00153781	0.00548239	0.00281371	0.00347503	0.00979505	0.0116186	0.0127327	0.0162904	0.0159628	0.0141079	0.0172219	0.017844	0.0141979	0.0169348	0.0192959
3373.53	0.00469718	0.00170075	0.00566014	0.00295331	0.00349008	0.00991773	0.0117641	0.0128888	0.0162761	0.0160177	0.0141855	0.0173665	0.0178951	0.0143305	0.0170823	0.0194746
3371.47	0.00483244	0.00186195	0.00587734	0.00316042	0.00351707	0.0100146	0.0119597	0.012969	0.0163234	0.0162047	0.0143641	0.0174375	0.01797	0.0144227	0.0173422	0.0197171
3369.41	0.00478996	0.00175379	0.00568527	0.0030174	0.00331873	0.00991291	0.0119373	0.0128145	0.0162246	0.0161865	0.0142935	0.0172881	0.0178793	0.0142703	0.0173756	0.0196548
3367.34	0.00458719	0.00150786	0.00526628	0.00272659	0.00310848	0.00973516	0.0117091	0.0126786	0.0161228	0.0160718	0.0140883	0.0170964	0.0176943	0.0140214	0.0171939	0.0194384
3365.28	0.00464925	0.00149916	0.00529518	0.00283815	0.00324499	0.00977334	0.0117259	0.0128635	0.0163029	0.0161698	0.0141152	0.0172214	0.0176979	0.0141098	0.0171982	0.0194938
3363.22	0.0048588	0.00167544	0.00565408	0.00316235	0.00353954	0.00996429	0.0119471	0.0130942	0.0165486	0.0163015	0.0143076	0.0174793	0.0177762	0.0144012	0.0173533	0.0197075
3361.15	0.00489058	0.0018019	0.0058521	0.00329588	0.00366381	0.0101298	0.0120273	0.013072	0.0166173	0.016285	0.0144087	0.017448	0.0177519	0.0144759	0.0173899	0.0197753
3359.09	0.00482257	0.0018339	0.00589623	0.00325608	0.00363734	0.0101643	0.0119943	0.0129694	0.0166206	0.0162279	0.0143665	0.0172276	0.0176543	0.0144129	0.0172996	0.0197419
3357.03	0.00473453	0.00169487	0.00585218	0.00314149	0.00359059	0.0100404	0.0118821	0.0129374	0.0165744	0.016147	0.0142388	0.0171122	0.0175271	0.0142804	0.0171367	0.0196368
3354.96	0.0046898	0.00154404	0.00576191	0.00306815	0.00356462	0.00994636	0.0117807	0.0129777	0.0165347	0.0161266	0.0141877	0.0171874	0.017515	0.0140899	0.0171003	0.0195044
3352.9	0.00474413	0.00159361	0.00571448	0.00307728	0.00352158	0.00993375	0.0117543	0.0130297	0.0165552	0.0161472	0.0142862	0.0173269	0.0176162	0.0140802	0.0171603	0.0194689
3350.84	0.00470765	0.00158112	0.00555134	0.00298518	0.0033919	0.00980066	0.0115518	0.0129231	0.0163643	0.0159447	0.0142711	0.0172485	0.0175566	0.0141023	0.016909	0.0193641
3348.77	0.00458606	0.00149819	0.0053277	0.00282064	0.0032687	0.0096656	0.0113488	0.0127671	0.0160836	0.0157116	0.0141086	0.017081	0.0173562	0.0139795	0.0165771	0.0191939
3346.71	0.00470723	0.00172297	0.00544339	0.00295789	0.0034158	0.00983405	0.0116008	0.012876	0.0162298	0.0158965	0.01419	0.0172348	0.0174045	0.0140309	0.0167336	0.0193075
3344.65	0.00499209	0.00206163	0.00575204	0.00332825	0.00365073	0.0100591	0.0120161	0.0130626	0.0165846	0.0162323	0.0143883	0.017449	0.0176369	0.0142122	0.0170711	0.0195177
3342.58	0.00506685	0.00208832	0.00585486	0.00349337	0.00365221	0.0100428	0.0121478	0.0129921	0.0166763	0.0162943	0.0143647	0.0174188	0.017672	0.0142291	0.0171284	0.0195228
3340.52	0.00484121	0.00180744	0.00573995	0.00331886	0.00354348	0.00992491	0.0120305	0.01274	0.0165742	0.0161482	0.0141925	0.0172447	0.0174846	0.0141134	0.0170026	0.0194558
3338.46	0.00455501	0.001515	0.00548593	0.0029783	0.00341141	0.00982049	0.0117901	0.0124598	0.0164061	0.0159545	0.0140106	0.0170023	0.0173092	0.0139446	0.0168568	0.0193105
3336.39	0.00450633	0.00148014	0.00534529	0.0028055	0.0032669	0.00973196	0.0116015	0.0124175	0.016285	0.0158705	0.013938	0.016869	0.0173268	0.0138802	0.0168337	0.0191335
3334.33	0.00455078	0.00155532	0.00544043	0.00283184	0.00317867	0.00967089	0.0115959	0.0126146	0.0162529	0.0158457	0.0139623	0.0168363	0.0173452	0.0139192	0.0168683	0.0190684
3332.27	0.00455321	0.00157473	0.00558097	0.00288831	0.00322095	0.00971769	0.0117334	0.0127173	0.0163138	0.0157781	0.0140436	0.0168962	0.0172578	0.0139739	0.0168813	0.0190614
3330.2	0.00468737	0.00167133	0.0056845	0.00302243	0.00343659	0.00985563	0.0119079	0.0128014	0.016488	0.015839	0.0141964	0.0171354	0.0173116	0.0141246	0.0169981	0.0191115
3328.14	0.00476653	0.00182579	0.00569316	0.00318068	0.00360463	0.00985833	0.0119062	0.0129226	0.016545	0.0159741	0.0142709	0.0172984	0.0174083	0.0142243	0.0170633	0.0191639
3326.08	0.00467439	0.00186892	0.00565566	0.00323962	0.00353536	0.00975838	0.0117529	0.0129167	0.0164536	0.015952	0.0141965	0.01725	0.0173726	0.0141557	0.0169634	0.0191624
3324.01	0.00474013	0.00181773	0.00571868	0.00322473	0.00345486	0.0098376	0.0117284	0.0128653	0.0164917	0.0158609	0.0141744	0.0171684	0.0173956	0.0141035	0.016883	0.0192425
3321.95	0.00499324	0.00186247	0.00584769	0.0032042	0.00358111	0.0101098	0.0118149	0.0129419	0.0167248	0.0159199	0.014302	0.0171675	0.0175484	0.0141949	0.0169271	0.0193856
3319.89	0.00508985	0.00197217	0.0058949	0.00317792	0.00374322	0.0103223	0.011789	0.012997	0.0168337	0.0160477	0.0144175	0.017218	0.0176364	0.0143065	0.0170284	0.0193603
3317.82	0.00491822	0.00197841	0.00585717	0.00309302	0.00373868	0.0103033	0.0116459	0.0128975	0.0166359	0.0159763	0.0143392	0.0172008	0.0175241	0.0142881	0.0170238	0.0191439
3315.76	0.00473589	0.00191327	0.00588031	0.00304594	0.00366652	0.0101873	0.0116214	0.0129414	0.0164451	0.0158262	0.0141644	0.0171362	0.0173704	0.0142198	0.016929	0.0190247
3313.7	0.00468779	0.00178194	0.00590476	0.00311461	0.00359351	0.0101022	0.0117454	0.0131038	0.0164217	0.0157791	0.0140807	0.0171286	0.0173038	0.0141523	0.0168403	0.0190734
3311.63	0.00472008	0.00162697	0.00577757	0.00314118	0.00344275	0.00996726	0.0118033	0.0129947	0.016447	0.0156549	0.0140543	0.0170744	0.0172502	0.014063	0.0167232	0.0190856
3309.57	0.00483919	0.00159179	0.00566885	0.00306966	0.00336612	0.00983519	0.0117733	0.0127284	0.0165173	0.0155383	0.0140389	0.0169813	0.017192	0.0140424	0.0166467	0.0190352
3307.51	0.00497596	0.00162903	0.00570863	0.00305491	0.00347315	0.00982147	0.0117586	0.0126187	0.0166025	0.0156319	0.0140156	0.0170111	0.0171556	0.0140623	0.0166921	0.0190295
3305.44	0.00497999	0.00166408	0.00569827	0.00308502	0.00353896	0.00982701	0.0117413	0.0126114	0.0166364	0.0157368	0.0139606	0.017011	0.0171764	0.0140291	0.0167522	0.0190735
3303.38	0.00483668	0.00167042	0.00560651	0.00303911	0.00347414	0.00979608	0.0116993	0.0126286	0.0166248	0.01571	0.0138818	0.0168876	0.017177	0.0139518	0.0167418	0.0190446
3301.32	0.00464522	0.00159109	0.00556765	0.00298943	0.00342947	0.00981636	0.0116823	0.0126921	0.0165876	0.0156233	0.0138291	0.0168923	0.0171469	0.0138867	0.0166776	0.0189103
3299.25	0.00449932	0.00153168	0.00563226	0.00298596	0.00347691	0.00987253	0.0117136	0.0128215	0.0165889	0.0155832	0.0138899	0.017047	0.0172295	0.0139856	0.0166838	0.0188746
3297.19	0.00451902	0.00165215	0.00580724	0.00305989	0.00364906	0.00998347	0.0118162	0.0130313	0.016692	0.0156916	0.0140964	0.0171744	0.0173617	0.0142552	0.0169015	0.0190934
3295.13	0.00465111	0.0018194	0.00597226	0.00320509	0.00376396	0.0100953	0.0118877	0.0131806	0.016759	0.0158074	0.0142188	0.0171825	0.0173355	0.014369	0.0170907	0.0192957
3293.06	0.00475303	0.00182278	0.00596751	0.00321696	0.00357312	0.00999475	0.0117595	0.0131722	0.0166241	0.0157285	0.0140255	0.0170179	0.0171275	0.0142062	0.0170229	0.0191907
3291	0.00487573	0.00174545	0.00584457	0.00310395	0.00334092	0.00981324	0.0116047	0.0131245	0.0164871	0.0155962	0.0137818	0.0168455	0.0169768	0.014073	0.016876	0.0190092
3288.94	0.00496344	0.00171847	0.00582584	0.00309918	0.00334254	0.00977535	0.0116063	0.0131193	0.0164921	0.015577	0.0137182	0.0168096	0.0169972	0.0140391	0.0167244	0.01893
3286.87	0.00494024	0.00177781	0.00594591	0.00323372	0.00345272	0.00980948	0.0116551	0.0131131	0.0164999	0.0155884	0.0137501	0.0167997	0.0170389	0.0139982	0.0165874	0.0188801
3284.81	0.00495051	0.00191343	0.00601131	0.00331215	0.00357315	0.00990605	0.0117248	0.0131288	0.0165388	0.0156342	0.0138414	0.016802	0.0170143	0.0140158	0.0165625	0.0189863
3282.75	0.00497101	0.00192773	0.0058801	0.00317909	0.00357806	0.00996456	0.0117618	0.0131558	0.0165621	0.0156788	0.0139033	0.0168016	0.016931	0.013967	0.0165274	0.0191516
3280.68	0.00492383	0.00180882	0.0057367	0.00297395	0.00347936	0.00990229	0.0117254	0.0131297	0.0164998	0.0156292	0.0139209	0.0167878	0.0169108	0.0138738	0.0164611	0.0191205
3278.62	0.00498253	0.00186497	0.00586572	0.00304464	0.00360338	0.00998834	0.0118109	0.0131988	0.0166103	0.0157198	0.0140795	0.0170192	0.0171161	0.0140611	0.0166297	0.0191248
3276.56	0.00502849	0.0020137	0.0060531	0.00327871	0.00381456	0.0101749	0.0119519	0.0133302	0.0168221	0.0159357	0.0142567	0.0173604	0.0173154	0.0143263	0.016888	0.0191779
3274.49	0.00481809	0.00196535	0.00602942	0.00325641	0.00375698	0.0101747	0.0118912	0.0132302	0.016741	0.0159128	0.0141638	0.0172966	0.0172577	0.01424	0.0168126	0.0190019
3272.43	0.00469216	0.00190474	0.00604478	0.00316608	0.00370981	0.0101471	0.0118003	0.0131096	0.0165792	0.0158314	0.0140197	0.0170432	0.0172076	0.0140761	0.0166104	0.0189035
3270.37	0.00491364	0.00196707	0.00616929	0.00320911	0.00389798	0.0102477	0.0118959	0.0132458	0.0166747	0.0159254	0.0141206	0.0170581	0.0172598	0.0141443	0.0166163	0.0190528
3268.3	0.00512502	0.00197435	0.00611705	0.00316658	0.00398217	0.0102593	0.0120084	0.0133443	0.0167589	0.0159444	0.014205	0.0170903	0.0172445	0.0141836	0.0166863	0.0190867
3266.24	0.00509126	0.00190989	0.00596389	0.00305548	0.00380263	0.0100975	0.0120005	0.0132359	0.016686	0.015854	0.0140232	0.0169293	0.0172511	0.0140935	0.0166806	0.0189016
3264.18	0.0050068	0.00188896	0.00595785	0.00303914	0.00369297	0.00996877	0.0119551	0.0131067	0.0166534	0.0158241	0.0138481	0.0168566	0.0173114	0.0140533	0.0166815	0.0187651
3262.11	0.00504548	0.00199427	0.00606709	0.00313805	0.00382665	0.0100215	0.0119671	0.0130916	0.0166785	0.0158793	0.0139134	0.0169744	0.0173144	0.014098	0.0167839	0.0188303
3260.05	0.00508055	0.00205773	0.0060694	0.00322577	0.00383402	0.0101133	0.011944	0.0131088	0.0166525	0.0158656	0.0139999	0.017026	0.0171513	0.0141069	0.0167853	0.0188386
3257.99	0.00493862	0.00192266	0.0058557	0.00321177	0.00360168	0.01006	0.0118282	0.0130921	0.0165774	0.015707	0.0139501	0.0169147	0.016906	0.0140623	0.0165499	0.018705
3255.92	0.00473188	0.0017606	0.00561745	0.00314723	0.00348113	0.00992059	0.0117458	0.0131045	0.0165004	0.0155273	0.0138205	0.0167079	0.0168485	0.0140167	0.016323	0.0186725
3253.86	0.00458395	0.00160642	0.00550916	0.00301727	0.0034385	0.00976333	0.011701	0.0130104	0.0163237	0.0152844	0.0135825	0.0164594	0.0169017	0.0138799	0.0161969	0.0186932
3251.8	0.00450973	0.00144955	0.0054944	0.00289795	0.00335566	0.00965586	0.0116746	0.0128135	0.0161115	0.0150645	0.0134385	0.016393	0.0169259	0.0137599	0.0161187	0.0186786
3249.73	0.0045441	0.00141225	0.00555132	0.00290426	0.00338846	0.00972251	0.0116961	0.0127652	0.0161225	0.0151156	0.0135692	0.0165082	0.016963	0.0138303	0.0161371	0.0187253
3247.67	0.00462376	0.00145199	0.00560562	0.0029422	0.0034721	0.00987862	0.0117282	0.0128448	0.016249	0.0153004	0.0136641	0.0165583	0.0169477	0.0139161	0.0161798	0.0187995
3245.61	0.00468366	0.0015242	0.00560426	0.00303155	0.00343088	0.00993436	0.0117521	0.01293	0.0163017	0.0153617	0.0135069	0.0165235	0.016915	0.0139154	0.0161223	0.0188042
3243.54	0.00472887	0.00165691	0.00564323	0.00315114	0.0033385	0.00991254	0.0117958	0.0129339	0.0163787	0.0153007	0.0133328	0.0164943	0.0168944	0.0138968	0.0160862	0.0187582
3241.48	0.00474879	0.00171203	0.0056871	0.00306445	0.00333339	0.00992178	0.0118595	0.012821	0.0165114	0.015213	0.0133409	0.0165301	0.0167516	0.0138381	0.0161403	0.0187159
3239.42	0.00474845	0.00156722	0.00559959	0.00281022	0.00330125	0.00988134	0.011815	0.012702	0.0165061	0.0151504	0.0133816	0.0165562	0.0165315	0.0137485	0.0160846	0.0186653
3237.35	0.00473657	0.00144012	0.00550573	0.00270456	0.00323785	0.00977736	0.0116812	0.0127091	0.0163596	0.0151835	0.0133794	0.0165316	0.0164837	0.0137389	0.0159448	0.0186138
3235.29	0.00475604	0.00159839	0.00557101	0.0028818	0.00337207	0.00984753	0.011754	0.0128998	0.016313	0.0153669	0.0134293	0.0165876	0.0167098	0.0139257	0.0159973	0.018658
3233.23	0.00477347	0.00179083	0.00563124	0.00303898	0.00354027	0.0100465	0.01195	0.0130932	0.016328	0.0155129	0.0134707	0.0166352	0.0169019	0.0141019	0.0162014	0.0187243
3231.17	0.00468093	0.00170766	0.00560127	0.00297434	0.00352375	0.0101034	0.011872	0.0130723	0.0162806	0.0154133	0.0134196	0.0164989	0.0168234	0.0139997	0.0162904	0.0185989
3229.1	0.00457557	0.00158179	0.00564228	0.00299626	0.0035025	0.0100805	0.0116009	0.0129104	0.0162455	0.0152521	0.0133984	0.0163503	0.0167204	0.0138449	0.0162368	0.0183459
3227.04	0.00452454	0.00158969	0.00572686	0.00313091	0.0034833	0.0100763	0.0114845	0.0128037	0.0162932	0.0152641	0.01352	0.0163454	0.0167052	0.013844	0.0161559	0.0181754
3224.98	0.00442921	0.00159086	0.00571899	0.00306737	0.00339628	0.0100171	0.0115642	0.0128264	0.0163715	0.0153977	0.0136684	0.0163661	0.016666	0.0138563	0.0160775	0.0181425
3222.91	0.00438677	0.00159621	0.00564608	0.00293212	0.00345131	0.00998236	0.0117003	0.0129446	0.0163959	0.0155576	0.0137506	0.0163925	0.0166623	0.0138233	0.0160177	0.0182865
3220.85	0.00445005	0.00162606	0.00551828	0.00288682	0.00356425	0.0100267	0.0117557	0.0129721	0.0163814	0.0155685	0.0137091	0.0163889	0.0166465	0.0137566	0.0159388	0.0184577
3218.79	0.00453315	0.00161959	0.00541461	0.00292625	0.00349916	0.0100571	0.0117113	0.0128804	0.0163604	0.0153832	0.0135761	0.0163889	0.0165911	0.0137329	0.0158464	0.0184744
3216.72	0.00468018	0.00164581	0.00554212	0.00307986	0.00343484	0.0100654	0.0117406	0.0129079	0.0163943	0.0152928	0.0135242	0.0165607	0.0166824	0.0138321	0.0158997	0.018524
3214.66	0.00482451	0.00169295	0.00576005	0.00317442	0.00344439	0.0100473	0.0118634	0.0130584	0.0164854	0.0153263	0.0135207	0.0167257	0.0168685	0.0138736	0.0160577	0.0186258
3212.6	0.00488636	0.00178025	0.00581264	0.00315643	0.00343417	0.0100697	0.0119945	0.0132343	0.0164899	0.0153918	0.0135517	0.0167487	0.0169383	0.0138407	0.0161405	0.0186669
3210.53	0.00483838	0.00191975	0.00566895	0.00307444	0.00342989	0.0100987	0.0120551	0.0132948	0.0163638	0.0155077	0.0136377	0.0166512	0.0168294	0.0138819	0.016065	0.0186628
3208.47	0.00468813	0.00189302	0.00546292	0.00294223	0.00340612	0.00995272	0.0119046	0.0131339	0.0161898	0.0155347	0.0135635	0.0163918	0.0166244	0.0139018	0.0158454	0.0185455
3206.41	0.00453987	0.00169817	0.0054123	0.00291098	0.0034315	0.00978422	0.011674	0.012901	0.0160089	0.015407	0.0133155	0.0161615	0.0164914	0.0137898	0.0156452	0.0183546
3204.34	0.0044597	0.00164158	0.00554508	0.00300311	0.00356099	0.00986919	0.0115929	0.012773	0.0159313	0.0152654	0.0132503	0.0161597	0.0165276	0.0137107	0.0156366	0.0182543
3202.28	0.00447398	0.00167939	0.00563727	0.00300163	0.00355992	0.00999152	0.0115783	0.0127498	0.0159913	0.0151396	0.0133566	0.0162163	0.0165791	0.0136877	0.0156954	0.018225
3200.22	0.00448682	0.00153968	0.00546999	0.00281295	0.00339665	0.00983593	0.011495	0.0126989	0.0160603	0.0149524	0.013294	0.0161054	0.0164629	0.0135018	0.0156431	0.0181131
3198.15	0.00448436	0.00140498	0.00525137	0.00267869	0.00336078	0.00970628	0.0114829	0.0126958	0.0160774	0.0148611	0.0131601	0.0159962	0.0162831	0.013325	0.0156456	0.0179973
3196.09	0.00454942	0.00145409	0.00526154	0.00273079	0.00344752	0.00984753	0.0116066	0.0128526	0.016079	0.0149377	0.0131738	0.0160691	0.0162085	0.0133459	0.0157605	0.0180089
3194.03	0.00465315	0.00159374	0.0053982	0.0028689	0.00354656	0.0100337	0.0117096	0.0130404	0.0161986	0.0150693	0.0133265	0.0162152	0.0162928	0.0134738	0.0158499	0.0181446
3191.96	0.00462397	0.00168232	0.00548491	0.00299211	0.00356214	0.0100225	0.011728	0.0130834	0.0163021	0.0151341	0.0134498	0.0163011	0.0163787	0.0135986	0.0158111	0.0182492
3189.9	0.0044592	0.0015793	0.00543453	0.00304031	0.00340982	0.00980654	0.0116876	0.0129731	0.0161982	0.015025	0.0134262	0.016229	0.0163222	0.0136128	0.0156122	0.0181561
3187.84	0.00448889	0.00148492	0.00537558	0.003056	0.00333686	0.00972166	0.0116983	0.0129154	0.0161172	0.0149373	0.0134333	0.0160924	0.0163173	0.0136313	0.0154794	0.0181016
3185.77	0.00468881	0.00160289	0.0054712	0.00306455	0.00344638	0.00987637	0.0117858	0.0130196	0.0161736	0.015035	0.0134861	0.0161155	0.0164383	0.0137113	0.0155641	0.0182293
3183.71	0.00471807	0.00170961	0.00553422	0.00300345	0.00353685	0.00994853	0.0117933	0.0131211	0.0162176	0.0150917	0.0134005	0.0161984	0.0164275	0.0136879	0.0156547	0.0182409
3181.65	0.00462384	0.00167611	0.00545618	0.00294129	0.00355285	0.00990894	0.0117787	0.0131156	0.016212	0.0150786	0.0133209	0.0161756	0.0162732	0.0136794	0.0156465	0.0180769
3179.58	0.00460527	0.00167026	0.00542302	0.0030497	0.00354601	0.00997825	0.0118924	0.0130848	0.0162015	0.0151813	0.0134287	0.0161209	0.016235	0.0138514	0.015656	0.0180267
3177.52	0.00458392	0.00169999	0.00543959	0.00320107	0.00348693	0.0100546	0.0119561	0.0129871	0.0161796	0.01524	0.0134703	0.0160467	0.0162765	0.0139428	0.0156389	0.0181158
3175.46	0.0044507	0.00165509	0.00534439	0.00307881	0.003329	0.0098823	0.0117814	0.0127245	0.0160642	0.0150883	0.0131892	0.015884	0.0161807	0.0137407	0.0155012	0.0180833
3173.39	0.00427434	0.00160912	0.00518648	0.00275384	0.00317263	0.00954119	0.0115358	0.0124957	0.015891	0.0148791	0.0128729	0.0157388	0.0160455	0.0134644	0.0153094	0.017934
3171.33	0.00418285	0.00160795	0.00513938	0.00259637	0.00312744	0.00940433	0.0114239	0.0125415	0.0158516	0.0147736	0.0128812	0.015724	0.0160656	0.0133373	0.0152375	0.0178773
3169.27	0.00420823	0.00157517	0.00523363	0.00273147	0.00315802	0.0095359	0.0114521	0.0127243	0.015975	0.0147905	0.0130569	0.0157071	0.0161724	0.0133817	0.0153559	0.0179371
3167.2	0.00429873	0.00157828	0.00537233	0.00294564	0.0032312	0.00973275	0.0115604	0.0128482	0.0161044	0.0149067	0.0131867	0.0157011	0.0162565	0.0135926	0.015526	0.0180133
3165.14	0.00433497	0.001588	0.00533805	0.00292795	0.00326758	0.0098578	0.0115346	0.012867	0.0160719	0.0149587	0.013205	0.0157738	0.0162119	0.0136905	0.0155086	0.0179579
3163.08	0.00425641	0.00149368	0.00514208	0.00272922	0.00321362	0.00981422	0.0113318	0.0127826	0.0158739	0.0148046	0.0131038	0.0157801	0.016053	0.0134771	0.0152834	0.0177719
3161.01	0.00425622	0.00146388	0.00513812	0.00272224	0.00325112	0.0097614	0.0113002	0.0127426	0.0157371	0.0146651	0.0131288	0.0157534	0.0160301	0.0133298	0.0151277	0.0176856
3158.95	0.00439247	0.00157104	0.00528863	0.00287901	0.0034367	0.00982693	0.0114606	0.0127946	0.0157524	0.0147724	0.0133194	0.0158417	0.0161421	0.0134875	0.0151591	0.0177888
3156.89	0.00452169	0.00168567	0.00527723	0.00291627	0.00354773	0.00986731	0.0115478	0.0128407	0.0158039	0.0149538	0.0134452	0.0160009	0.0161788	0.0136939	0.0152903	0.0179181
3154.82	0.00459292	0.00170932	0.00517369	0.0028579	0.0034868	0.00983124	0.0114784	0.0128859	0.0158372	0.0149291	0.0133981	0.0160576	0.016071	0.0136698	0.0153761	0.017907
3152.76	0.00450351	0.00156763	0.00509506	0.0027826	0.00328184	0.00971602	0.0112883	0.012847	0.0157412	0.0146976	0.0131518	0.015903	0.0158575	0.0134066	0.0152662	0.017782
3150.7	0.00433852	0.00145212	0.00506798	0.00274069	0.00313615	0.00961031	0.0112092	0.0127591	0.0156206	0.0145222	0.0129681	0.0157074	0.0157911	0.0131903	0.0151189	0.0177368
3148.63	0.00429222	0.00155462	0.00516914	0.00282833	0.00321688	0.00965504	0.0113695	0.0128327	0.0157369	0.0146193	0.0130407	0.0156881	0.0159874	0.0132344	0.0151189	0.0178461
3146.57	0.00420766	0.00158982	0.00520696	0.00289047	0.00325388	0.00967944	0.0114905	0.0128674	0.0158004	0.0147189	0.0130187	0.0157101	0.0160241	0.0133079	0.0150272	0.0178669
3144.51	0.00404205	0.00141706	0.00507707	0.00282332	0.00315075	0.00959438	0.0114408	0.0127249	0.0156321	0.0145703	0.012795	0.0156541	0.0157536	0.0132118	0.0147977	0.0177003
3142.44	0.00410108	0.00140355	0.00510983	0.0028757	0.00320233	0.00967613	0.011518	0.012752	0.0156471	0.0145138	0.0127472	0.0157161	0.0156957	0.0132253	0.0148103	0.0176838
3140.38	0.0044102	0.00168775	0.00537857	0.00306734	0.00344985	0.00997918	0.0117537	0.0129949	0.0159361	0.0147582	0.0129584	0.0159269	0.0160224	0.0135014	0.0151007	0.0179252
3138.32	0.00461393	0.00192502	0.00552578	0.00306406	0.00359338	0.0101725	0.0118153	0.0131092	0.0161324	0.0149903	0.0131401	0.0160129	0.016273	0.0136961	0.0153068	0.0180499
3136.25	0.00460932	0.00191007	0.00550882	0.00290934	0.00356122	0.0101149	0.0117479	0.0130402	0.0160954	0.0150005	0.013148	0.0159772	0.0162031	0.0136274	0.0153031	0.0179619
3134.19	0.00450202	0.00175948	0.00550924	0.00282854	0.00348677	0.00994385	0.011734	0.0129627	0.015957	0.0149163	0.0130616	0.0159882	0.016031	0.0134329	0.0152004	0.017839
3132.13	0.00440606	0.00165595	0.00550326	0.0027813	0.00347234	0.00983257	0.0117408	0.0129182	0.0158606	0.0149017	0.0130129	0.0159864	0.0159703	0.013329	0.0151789	0.0177608
3130.06	0.00443276	0.00164748	0.00540043	0.00276833	0.00352508	0.00984056	0.0117488	0.0128621	0.0158542	0.0149363	0.0130346	0.0159202	0.0159089	0.0134594	0.0152733	0.0178189
3128	0.00448361	0.00164545	0.00527233	0.002824	0.00349916	0.00990131	0.0117328	0.0128325	0.0158756	0.0148877	0.0130402	0.0158938	0.0158347	0.0136285	0.0152834	0.017945
3125.94	0.00443935	0.00168819	0.00525913	0.00287869	0.0034266	0.00997589	0.01168	0.0128637	0.0158753	0.0148091	0.0129518	0.015963	0.0159206	0.013647	0.0152377	0.0180081
3123.87	0.0043449	0.0017934	0.00532925	0.0028393	0.00338045	0.00999173	0.011625	0.0128946	0.0158853	0.0148345	0.0128825	0.0160014	0.0160283	0.0136069	0.0152922	0.0179928
3121.81	0.00437006	0.00179668	0.00543296	0.00275869	0.00336046	0.00998154	0.0116628	0.0129084	0.0159279	0.0149869	0.0129853	0.0159637	0.0160309	0.0136441	0.0154256	0.0179302
3119.75	0.00441341	0.00160499	0.0054019	0.0026627	0.00331247	0.00992758	0.0116807	0.0127855	0.0158469	0.0150352	0.0129976	0.0158234	0.0159764	0.0136561	0.015413	0.0178205
3117.68	0.00433743	0.00147513	0.0051929	0.0026028	0.00320347	0.00982113	0.0116121	0.0126251	0.0156825	0.0148794	0.0128846	0.0156879	0.015946	0.0136023	0.0152539	0.0177485
3115.62	0.00426313	0.00155649	0.00509299	0.00271242	0.0031598	0.0098242	0.0116907	0.0127065	0.0156661	0.0147683	0.0129318	0.0157488	0.0159338	0.0136238	0.0151873	0.0178014
3113.56	0.00415159	0.00154272	0.00512584	0.0028245	0.00315247	0.00984218	0.011776	0.0128059	0.0156956	0.014709	0.0129716	0.0157888	0.0157572	0.0136115	0.0151361	0.0178123
3111.49	0.0041039	0.00144295	0.00517479	0.00282351	0.00314832	0.00987652	0.0117413	0.0127684	0.0156787	0.0147243	0.0129249	0.0157474	0.0156542	0.0135517	0.0151245	0.0177699
3109.43	0.00418905	0.00146773	0.00521286	0.00278909	0.00317904	0.00999523	0.0116883	0.0127424	0.0156926	0.01488	0.0129385	0.0157568	0.0158825	0.0135652	0.0151966	0.017774
3107.37	0.00418291	0.00144942	0.00517783	0.00273714	0.00315377	0.00995561	0.0115221	0.0127307	0.015709	0.0149418	0.0129225	0.015661	0.0160176	0.0135381	0.0151394	0.0177356
3105.3	0.00423359	0.00140976	0.00524055	0.00277982	0.00318042	0.00991005	0.0114746	0.0128001	0.0158056	0.0148814	0.0129592	0.015605	0.015968	0.0135415	0.015079	0.0177668
3103.24	0.00448013	0.00159247	0.00551991	0.00291817	0.00336135	0.0101423	0.0117488	0.0130083	0.0160179	0.0149004	0.013196	0.0158011	0.016068	0.0137222	0.0152091	0.0179902
3101.18	0.00461288	0.00185595	0.00578368	0.0029624	0.00352294	0.0103289	0.0120328	0.0131959	0.0161447	0.0150057	0.0133986	0.015996	0.0162305	0.0139208	0.0153813	0.0181416
3099.11	0.004562	0.00198829	0.00590101	0.00295805	0.00366216	0.0102899	0.0121766	0.0132724	0.0162064	0.0151348	0.0134669	0.0161212	0.0163229	0.0140481	0.0155041	0.0181334
3097.05	0.00451507	0.00198036	0.00579858	0.00301187	0.00378573	0.0102255	0.0121663	0.0132797	0.0162678	0.0152274	0.0134836	0.0162224	0.0162936	0.0140722	0.0155283	0.0181334
3094.99	0.0044851	0.00183507	0.00548614	0.00298432	0.00369691	0.0101494	0.0119541	0.0131655	0.0161715	0.0151263	0.0133872	0.0161053	0.0160844	0.0139254	0.0153498	0.0181022
3092.92	0.00447513	0.00178116	0.00533286	0.00291987	0.00353035	0.0100811	0.0118146	0.0130407	0.0160146	0.0149414	0.013305	0.0158912	0.015951	0.0137785	0.0151761	0.0181173
3090.86	0.00452294	0.00187508	0.00546965	0.00298643	0.00353787	0.0101032	0.0118926	0.0131089	0.0160336	0.0148981	0.0133397	0.015831	0.0160632	0.0137833	0.0151965	0.0182618
3088.8	0.00450204	0.00179143	0.00555693	0.00300689	0.00353476	0.0101161	0.0118932	0.0131556	0.0160524	0.0148709	0.0132961	0.0158106	0.0161319	0.0137707	0.0151907	0.0182336
3086.73	0.00451	0.00172414	0.00559445	0.00299936	0.00344369	0.0101895	0.0118538	0.0130939	0.0159749	0.0149148	0.0132453	0.0158389	0.0160907	0.013768	0.015224	0.0180549
3084.67	0.00473921	0.00191915	0.00575965	0.00310116	0.00346678	0.0104037	0.0120091	0.0131764	0.0160906	0.0151398	0.0133768	0.0160237	0.0161562	0.0139906	0.0154652	0.0181131
3082.61	0.00490537	0.00204285	0.00586745	0.00310854	0.00357203	0.0104326	0.0121332	0.0132786	0.0162886	0.0152681	0.0135042	0.0161797	0.0162548	0.0142207	0.0156076	0.0182697
3080.54	0.0048003	0.00191824	0.00579242	0.00297366	0.00356396	0.0102232	0.0120454	0.0131908	0.0162237	0.0152163	0.0134334	0.0161371	0.0162462	0.0141728	0.0155159	0.0181875
3078.48	0.00456516	0.00167627	0.00557531	0.00280939	0.00342569	0.0100869	0.0118274	0.0130495	0.0160082	0.0150686	0.0132421	0.0159551	0.0161204	0.0139004	0.0153244	0.0179494
3076.42	0.00436127	0.00155108	0.00538287	0.0027317	0.00331001	0.0100905	0.0116447	0.0129682	0.0159398	0.0148887	0.0131548	0.0158533	0.0159773	0.0136879	0.0151513	0.0177707
3074.35	0.00434297	0.00167957	0.00543746	0.00283614	0.00330222	0.010179	0.0117526	0.0130077	0.0160687	0.0148848	0.013235	0.015967	0.0159957	0.0137555	0.0151845	0.0177761
3072.29	0.00449762	0.00189427	0.00563588	0.00304732	0.00338668	0.0103385	0.0120426	0.0131667	0.0162749	0.0150591	0.0133128	0.0162267	0.0161124	0.0139965	0.0154204	0.0179751
3070.23	0.00466084	0.00202725	0.00572988	0.00325657	0.00348526	0.0105133	0.0121948	0.0132646	0.0164541	0.0151772	0.0133609	0.0164738	0.0161657	0.0142217	0.0156263	0.0182103
3068.16	0.00473424	0.00203908	0.00574344	0.00335029	0.00353001	0.0105831	0.0122213	0.0132686	0.0165654	0.015181	0.0134457	0.0164818	0.016188	0.0143216	0.015655	0.0182915
3066.1	0.00459674	0.00183039	0.00571818	0.0031641	0.00343145	0.0104413	0.0121531	0.013202	0.0165065	0.0150972	0.0133812	0.016194	0.0161452	0.0141952	0.0154839	0.0181402
3064.04	0.00441258	0.00161102	0.00570181	0.0029189	0.00336359	0.0102839	0.012069	0.0130913	0.0163302	0.0150292	0.0132124	0.0159941	0.0161382	0.0140207	0.0152934	0.017967
3061.97	0.0044626	0.00167577	0.00577122	0.00293102	0.0035275	0.0103362	0.0121089	0.0130397	0.0162875	0.0150987	0.0132264	0.0160791	0.0162762	0.0140574	0.0152424	0.0179597
3059.91	0.00451313	0.00172265	0.00572962	0.00294033	0.00355269	0.0103556	0.0120269	0.0129724	0.0162572	0.0151176	0.0132197	0.0160981	0.0162883	0.0140746	0.0152185	0.0179089
3057.85	0.0044744	0.00160837	0.00560767	0.00281921	0.00336772	0.010272	0.0118323	0.0129494	0.0161459	0.0150712	0.0130985	0.0159856	0.0162261	0.0139416	0.0152431	0.0178373
3055.78	0.00449781	0.00153113	0.00555169	0.00271216	0.00329069	0.0102575	0.0118009	0.0130199	0.0160793	0.0150889	0.0130764	0.015924	0.016242	0.013794	0.0153028	0.0178984
3053.72	0.00447607	0.00147001	0.00550512	0.0026196	0.00325808	0.0101865	0.0118107	0.0130044	0.0160327	0.0150754	0.0130968	0.0158715	0.0161425	0.0136541	0.0153177	0.0179044
3051.66	0.00452616	0.00152511	0.00562267	0.00270323	0.00329846	0.01019	0.0119307	0.0130845	0.0161303	0.0151695	0.0132347	0.0159417	0.0161185	0.0137658	0.015496	0.0179727
3049.59	0.0047819	0.00171608	0.00589883	0.00299798	0.00353539	0.0104573	0.0122675	0.0133575	0.016378	0.0154292	0.0135317	0.016183	0.016357	0.0141064	0.0157801	0.0182582
3047.53	0.0049072	0.00179085	0.00600407	0.00313466	0.00372855	0.0106825	0.012445	0.0134919	0.016511	0.0155531	0.0136801	0.0163491	0.0165267	0.0142484	0.0158764	0.0184055
3045.47	0.0047836	0.00176689	0.00594	0.00300267	0.00373072	0.0106851	0.0123319	0.0134554	0.0165042	0.0154685	0.0136239	0.0163906	0.0165201	0.0141894	0.0158196	0.0183057
3043.4	0.00470174	0.00179221	0.00597459	0.00292633	0.00363465	0.0106552	0.0122296	0.0134134	0.0165075	0.0153315	0.0135646	0.0164132	0.0165073	0.0141623	0.0158073	0.0182769
3041.34	0.00474026	0.00180996	0.00601672	0.00296076	0.00350412	0.0106763	0.0122592	0.0133574	0.0165497	0.0152661	0.0135392	0.016404	0.0164838	0.0141401	0.0158464	0.0183863
3039.28	0.00478389	0.00180292	0.00596961	0.00290056	0.0034398	0.0106947	0.012344	0.0133425	0.0166006	0.0153083	0.013521	0.0163965	0.0164562	0.0140989	0.0157801	0.0184701
3037.21	0.00485019	0.00185405	0.00608142	0.00287275	0.00353682	0.01079	0.0124814	0.0134567	0.0167001	0.01547	0.0135955	0.016528	0.0165196	0.0141781	0.0157633	0.0185086
3035.15	0.00498394	0.00193626	0.00630829	0.00306873	0.00372701	0.0109659	0.0126474	0.0136014	0.0168785	0.0157229	0.0137685	0.0167098	0.01668	0.0143413	0.0159635	0.0185679
3033.09	0.00508165	0.00198925	0.00642371	0.00330654	0.0038565	0.0110821	0.0127621	0.013702	0.0169977	0.0158741	0.0139044	0.0167803	0.0168884	0.0144449	0.0161207	0.0186521
3031.02	0.00502419	0.00194005	0.00639547	0.0032887	0.00377753	0.0110026	0.0127109	0.0136868	0.0168943	0.0157671	0.0138433	0.0167204	0.0169921	0.0144511	0.0160455	0.0186091
3028.96	0.00487851	0.00181017	0.00623318	0.00302438	0.00354791	0.0107563	0.0125381	0.0135153	0.0166741	0.0155007	0.0135718	0.0165366	0.0168715	0.0143203	0.0158349	0.0183914
3026.9	0.00485888	0.00181027	0.00604992	0.0028672	0.0034595	0.0106688	0.0125076	0.0134299	0.0165693	0.0153524	0.0133819	0.0164149	0.016719	0.0141462	0.0157383	0.018266
3024.83	0.00498839	0.00192089	0.00597677	0.00295831	0.00354645	0.0108501	0.012589	0.0135018	0.0166154	0.0153955	0.0134589	0.0164653	0.0167239	0.0141263	0.0158989	0.0183629
3022.77	0.00510575	0.00196858	0.00610985	0.0031375	0.00365052	0.0110626	0.0126678	0.0135746	0.0166944	0.0155076	0.0136558	0.0165931	0.0168034	0.014256	0.0161682	0.0185409
3020.71	0.00520264	0.00197804	0.00641946	0.00323693	0.00368832	0.0111826	0.0128043	0.0136449	0.016773	0.0156346	0.0138115	0.0167488	0.0168685	0.0143618	0.0163456	0.0187007
3018.64	0.00533368	0.00196678	0.0066332	0.00317828	0.00364271	0.0111945	0.0129162	0.0136935	0.0168633	0.0157104	0.0138887	0.0168732	0.0168975	0.0143921	0.0164084	0.0188175
3016.58	0.00541157	0.00188613	0.00666414	0.00307308	0.0036182	0.0111497	0.01298	0.0136566	0.0169106	0.0157609	0.0139433	0.016933	0.0169291	0.0144583	0.0164538	0.0188657
3014.52	0.00550649	0.00188569	0.0068187	0.00308651	0.00373651	0.0113076	0.0131346	0.0137156	0.0170421	0.0159475	0.0141459	0.0170855	0.0171911	0.0146737	0.0166848	0.019019
3012.45	0.00580354	0.00213792	0.00722232	0.0033055	0.00398343	0.0117172	0.0134893	0.0140286	0.0173519	0.0162948	0.0145385	0.0174698	0.0177359	0.0150311	0.0171775	0.0194396
3010.39	0.00601236	0.00234007	0.00747912	0.00344518	0.00409152	0.0119736	0.0137941	0.0142903	0.0175183	0.01654	0.0147683	0.0178167	0.0181493	0.015255	0.0175393	0.0197718
3008.33	0.00593935	0.00221303	0.00745278	0.00325949	0.00391148	0.0119819	0.0137767	0.0143217	0.0174288	0.0165686	0.0146747	0.0179056	0.0182333	0.0152442	0.0176	0.0198214
3006.26	0.006072	0.0021791	0.00764546	0.00315169	0.00380503	0.0122041	0.0138697	0.0144857	0.0175267	0.0167486	0.0147252	0.0181293	0.0184522	0.0154284	0.017916	0.0201049
3004.2	0.00651128	0.00239293	0.00817982	0.00327332	0.00395647	0.0126927	0.01432	0.0148762	0.0179892	0.0171744	0.0151675	0.0187313	0.0190161	0.0159301	0.0187109	0.0207362
3002.14	0.00685849	0.00244567	0.00866724	0.00330848	0.00408156	0.0130664	0.0147678	0.0152104	0.0184806	0.0175486	0.0156776	0.0193911	0.0196634	0.0164819	0.0195654	0.0213332
3000.07	0.00721421	0.00237882	0.00913938	0.00334108	0.00417729	0.0134396	0.0152316	0.0155592	0.0189336	0.018065	0.0161888	0.0201076	0.0204698	0.0171294	0.0204657	0.0221012
2998.01	0.00785259	0.00254502	0.00992989	0.0036005	0.00441461	0.014202	0.0160462	0.0161785	0.0196507	0.0191152	0.0170339	0.0212602	0.0217188	0.018096	0.0218516	0.0234808
2995.95	0.00873023	0.00303471	0.0111002	0.0040014	0.00479598	0.0153729	0.0172243	0.0171154	0.020804	0.0206029	0.0183441	0.0229075	0.0235043	0.0195369	0.0239828	0.0255277
2993.88	0.00965588	0.00352176	0.0123872	0.00431907	0.00523979	0.0166656	0.0185155	0.0182132	0.02223	0.022192	0.0198146	0.0247891	0.0256361	0.0213086	0.026593	0.0279898
2991.82	0.0104401	0.00372477	0.013442	0.00445499	0.0055692	0.017753	0.0197028	0.0192382	0.0235015	0.0237071	0.021083	0.0265763	0.0276498	0.0229519	0.0290255	0.0303446
2989.76	0.011033	0.003854	0.0141736	0.00455457	0.00572073	0.0184947	0.0206357	0.0200612	0.0243878	0.0249667	0.0220663	0.0279728	0.0291244	0.0241312	0.0308348	0.0320581
2987.69	0.0114492	0.00399495	0.0146865	0.00466037	0.0057384	0.0189854	0.0212336	0.0206164	0.0249499	0.0257051	0.0227159	0.0288005	0.0299949	0.0247894	0.0319269	0.033004
2985.63	0.011744	0.00402687	0.0150267	0.00470878	0.005724	0.0193067	0.0215901	0.0209329	0.0252196	0.0260079	0.0230009	0.0291358	0.0305025	0.0251412	0.0325036	0.0334672
2983.57	0.0119421	0.00403756	0.0151891	0.00474379	0.00572487	0.0194341	0.0218335	0.0210677	0.0252433	0.0261085	0.0230313	0.0292403	0.0307693	0.0253136	0.0327365	0.0336706
2981.5	0.0119629	0.00401637	0.0152064	0.00471642	0.00562104	0.0193621	0.0218776	0.0209742	0.0250648	0.0259211	0.022794	0.0290972	0.0305772	0.0250683	0.0324002	0.0334234
2979.44	0.0119037	0.00394973	0.0152016	0.00467468	0.00550525	0.0192566	0.0216828	0.0207316	0.024773	0.0253992	0.0222921	0.0285641	0.0298579	0.0244718	0.0314936	0.0326139
2977.38	0.0119814	0.00400124	0.0153306	0.00479606	0.005603	0.0193617	0.0214686	0.0205279	0.0246023	0.0248829	0.0218185	0.0279157	0.0290197	0.0239645	0.0305492	0.031697
2975.31	0.0122084	0.00409983	0.0157145	0.00501411	0.0058202	0.0196157	0.0213782	0.0204252	0.0246189	0.0245946	0.0215375	0.0274668	0.0284158	0.0236885	0.0299362	0.0310659
2973.25	0.012467	0.00409449	0.0163162	0.00513689	0.00590172	0.0198172	0.0214002	0.0203649	0.0247188	0.024363	0.0213594	0.0272413	0.0280706	0.0235043	0.0296654	0.0306931
2971.19	0.0128029	0.00409259	0.0170671	0.0052165	0.00588275	0.0200899	0.0215938	0.0203503	0.0248809	0.0242237	0.0213453	0.0273141	0.028042	0.0234402	0.0297475	0.0305948
2969.12	0.0133377	0.00417363	0.0180179	0.00541571	0.00595845	0.0205845	0.0220153	0.0205219	0.0251745	0.024451	0.0215714	0.0277091	0.028361	0.023691	0.0302084	0.030871
2967.06	0.0139586	0.00428252	0.0191718	0.00563465	0.00614574	0.0211792	0.0226413	0.0209165	0.0256759	0.0250416	0.0220042	0.0283472	0.0290044	0.0242593	0.0310846	0.0316024
2965	0.014613	0.00446783	0.02063	0.00582426	0.00639516	0.0218973	0.0235158	0.0215234	0.0264427	0.0259295	0.0227741	0.0294743	0.0302336	0.025245	0.0326154	0.0330474
2962.93	0.0155713	0.00480257	0.0226042	0.00619117	0.00670123	0.0230046	0.0248789	0.0225344	0.0277149	0.0274614	0.0241814	0.0315205	0.0324844	0.0270722	0.0353314	0.0356282
2960.87	0.0169023	0.00524728	0.0249419	0.00666887	0.007082	0.0245899	0.0268497	0.0240755	0.0295784	0.0298279	0.026274	0.0344194	0.0357356	0.0297553	0.0392531	0.0393124
2958.81	0.0180012	0.00564178	0.0266612	0.00699929	0.00743259	0.0260165	0.0285579	0.0254844	0.031084	0.0318739	0.0280183	0.0368234	0.0384285	0.0319782	0.0424216	0.0423734
2956.74	0.0181339	0.00570829	0.0268079	0.00719518	0.00755576	0.0262963	0.0287162	0.0256485	0.0310115	0.0319416	0.0279985	0.0369636	0.0384718	0.03209	0.0424009	0.0424842
2954.68	0.0173237	0.00529772	0.0256503	0.00721347	0.00731729	0.0253184	0.0273092	0.0244991	0.0295731	0.030111	0.0263677	0.0349525	0.0360779	0.0302527	0.0395858	0.0399105
2952.62	0.0162202	0.00471411	0.024122	0.00693339	0.00686112	0.0238938	0.0255143	0.023023	0.0279306	0.0279764	0.0245016	0.0324952	0.0333207	0.0280506	0.036406	0.0369252
2950.55	0.0153193	0.00435879	0.0229469	0.00659861	0.0065326	0.0227826	0.0242654	0.0219635	0.0267213	0.0265995	0.0233081	0.0307497	0.0315149	0.0265882	0.0343512	0.0348948
2948.49	0.0147312	0.0042138	0.0222381	0.00646785	0.00635008	0.0221344	0.0236085	0.0213444	0.0259574	0.0259136	0.0227636	0.0298222	0.0306118	0.0258862	0.033297	0.0338365
2946.43	0.0144575	0.00414668	0.0218502	0.00642208	0.006231	0.0217892	0.0232654	0.0209829	0.02557	0.0256008	0.0225037	0.029413	0.0301354	0.0255832	0.03272	0.0334099
2944.36	0.0144803	0.0041506	0.0219036	0.00633374	0.00624358	0.0216627	0.0230904	0.0207844	0.0255017	0.0255079	0.0223923	0.0292605	0.0299814	0.0255474	0.0325872	0.0333989
2942.3	0.0147667	0.00426333	0.0224768	0.00636673	0.00639681	0.0217942	0.0231399	0.0207324	0.0256407	0.0256266	0.0225093	0.0294225	0.0303183	0.025814	0.0330053	0.0337427
2940.24	0.0152567	0.00443755	0.0234456	0.0065552	0.00656174	0.0221968	0.0234615	0.0208979	0.0259108	0.0260136	0.0228486	0.0299844	0.0309917	0.0263042	0.0338487	0.0344418
2938.17	0.016013	0.00465315	0.0248056	0.00681915	0.00671803	0.0228366	0.0240735	0.0213239	0.0264298	0.0266849	0.0233985	0.030903	0.0319177	0.0270044	0.035135	0.0355739
2936.11	0.0170934	0.00502157	0.026719	0.00728178	0.0070443	0.0237217	0.0251047	0.0220147	0.0273592	0.0277972	0.0243331	0.0323044	0.0334037	0.0281868	0.0370773	0.037293
2934.05	0.0182754	0.00542923	0.0290619	0.00783132	0.00749418	0.0248094	0.0264962	0.0228937	0.0285787	0.029353	0.0256972	0.0341982	0.0355715	0.0299451	0.039745	0.0396834
2931.98	0.0195548	0.0057383	0.0316481	0.00827249	0.00794359	0.0261722	0.0282202	0.0240006	0.0300463	0.0313226	0.0274615	0.036651	0.0384431	0.0322763	0.0432517	0.0429704
2929.92	0.0210071	0.00601911	0.0343814	0.00871272	0.00839211	0.027819	0.0302234	0.0254052	0.031782	0.0337185	0.0295326	0.0396374	0.0417757	0.0350046	0.0473443	0.0469563
2927.86	0.0222965	0.00634343	0.0367191	0.00924416	0.00880569	0.0293157	0.0318933	0.0266535	0.033312	0.0357657	0.0312389	0.0421714	0.0444519	0.0371638	0.0506463	0.0501896
2925.79	0.0231476	0.00668514	0.0381456	0.00976868	0.00912111	0.0301851	0.0326432	0.0272403	0.034112	0.0366008	0.031905	0.043218	0.0455222	0.0379495	0.0518841	0.0513922
2923.73	0.0237291	0.00695362	0.0388197	0.010131	0.00939271	0.0305762	0.0327855	0.0274764	0.0344054	0.0366132	0.031878	0.04321	0.0455152	0.0379782	0.0517048	0.051245
2921.67	0.0243523	0.00724935	0.0390825	0.0103774	0.00980733	0.0310782	0.0330535	0.0279637	0.0348271	0.0368065	0.0320355	0.0433038	0.0456181	0.0383749	0.0516704	0.0513777
2919.6	0.0249565	0.00762228	0.0389303	0.0105661	0.0102737	0.031766	0.0336074	0.0286996	0.0354743	0.0374384	0.0326029	0.043845	0.0462208	0.0392775	0.052232	0.0522238
2917.54	0.0251808	0.00782375	0.0382336	0.0105424	0.0104789	0.0321466	0.0340754	0.0292967	0.0359604	0.0380639	0.0331636	0.0444527	0.0468702	0.0400706	0.0528778	0.0529959
2915.48	0.0247594	0.0077799	0.0369258	0.0102592	0.0103371	0.0319033	0.0340419	0.029553	0.0359508	0.0382021	0.0332955	0.044549	0.0469431	0.0401673	0.0528783	0.052976
2913.41	0.023587	0.00755661	0.0349936	0.00981891	0.00993685	0.0310099	0.0332229	0.0293019	0.0352438	0.0374647	0.032647	0.0436044	0.0459209	0.0392264	0.0515219	0.0517718
2911.35	0.0218453	0.00707408	0.0326371	0.00928922	0.0093705	0.0295997	0.0317036	0.0283137	0.033891	0.0358397	0.0311886	0.0416526	0.0437668	0.037384	0.0488056	0.0493554
2909.29	0.0200118	0.00639082	0.030229	0.008725	0.00877378	0.0280048	0.0299514	0.0268552	0.0322526	0.0338188	0.0294426	0.0392731	0.0410963	0.0352154	0.0455946	0.0463641
2907.22	0.0184659	0.00577038	0.0281041	0.00821501	0.008256	0.0265532	0.0283572	0.0255329	0.0307075	0.0319055	0.0279085	0.0370104	0.0386311	0.0332154	0.0426833	0.0436088
2905.16	0.0173314	0.00536077	0.0263809	0.00781092	0.00782665	0.0254102	0.0270412	0.0245865	0.0294039	0.0303443	0.0266678	0.0351313	0.0367168	0.031531	0.0403506	0.0414048
2903.1	0.0165628	0.00508458	0.0250138	0.00756798	0.00753519	0.0245911	0.0260404	0.0238941	0.0283779	0.0292218	0.0257217	0.0337464	0.0352743	0.0302244	0.0386171	0.039699
2901.03	0.0160306	0.00487265	0.023992	0.00747496	0.00739588	0.0240587	0.025372	0.0233567	0.0277223	0.0285236	0.025122	0.0328817	0.0342089	0.0293712	0.0374384	0.0384926
2898.97	0.0157026	0.0047787	0.0233284	0.00737274	0.00729297	0.0238363	0.0250276	0.0230562	0.0274851	0.0282024	0.0248114	0.0325028	0.0336737	0.0289845	0.0368495	0.0378745
2896.91	0.0156111	0.00479328	0.0229977	0.00722821	0.00719145	0.0238654	0.025034	0.023098	0.0275939	0.0282372	0.0247813	0.0325162	0.0336946	0.0290421	0.0368409	0.0378744
2894.84	0.0157002	0.00483801	0.0228586	0.00710097	0.00714663	0.0240305	0.0253631	0.0234069	0.0278901	0.0285817	0.0250794	0.0328545	0.0340881	0.0294061	0.0373082	0.0383542
2892.78	0.0158398	0.00488571	0.0227281	0.00699587	0.00713337	0.024299	0.0258207	0.0238289	0.0282141	0.0291342	0.0255919	0.0334681	0.0347485	0.0298998	0.0381466	0.039077
2890.72	0.0159438	0.00490437	0.0225846	0.00692411	0.00711302	0.0245875	0.0262226	0.0242541	0.0285616	0.0297945	0.0261672	0.0341744	0.0355454	0.0304485	0.0391062	0.039908
2888.65	0.016037	0.00492652	0.0225385	0.00688852	0.0071436	0.0248456	0.0266141	0.0246632	0.0289999	0.0305147	0.0268055	0.034876	0.0363892	0.0310235	0.0400236	0.0407987
2886.59	0.016153	0.00502723	0.0225871	0.00682388	0.00722777	0.0250994	0.0270405	0.0250858	0.0294717	0.03117	0.0274265	0.0356425	0.0372845	0.0315674	0.0409208	0.0416801
2884.53	0.0163146	0.00518763	0.0226451	0.00673577	0.00732132	0.0253637	0.0274495	0.0254971	0.029916	0.0317409	0.0279366	0.0364922	0.0382019	0.0321344	0.0418608	0.0425883
2882.46	0.0165323	0.00536937	0.0227759	0.00678568	0.00745734	0.0256528	0.0278637	0.0259042	0.0302995	0.0323356	0.0284479	0.0372575	0.0390528	0.0327843	0.0428859	0.0435362
2880.4	0.0166356	0.00542819	0.0228821	0.00688818	0.00755313	0.0257244	0.028039	0.0261282	0.0304097	0.0326452	0.0287484	0.0375281	0.039427	0.0331204	0.043464	0.0441019
2878.34	0.0163229	0.00523319	0.0226438	0.00682651	0.00749102	0.0252957	0.0276042	0.0258112	0.0299779	0.0322586	0.0283983	0.0369631	0.0389187	0.032651	0.0428499	0.0437463
2876.27	0.0156482	0.00496428	0.0220319	0.00671443	0.0073726	0.0244944	0.0266975	0.0249554	0.0290823	0.0312905	0.027478	0.0357038	0.0376734	0.031499	0.0411438	0.0424204
2874.21	0.0148641	0.004744	0.0212409	0.0065963	0.00719692	0.0234959	0.0255922	0.0238588	0.0279685	0.0300244	0.0262955	0.0341288	0.0359959	0.0300678	0.0389718	0.0404774
2872.15	0.0139354	0.00444236	0.020376	0.00633584	0.00680303	0.0223394	0.0243057	0.0227512	0.026724	0.028596	0.0250078	0.0324378	0.0341015	0.0285451	0.036777	0.038408
2870.08	0.013003	0.00408569	0.0195365	0.00607751	0.00635428	0.021228	0.0230657	0.0218214	0.0255445	0.0272489	0.023846	0.0308691	0.0323811	0.0271373	0.0348254	0.0366346
2868.02	0.0124032	0.00386674	0.0188595	0.00599472	0.00614144	0.0203888	0.0221915	0.0211709	0.0246464	0.0262317	0.0229557	0.0296887	0.0311131	0.0260897	0.03323	0.035244
2865.96	0.0120492	0.00375962	0.0183889	0.00599013	0.00609712	0.0197141	0.021555	0.0206091	0.0239771	0.0253948	0.0221969	0.0287817	0.03009	0.0252861	0.0319179	0.0340337
2863.89	0.0116724	0.00364086	0.0181566	0.00600617	0.00605452	0.0190435	0.0209078	0.0199597	0.0233557	0.024518	0.0214478	0.0279001	0.0290586	0.0244896	0.0307763	0.0328703
2861.83	0.0113893	0.0036005	0.0182812	0.00609326	0.00600758	0.0185846	0.0203442	0.0193545	0.0227598	0.023797	0.0208143	0.0271155	0.0281522	0.0238219	0.0298303	0.0319126
2859.77	0.0113287	0.00356851	0.0186812	0.00619135	0.00592124	0.0183827	0.0199289	0.0188092	0.0222423	0.0232982	0.0202842	0.0264905	0.0274646	0.023343	0.0290783	0.0312241
2857.7	0.0113682	0.00344486	0.0191074	0.00628586	0.00585179	0.0181745	0.0195344	0.0183044	0.0217624	0.0227989	0.0197817	0.0259312	0.0268927	0.0229277	0.0284139	0.03067
2855.64	0.0115385	0.0034302	0.0194194	0.00645506	0.00593662	0.0179807	0.0191921	0.0179534	0.0213613	0.0223192	0.0193769	0.0254343	0.0264305	0.0226529	0.0278591	0.0302098
2853.58	0.0118238	0.00356652	0.0194679	0.00663486	0.00614351	0.0179451	0.0189243	0.0176785	0.0210986	0.021907	0.0190257	0.024955	0.0260188	0.0225059	0.027364	0.0297313
2851.51	0.0120278	0.00370743	0.019097	0.00668477	0.00633997	0.0179551	0.0186575	0.0174893	0.0208659	0.0215113	0.0187236	0.0244931	0.0255366	0.0223353	0.0268261	0.0291849
2849.45	0.0118998	0.00369247	0.0181777	0.00651173	0.00633487	0.0177192	0.0183246	0.0174069	0.0205141	0.0211492	0.0184915	0.0240245	0.0250131	0.0221276	0.0262808	0.02864
2847.39	0.011178	0.00342206	0.0167208	0.00609205	0.00600982	0.0170717	0.0178657	0.0172282	0.0200933	0.0208335	0.0182074	0.0234482	0.0245341	0.021875	0.0256857	0.0280848
2845.32	0.010039	0.00305452	0.015106	0.00554196	0.00553994	0.0162272	0.0173974	0.0169619	0.0197377	0.0205812	0.0179034	0.0229435	0.0241228	0.0215561	0.025053	0.0276297
2843.26	0.00910044	0.00290468	0.0137654	0.00515486	0.00526065	0.0156187	0.0171211	0.016855	0.0195812	0.0204888	0.0177887	0.0227959	0.0238942	0.021303	0.0246639	0.0274449
2841.2	0.00855439	0.00293691	0.0127863	0.00500057	0.00517665	0.0153101	0.0170213	0.0169141	0.019572	0.0205101	0.0178185	0.0228593	0.0238357	0.0211597	0.0245676	0.0273472
2839.13	0.008121	0.00284263	0.0119874	0.00481877	0.00507151	0.0150128	0.0168649	0.0169272	0.019466	0.0204193	0.0177845	0.0227419	0.0236866	0.0209619	0.0243588	0.0270712
2837.07	0.0077269	0.00264426	0.0111774	0.0045723	0.00496101	0.0146828	0.0165586	0.0168253	0.0192591	0.0202	0.0176541	0.0223981	0.023388	0.0206557	0.0238885	0.0266874
2835.01	0.00744596	0.00254356	0.010428	0.00444087	0.00490173	0.0145042	0.0162555	0.0166702	0.0190966	0.0199696	0.0174766	0.0220542	0.0230858	0.0203499	0.0234395	0.0263383
2832.94	0.00721926	0.00250378	0.0098806	0.00434179	0.00474963	0.0144233	0.015995	0.0165266	0.0189444	0.0196862	0.0172807	0.0217606	0.0227733	0.0200477	0.0230599	0.0259686
2830.88	0.00696475	0.00241677	0.00943954	0.0041316	0.00448813	0.0142151	0.0157262	0.0164187	0.0187053	0.0193486	0.0170707	0.0214283	0.0224036	0.0197015	0.022609	0.0255308
2828.82	0.00678712	0.0023782	0.00908664	0.00400046	0.00440172	0.0139599	0.0155374	0.0163636	0.0185509	0.0191454	0.0169178	0.0211855	0.0221612	0.0194471	0.0222547	0.0251997
2826.75	0.00672844	0.00238739	0.00890056	0.00399435	0.00448081	0.0137762	0.0154262	0.0162899	0.0185298	0.0190561	0.0168268	0.0210862	0.0220955	0.0192802	0.0220935	0.0250085
2824.69	0.00669248	0.0023484	0.00886051	0.00398403	0.00449506	0.0136573	0.0153656	0.0161717	0.0184639	0.019016	0.0167545	0.0210323	0.0220772	0.0191166	0.0219977	0.0248848
2822.63	0.00662103	0.00227147	0.0088534	0.00395814	0.00439963	0.0136498	0.0153401	0.016107	0.0183721	0.0190925	0.0167366	0.0210443	0.0220556	0.0190304	0.0219385	0.0248758
2820.56	0.00655814	0.00219781	0.00883237	0.00391057	0.00427413	0.0137112	0.0153343	0.0161298	0.0183833	0.0192011	0.0168329	0.0211456	0.0220685	0.0190385	0.0220183	0.0249722
2818.5	0.00667868	0.00225224	0.00891311	0.00398421	0.0043209	0.0138208	0.0155018	0.0162879	0.0185797	0.0193611	0.0170819	0.0213844	0.0222342	0.0192099	0.022336	0.0251961
2816.44	0.00690412	0.00243783	0.00902929	0.00415455	0.00449255	0.0139459	0.0157874	0.0165401	0.0188121	0.0196238	0.0173729	0.0216736	0.0225114	0.0195043	0.0227123	0.0254937
2814.37	0.0069602	0.00258509	0.00900957	0.00413769	0.00452778	0.0139588	0.0158882	0.0166806	0.0188394	0.0198053	0.0175075	0.0218147	0.0227168	0.0196191	0.0228386	0.0256168
2812.31	0.00677403	0.0025528	0.00881845	0.00392752	0.00436396	0.0137885	0.015693	0.0165863	0.0186388	0.0196933	0.0173511	0.0216881	0.0226654	0.0194065	0.022616	0.0254277
2810.25	0.00647248	0.00236141	0.00854499	0.00372879	0.00415092	0.0135194	0.015384	0.0163623	0.0184153	0.0193748	0.0170311	0.0213202	0.0223529	0.0189945	0.0222113	0.0250453
2808.18	0.00628547	0.00220991	0.0083582	0.003643	0.00410644	0.0133447	0.0151821	0.0162048	0.0183516	0.0191214	0.0167989	0.0209967	0.02204	0.0186135	0.0218329	0.0246887
2806.12	0.00628941	0.00219297	0.00824809	0.00367198	0.00421134	0.0132795	0.0151009	0.0161526	0.0183205	0.0189928	0.0166863	0.0208585	0.0218432	0.0184105	0.0215083	0.0244801
2804.06	0.00633482	0.00219492	0.00810612	0.00374745	0.00425016	0.0131805	0.0149763	0.0160892	0.0181782	0.0188882	0.0165747	0.0207048	0.0216331	0.0183371	0.021206	0.0243457
2801.99	0.00636232	0.00223054	0.008007	0.00383075	0.00421644	0.0131366	0.0148129	0.0160453	0.0180914	0.0187907	0.0164723	0.0205342	0.0214556	0.0183396	0.0210062	0.0242273
2799.93	0.0063443	0.00231769	0.00798329	0.00387826	0.00418675	0.0132013	0.0147608	0.0160451	0.0180747	0.018729	0.0164103	0.0204594	0.0213911	0.0183329	0.0209303	0.0241073
2797.87	0.00621002	0.00227623	0.00787383	0.00375709	0.00411922	0.0131499	0.0147219	0.0159299	0.0179488	0.0186427	0.0162611	0.0203176	0.0212865	0.0181867	0.0208122	0.0239188
2795.8	0.00601207	0.00212824	0.00764335	0.00351203	0.00401104	0.0129448	0.0145833	0.0157126	0.0177554	0.0185244	0.0160379	0.0200927	0.0210737	0.0179523	0.0205952	0.0237151
2793.74	0.00582909	0.0020298	0.00743138	0.0033349	0.00389913	0.0127418	0.0144437	0.0155174	0.0175715	0.0183892	0.0158989	0.0199769	0.0208513	0.0177214	0.0203957	0.0235691
2791.68	0.00570234	0.00201484	0.00734325	0.00329807	0.00385045	0.012659	0.0143832	0.0153939	0.0174501	0.0182255	0.0158549	0.019961	0.0207487	0.0175976	0.0203199	0.0234544
2789.61	0.00566785	0.00203078	0.00737	0.00336088	0.00387108	0.0126924	0.0143771	0.0153825	0.0174124	0.0181229	0.0158299	0.0199376	0.0207659	0.0176584	0.0203397	0.0233715
2787.55	0.0057213	0.0020157	0.00739967	0.00341757	0.00388166	0.0127198	0.0143931	0.01545	0.0174062	0.0180858	0.0158153	0.0198616	0.0207355	0.0177502	0.0202924	0.0233317
2785.49	0.00574719	0.00196239	0.00735652	0.00335016	0.00384543	0.0126399	0.0143093	0.0154284	0.017345	0.0179869	0.0157472	0.0196817	0.0205218	0.0176613	0.0200479	0.0232105
2783.42	0.00565193	0.00189772	0.00722048	0.00320486	0.00380111	0.0124387	0.0140741	0.015249	0.0171712	0.0178377	0.015597	0.0194535	0.0202246	0.017425	0.019665	0.0229507
2781.36	0.00550069	0.00187477	0.00700976	0.00317622	0.00380524	0.0122563	0.0139123	0.0150553	0.0170159	0.0177227	0.0155317	0.0193101	0.0200434	0.017215	0.0193628	0.0227071
2779.3	0.00541317	0.00190095	0.00684418	0.00325117	0.00381224	0.0121973	0.0139014	0.0149922	0.0169565	0.0176153	0.0155448	0.0192207	0.0199961	0.0170711	0.0192063	0.0225755
2777.23	0.00541702	0.00194512	0.00681723	0.00326635	0.00384355	0.0121994	0.0139202	0.0150805	0.0169475	0.0175539	0.015475	0.0191508	0.0200085	0.0170233	0.0191236	0.022529
2775.17	0.00542334	0.00198813	0.00690209	0.00326228	0.00395061	0.0122127	0.0139061	0.0151797	0.0169613	0.0175786	0.0153649	0.0191073	0.0199939	0.0170401	0.0191177	0.0224763
2773.11	0.00537998	0.00200426	0.00698608	0.00331348	0.00399171	0.0121928	0.0138352	0.0151781	0.0169197	0.0175739	0.0153153	0.0190525	0.0199305	0.0169994	0.0191462	0.0223638
2771.04	0.00533092	0.00197742	0.00694528	0.00332932	0.00386045	0.0121006	0.0137678	0.0151065	0.016802	0.0174795	0.0153001	0.0190215	0.0198789	0.0169167	0.0191604	0.0222792
2768.98	0.00534316	0.00192125	0.00682501	0.00328344	0.0037091	0.0120531	0.0137655	0.0150106	0.0167325	0.0174218	0.015276	0.0190474	0.0198794	0.0168821	0.0192106	0.0223252
2766.92	0.00537065	0.00188582	0.00678749	0.00323975	0.00367393	0.0121056	0.0137925	0.0149693	0.0168229	0.0175275	0.0153057	0.0191126	0.0199722	0.0169545	0.0193423	0.0224823
2764.85	0.0053808	0.00191041	0.00687535	0.00322115	0.00370229	0.0121656	0.0138352	0.0150458	0.0170057	0.017751	0.0154398	0.019222	0.0201844	0.0171215	0.0195338	0.0226763
2762.79	0.00545393	0.00196083	0.00698897	0.00324572	0.00378866	0.012252	0.0139525	0.0151914	0.0171353	0.0179606	0.015586	0.0193877	0.0204397	0.0172966	0.0197297	0.022858
2760.73	0.00551857	0.00198777	0.00696917	0.00325941	0.00389048	0.0123259	0.0141051	0.0153067	0.0171249	0.0179921	0.0156197	0.0194882	0.0205435	0.017285	0.0197726	0.0229113
2758.66	0.00543883	0.00198748	0.00679099	0.0032277	0.00386711	0.0121904	0.0140591	0.0152543	0.01696	0.0177727	0.0154956	0.0193757	0.0203554	0.0169915	0.0194984	0.0227077
2756.6	0.00523662	0.00189403	0.00656466	0.0031842	0.00370103	0.0118516	0.0137442	0.0149901	0.0167018	0.0174458	0.0152334	0.0190964	0.0199511	0.0165968	0.0190088	0.0222759
2754.54	0.00502532	0.0017232	0.00635	0.0031411	0.00355386	0.0115704	0.0134299	0.0146618	0.0164339	0.0171798	0.014956	0.0187572	0.0195581	0.0162953	0.0185487	0.021828
2752.47	0.00489911	0.00167453	0.00622583	0.00311886	0.00352289	0.0114693	0.0132879	0.0144577	0.0162452	0.0169856	0.0148538	0.0184922	0.0192903	0.0161231	0.0182767	0.0215393
2750.41	0.00483992	0.00173747	0.00619327	0.0030913	0.00351908	0.0114238	0.0132147	0.0144577	0.0161736	0.0167928	0.0148566	0.018366	0.0191138	0.0159627	0.0181297	0.0213709
2748.35	0.00478621	0.00176286	0.00614616	0.00308447	0.00354264	0.0113419	0.0131231	0.0144949	0.0161541	0.0166239	0.0147372	0.0182469	0.0189922	0.0157527	0.0179383	0.0212258
2746.28	0.00473568	0.00175938	0.00607213	0.00310814	0.00361225	0.0112322	0.0130315	0.0143778	0.0160614	0.0165315	0.0145479	0.0180174	0.0188684	0.0155961	0.0177084	0.0210459
2744.22	0.00466571	0.00173708	0.00596003	0.00307102	0.00360653	0.0110844	0.0128706	0.0141906	0.0158487	0.0164311	0.0144004	0.0177248	0.0186869	0.0154581	0.0174716	0.020822
2742.16	0.00456414	0.00169498	0.00581214	0.00303974	0.00353147	0.0109721	0.0126683	0.0141117	0.0156655	0.0162842	0.0142893	0.0175434	0.0185014	0.0152626	0.0172272	0.0206041
2740.09	0.00451546	0.00168354	0.00573911	0.00312056	0.00353259	0.0110003	0.0126279	0.0141577	0.0156493	0.0162029	0.0142423	0.0175223	0.0184055	0.0151912	0.0170502	0.0204304
2738.03	0.00457204	0.00169277	0.00574478	0.00322611	0.00361259	0.0110871	0.0126903	0.0141896	0.0157072	0.0162	0.014234	0.0175054	0.018324	0.0152741	0.0169309	0.0202884
2735.97	0.00465401	0.00171296	0.00576374	0.00329601	0.00369106	0.0111145	0.0127007	0.0141685	0.0157349	0.0162032	0.0142095	0.0174361	0.0181791	0.0152897	0.0168178	0.0201853
2733.9	0.00462117	0.00173198	0.00578352	0.00333294	0.00369101	0.0110259	0.0126637	0.0141372	0.0157104	0.0161333	0.0141293	0.0173598	0.0180202	0.0151636	0.0167101	0.0200969
2731.84	0.0044755	0.0016363	0.00573518	0.00328164	0.00357777	0.0108302	0.0125677	0.0140405	0.0155934	0.0159255	0.0139796	0.0172674	0.0178693	0.0149593	0.016568	0.0199584
2729.78	0.00434893	0.00150734	0.00563649	0.00319109	0.00348199	0.0106707	0.01246	0.0139007	0.0154291	0.0157033	0.0138643	0.0171394	0.0177669	0.0148196	0.0164369	0.0198347
2727.71	0.00430127	0.00153264	0.00557379	0.00313497	0.00346052	0.0106395	0.012397	0.0138121	0.015278	0.0156224	0.0138376	0.0169738	0.0177219	0.0148142	0.0163805	0.0197788
2725.65	0.00438276	0.00163693	0.00557342	0.00313633	0.00347284	0.0106906	0.0123759	0.0138192	0.0152193	0.0156615	0.0138359	0.0168765	0.0176919	0.0148514	0.016342	0.0197909
2723.59	0.00446595	0.00165306	0.00558378	0.00315291	0.00354418	0.0107108	0.0123207	0.0138542	0.0152414	0.0156808	0.0137626	0.0168587	0.0176131	0.0148529	0.0162785	0.0198376
2721.52	0.00434352	0.00156976	0.00550109	0.00308265	0.00360369	0.0106324	0.0121499	0.0137672	0.0151522	0.0155802	0.0136044	0.0167652	0.0174188	0.0147783	0.0161626	0.0197762
2719.46	0.0041741	0.0015204	0.0053602	0.00301331	0.00356355	0.0105522	0.0120319	0.0136185	0.0150104	0.0154963	0.0135138	0.0166874	0.0172405	0.0146682	0.01602	0.019637
2717.4	0.00410607	0.00155657	0.00524115	0.00299928	0.0034541	0.0105126	0.0120313	0.0135455	0.0149856	0.0155027	0.0135161	0.0167074	0.0172115	0.0145756	0.0159185	0.0195194
2715.33	0.00404524	0.00159543	0.00518632	0.00294288	0.00333915	0.0104812	0.0120083	0.0135311	0.0150083	0.0154819	0.0134988	0.0166815	0.0172608	0.0144742	0.0158731	0.0193894
2713.27	0.00399116	0.00154207	0.00521254	0.00286726	0.00328829	0.0104575	0.0120095	0.0135427	0.0150228	0.0154553	0.0134641	0.0165999	0.0172815	0.0143576	0.0158638	0.0192932
2711.21	0.00401977	0.001425	0.00524506	0.00282559	0.00327131	0.0103943	0.0120636	0.0135394	0.015011	0.015434	0.0134489	0.0164956	0.0172337	0.0142613	0.0158446	0.0192551
2709.14	0.00408352	0.00140895	0.00523502	0.00279633	0.00319581	0.010344	0.0120814	0.013516	0.0149499	0.0153813	0.0134513	0.016397	0.0171964	0.0142296	0.0158137	0.0192444
2707.08	0.0040739	0.00147456	0.00516882	0.00274178	0.00311873	0.0103411	0.0120142	0.0134948	0.0148879	0.0153149	0.0134215	0.0163637	0.0172134	0.0141743	0.0157703	0.0192272
2705.02	0.00398988	0.00144017	0.00504168	0.00266145	0.0031065	0.0102935	0.0118565	0.0133874	0.0147976	0.015209	0.0132961	0.0163182	0.0171828	0.0140022	0.0156813	0.0190954
2702.95	0.00386669	0.00132245	0.00491524	0.00260048	0.00306578	0.0101711	0.0116555	0.0131686	0.0146411	0.0150705	0.0131152	0.0162195	0.0170245	0.0138182	0.0155279	0.0188481
2700.89	0.00380145	0.00129252	0.00489804	0.0026408	0.00303604	0.0101098	0.0115413	0.0130481	0.0145596	0.0150108	0.013065	0.0162024	0.0168876	0.0137476	0.0153726	0.0187071
2698.83	0.00388022	0.00137639	0.00497651	0.00276629	0.00313709	0.0102404	0.0115908	0.013125	0.0146171	0.0150803	0.0132232	0.0162797	0.0169605	0.0137898	0.0153596	0.018785
2696.76	0.00393319	0.00142225	0.00499028	0.00281835	0.00321435	0.0103516	0.0116708	0.0131826	0.014623	0.0151653	0.0133405	0.0162764	0.0170669	0.0138238	0.0154227	0.0188481
2694.7	0.00388811	0.00141859	0.00495852	0.00282213	0.00320014	0.010279	0.0117092	0.0131773	0.0145938	0.0151914	0.0132795	0.0162289	0.0170169	0.0138144	0.0154488	0.0187976
2692.64	0.00389064	0.00144344	0.00498266	0.00284565	0.00320384	0.0101661	0.011729	0.013217	0.0146498	0.0151394	0.0132069	0.0162652	0.0169013	0.0137895	0.0154479	0.0187449
2690.57	0.00395986	0.00147383	0.00503694	0.00282403	0.00321748	0.0101061	0.0117118	0.0132471	0.0146898	0.0150616	0.0132516	0.0163279	0.0168276	0.0137768	0.0154159	0.0187125
2688.51	0.00401546	0.00152178	0.00513086	0.00282585	0.00327217	0.010117	0.0117546	0.0132814	0.0147343	0.0150872	0.0133504	0.0163741	0.0168697	0.0138515	0.0154243	0.0187459
2686.45	0.00399826	0.00152978	0.00521789	0.00287267	0.00335441	0.0101624	0.0118527	0.0133354	0.0147904	0.0151684	0.0133626	0.0163877	0.0169613	0.0139615	0.0154404	0.0188267
2684.38	0.00396644	0.00145123	0.00521705	0.00285597	0.00333782	0.0101882	0.011846	0.0133591	0.0147778	0.0151743	0.0133146	0.0163499	0.0169938	0.0140333	0.0154126	0.0189105
2682.32	0.00402126	0.00143349	0.00521687	0.00282056	0.00323532	0.0102327	0.0117935	0.0133954	0.0148146	0.0151522	0.0132996	0.0163197	0.0170485	0.0141089	0.0154896	0.0190583
2680.26	0.00416464	0.00152352	0.00528355	0.0028578	0.00319643	0.0103251	0.0118589	0.0134703	0.0149664	0.0152083	0.0133343	0.0163568	0.017145	0.0142176	0.015697	0.0192434
2678.19	0.00430378	0.0015814	0.00534605	0.0029244	0.0032873	0.0104263	0.012014	0.013565	0.0150935	0.0153555	0.0134166	0.0164621	0.0171947	0.0143319	0.0158639	0.0193581
2676.13	0.00430906	0.00154352	0.00535713	0.00296886	0.00339067	0.0104972	0.0121096	0.0136445	0.0151063	0.0155048	0.01348	0.0165871	0.01722	0.0143998	0.0158931	0.019358
2674.07	0.00413981	0.00144297	0.00524959	0.00287369	0.00334685	0.01043	0.0120206	0.0135697	0.0150057	0.0154321	0.0134246	0.0165738	0.0172116	0.0143003	0.0157917	0.0192363
2672	0.00397303	0.0013961	0.0050662	0.00267046	0.00322324	0.0102396	0.0118198	0.0134041	0.0148678	0.0151964	0.0133216	0.0164561	0.0171639	0.0140923	0.0156843	0.019098
2669.94	0.00401637	0.00148087	0.00503194	0.00268901	0.00324507	0.0101916	0.0117735	0.0134301	0.014823	0.0151572	0.0133492	0.0164658	0.0172364	0.0140189	0.0157169	0.0191123
2667.88	0.00417232	0.00156568	0.00517657	0.00289529	0.00337171	0.0103266	0.0119082	0.0135579	0.01484	0.0153265	0.0134449	0.016576	0.0173908	0.0140438	0.0157959	0.0192765
2665.81	0.00424736	0.00158561	0.00531316	0.00298443	0.00341559	0.0104346	0.0119888	0.0135421	0.0148515	0.0154771	0.0134517	0.0166579	0.017416	0.014047	0.0157805	0.019392
2663.75	0.00424085	0.00162859	0.00532914	0.00297296	0.00342587	0.0104503	0.0119951	0.0134362	0.0148887	0.0155438	0.013428	0.0166605	0.0173423	0.0140638	0.0157128	0.019316
2661.69	0.00426258	0.00172388	0.00532335	0.00300434	0.00347941	0.0104531	0.0120307	0.0133916	0.0149185	0.0155672	0.0134614	0.0166126	0.0172912	0.014095	0.0156713	0.0191469
2659.62	0.00427912	0.00177191	0.00536193	0.00305379	0.00348969	0.0104354	0.0120212	0.0134035	0.0148943	0.015473	0.0134563	0.0165253	0.0172198	0.0140897	0.0156053	0.0189891
2657.56	0.00418756	0.00169095	0.00530074	0.00304631	0.0034643	0.0103486	0.0119083	0.0133688	0.0148043	0.0152442	0.0133249	0.0163417	0.0170643	0.014023	0.0154508	0.0188642
2655.5	0.00405462	0.00154649	0.00512707	0.00301536	0.00347709	0.0102406	0.0117242	0.0132672	0.0146355	0.0150691	0.0131678	0.016107	0.0169013	0.0138758	0.0152653	0.0187557
2653.43	0.00397679	0.00148012	0.00502684	0.00300113	0.00349431	0.0101899	0.011553	0.0131725	0.0144931	0.0149968	0.0131043	0.0159655	0.0167961	0.0137097	0.0151282	0.0186189
2651.37	0.0039607	0.00151155	0.00502545	0.00295886	0.00347096	0.0101599	0.0115158	0.0131321	0.0144981	0.0149288	0.0131003	0.0159819	0.0167248	0.0136122	0.0150426	0.0184886
2649.31	0.00390762	0.00148819	0.00497719	0.00285587	0.00334659	0.0100225	0.0115455	0.0130797	0.0145045	0.0148022	0.013022	0.0159842	0.0166526	0.0134718	0.0149268	0.0183585
2647.24	0.00383496	0.00144988	0.00494226	0.00284055	0.0032385	0.00995741	0.0115707	0.0130745	0.0144204	0.0147337	0.0129241	0.0159462	0.0166335	0.0133631	0.014879	0.018302
2645.18	0.00385428	0.00153422	0.00499018	0.00298849	0.0033127	0.0100925	0.0115987	0.0131767	0.0144037	0.0148246	0.0129598	0.0160311	0.0166921	0.0134864	0.0150312	0.0184051
2643.12	0.00386881	0.00158543	0.00496153	0.00303583	0.00337599	0.0101158	0.0115224	0.0131531	0.0143972	0.0148276	0.0129969	0.0160963	0.0166749	0.0135964	0.015136	0.0184726
2641.05	0.00382349	0.00150516	0.00488906	0.00287541	0.00331693	0.00997144	0.0113953	0.0129576	0.0143163	0.0146865	0.0129451	0.0160185	0.0165962	0.0134951	0.0150771	0.0184158
2638.99	0.00385348	0.0014963	0.00495815	0.0028043	0.00331301	0.00993799	0.0114041	0.0128697	0.0143122	0.0146609	0.0129574	0.0160095	0.0166469	0.0134134	0.0150648	0.0183885
2636.93	0.0039777	0.00159146	0.00509705	0.00294033	0.00338079	0.0100476	0.0115215	0.012944	0.0143706	0.0147489	0.0130045	0.0160819	0.0167555	0.0134412	0.0150725	0.0184058
2634.86	0.00404939	0.00163477	0.00512274	0.00307613	0.00338089	0.0101287	0.0116055	0.013004	0.0143889	0.0148458	0.01298	0.0160608	0.0167539	0.0133859	0.0150295	0.0183576
2632.8	0.00396571	0.00163664	0.00506311	0.00309568	0.00335838	0.0100995	0.0115904	0.0129878	0.0143722	0.0148904	0.01295	0.015975	0.0166894	0.0132036	0.0149889	0.0182872
2630.74	0.00382033	0.00163407	0.00499897	0.0029666	0.00340294	0.00999459	0.011509	0.0129067	0.0142983	0.0147735	0.0129025	0.0158706	0.0165937	0.0130659	0.0148444	0.0182868
2628.67	0.00375393	0.00158966	0.00493786	0.00280853	0.00340724	0.00991241	0.0114657	0.0128296	0.0141989	0.0146299	0.0127812	0.0157652	0.0164898	0.0130632	0.0146862	0.0182523
2626.61	0.00370599	0.00155036	0.00488309	0.00284456	0.00334239	0.00990253	0.0114477	0.0128617	0.0141153	0.0146611	0.0127619	0.0157361	0.0164683	0.0131658	0.0147264	0.0181179
2624.55	0.0036009	0.00153404	0.00477109	0.0029052	0.00322898	0.00986784	0.0112928	0.0129104	0.0139617	0.0147231	0.0128625	0.0157381	0.0164472	0.0132779	0.0146986	0.0179851
2622.48	0.00347349	0.001429	0.00454405	0.00273282	0.00299845	0.0096602	0.0110482	0.0127797	0.0137555	0.0145942	0.0127379	0.0155673	0.0163047	0.013165	0.0143908	0.0178552
2620.42	0.00345843	0.00134717	0.00437116	0.00258207	0.0028844	0.00946962	0.0110216	0.0126155	0.0136945	0.0144317	0.0124553	0.0153419	0.016169	0.0128897	0.0141743	0.0178069
2618.36	0.00355504	0.00144147	0.00442047	0.00267809	0.00305165	0.00957969	0.0112742	0.0126559	0.0138041	0.0144159	0.0124119	0.0153584	0.0161442	0.0127819	0.0142656	0.0179414
2616.29	0.00354121	0.00156459	0.00451774	0.00278867	0.00314736	0.00975912	0.0114752	0.01276	0.0139234	0.0143968	0.0125828	0.0154358	0.0161354	0.0128294	0.0143976	0.0180027
2614.23	0.00344512	0.00162199	0.00451656	0.00280571	0.00307214	0.00969262	0.0114219	0.0127197	0.0139366	0.014328	0.0127022	0.0153434	0.0161555	0.0128662	0.0143707	0.0179117
2612.17	0.0034779	0.00162871	0.00452454	0.00287885	0.00308072	0.00952743	0.0112577	0.0125855	0.0138307	0.0142989	0.0127057	0.0152774	0.0161962	0.012867	0.0142793	0.0179311
2610.1	0.00360108	0.00157982	0.00464624	0.00302175	0.00317127	0.00951708	0.0111179	0.0125462	0.0137124	0.0142989	0.0127034	0.0153572	0.0161512	0.0128737	0.0142482	0.0180627
2608.04	0.003572	0.00146271	0.00468475	0.00299691	0.00313623	0.00950957	0.0109678	0.0124908	0.0135807	0.0141941	0.0126014	0.015336	0.0159451	0.0128312	0.0142247	0.0180318
2605.98	0.00344092	0.00137366	0.00455716	0.00277997	0.00297658	0.00941216	0.0108696	0.0123276	0.0134654	0.0140157	0.0124291	0.0151838	0.0157047	0.0127789	0.0142119	0.0178177
2603.91	0.00344027	0.00147108	0.00454345	0.00272011	0.00297721	0.00946967	0.0109291	0.0122896	0.013533	0.0139975	0.0124374	0.015175	0.0156988	0.0128811	0.0142723	0.0176534
2601.85	0.00342094	0.00148531	0.00451944	0.00278583	0.00306719	0.0095138	0.0109057	0.0122869	0.0136074	0.0140016	0.0123794	0.0151871	0.0157001	0.0128614	0.014215	0.0174822
2599.79	0.00330931	0.00128042	0.0044132	0.00274215	0.00304602	0.00934635	0.0107302	0.0122441	0.0135506	0.0139073	0.0121452	0.0150176	0.0155708	0.0126308	0.0139957	0.0173426
2597.72	0.00341564	0.00132056	0.00453356	0.00279292	0.00318765	0.00931511	0.0108137	0.0123924	0.0135962	0.0140466	0.0121613	0.0150109	0.0157363	0.0126983	0.0139974	0.0175374
2595.66	0.00364848	0.00161804	0.00477781	0.00299451	0.00348533	0.00946163	0.0110708	0.0126345	0.0137505	0.0144072	0.0124464	0.0152716	0.0161225	0.0129841	0.014248	0.017874
2593.6	0.00359145	0.00171262	0.0047976	0.00296256	0.00349697	0.00945274	0.0110514	0.0126708	0.0137373	0.0144906	0.0125845	0.0153563	0.0161977	0.0129964	0.0142935	0.01786
2591.53	0.00334674	0.00156615	0.00460147	0.00266851	0.00320452	0.00932172	0.0108961	0.012525	0.0135391	0.0142384	0.0124812	0.0151432	0.0159911	0.0127869	0.0141242	0.0175847
2589.47	0.00331116	0.00154212	0.00452721	0.00258556	0.00302425	0.00931321	0.0109361	0.0124508	0.0134492	0.0140936	0.012382	0.0149464	0.0159475	0.0126806	0.0140885	0.0175163
2587.41	0.00335919	0.00158961	0.00453717	0.00270471	0.00301112	0.00929612	0.0109578	0.0123766	0.0134291	0.0140287	0.0122134	0.0148314	0.0159574	0.0126239	0.0140437	0.0175386
2585.34	0.00311398	0.00133201	0.00426679	0.0025684	0.00286254	0.00903243	0.0106154	0.012105	0.0132146	0.013688	0.0118344	0.0146035	0.0156227	0.0123575	0.0136724	0.0172519
2583.28	0.00274491	0.00102352	0.00385413	0.0022698	0.00264775	0.00874085	0.0101892	0.0118114	0.0129029	0.0132962	0.0115611	0.0143788	0.0152372	0.0120717	0.0132399	0.0168281
2581.22	0.00264395	0.00103104	0.00374307	0.0021708	0.0026383	0.00870744	0.0101442	0.0116926	0.0127484	0.013246	0.0116419	0.0143806	0.0152342	0.0120303	0.0131818	0.0166779
2579.15	0.00281262	0.00112104	0.00388991	0.002197	0.00272889	0.00879613	0.0102906	0.0116916	0.0128018	0.0133848	0.0117874	0.0144319	0.0153479	0.0121105	0.0133794	0.0167187
2577.09	0.00301703	0.00116516	0.00396449	0.00223835	0.00276082	0.00886284	0.0103735	0.0117648	0.0129322	0.0134467	0.0117938	0.0143766	0.0153352	0.0122056	0.0135362	0.0167318
2575.03	0.00317677	0.00131212	0.00398209	0.00244085	0.00283851	0.00902323	0.0105226	0.0119278	0.0130711	0.0135435	0.0119167	0.0145151	0.01538	0.0123592	0.0136677	0.0169073
2572.96	0.00330613	0.00143482	0.00408655	0.00268768	0.00295044	0.00917081	0.0107117	0.0120227	0.0132283	0.0137632	0.0121833	0.0149439	0.0155016	0.01246	0.0138226	0.0172481
2570.9	0.00340288	0.00147451	0.00424376	0.0027081	0.00302686	0.00919508	0.0108676	0.0120266	0.0133614	0.0139339	0.0123794	0.0152719	0.0156862	0.0124775	0.013998	0.0174643
2568.84	0.00340758	0.00147154	0.00432822	0.00252013	0.00302399	0.00918557	0.0109264	0.0120756	0.0133495	0.0139257	0.0124048	0.0152168	0.0158733	0.0125013	0.0140817	0.0174341
2566.77	0.00332199	0.00142547	0.00430989	0.00238226	0.00289941	0.00917459	0.0108523	0.0120975	0.0132181	0.0138517	0.0123628	0.0150141	0.0158628	0.0124968	0.01404	0.0173001
2564.71	0.00329822	0.0014524	0.00428383	0.00245418	0.00279407	0.00918657	0.0108171	0.0120721	0.0131433	0.0138865	0.012337	0.0149255	0.015708	0.012467	0.0140762	0.0173255
2562.65	0.00325399	0.00145864	0.00426323	0.00249261	0.00281144	0.0092083	0.0108412	0.0121378	0.0131239	0.0139174	0.0122433	0.0148344	0.0155784	0.0124385	0.0141275	0.0174351
2560.58	0.00318707	0.00146245	0.00426969	0.00247511	0.00292464	0.00925431	0.0108428	0.0122863	0.0131919	0.0139312	0.0122598	0.0148834	0.0156248	0.0125387	0.0141291	0.0174905
2558.52	0.00325253	0.00151994	0.00431423	0.00262778	0.00302733	0.00925915	0.0107841	0.0122939	0.0132877	0.014062	0.0123835	0.01511	0.0158024	0.0127044	0.0141523	0.0175164
2556.46	0.00335	0.00148544	0.00431996	0.00281113	0.00305269	0.00919609	0.0106507	0.0121291	0.0131955	0.014118	0.0123231	0.0151053	0.0158689	0.0126528	0.0141239	0.0174609
2554.39	0.00338705	0.00146282	0.00435604	0.00285988	0.0031089	0.00920994	0.0106285	0.0120544	0.0130667	0.0140112	0.0122366	0.0149358	0.0158363	0.0124783	0.0140913	0.0174275
2552.33	0.00331588	0.0015348	0.00444341	0.00281952	0.00318937	0.00929514	0.0107196	0.0121618	0.0129902	0.0139443	0.0123029	0.0149249	0.0158023	0.012409	0.0140931	0.017476
2550.27	0.00316579	0.00153459	0.0044028	0.00273324	0.00311461	0.00929342	0.0107176	0.0122849	0.0128547	0.0139914	0.0122347	0.0149334	0.0157258	0.0123833	0.0140203	0.0174301
2548.2	0.0030699	0.00134585	0.0042001	0.00258225	0.00289329	0.00905363	0.0106277	0.0122283	0.0127897	0.013986	0.0119975	0.0147881	0.0156116	0.012348	0.0138756	0.017198
2546.14	0.00304075	0.00113752	0.00404785	0.00247967	0.00272659	0.00870086	0.0105053	0.0119917	0.0128074	0.0138307	0.0119294	0.0146189	0.0155185	0.0123746	0.0138397	0.0169798
2544.08	0.00305465	0.0010988	0.00406787	0.00242732	0.00268158	0.00852622	0.0103577	0.011787	0.0127327	0.013617	0.0119564	0.0144749	0.0154885	0.0124088	0.0138359	0.0169684
2542.01	0.00308014	0.00113921	0.00410957	0.00231714	0.0026315	0.00851292	0.0102775	0.0116897	0.0126316	0.0134033	0.0118649	0.0143453	0.0154119	0.0123798	0.0136661	0.0170438
2539.95	0.00306216	0.00111912	0.00408242	0.00233835	0.00256877	0.00854069	0.0103957	0.0116696	0.012716	0.0133044	0.0117674	0.0143554	0.0152839	0.0123083	0.0135846	0.0170502
2537.89	0.00300429	0.000999623	0.00411867	0.00244629	0.00254536	0.00860778	0.0105499	0.011677	0.0128741	0.0133926	0.0117687	0.0144379	0.0153613	0.0122872	0.0137068	0.0170247
2535.82	0.00295896	0.000964572	0.00423845	0.00244002	0.00252289	0.0087549	0.0105344	0.0116792	0.0129253	0.0135416	0.0118812	0.0145184	0.0155837	0.012367	0.0138082	0.017214
2533.76	0.00300061	0.00118024	0.00430584	0.0025476	0.00263278	0.00892897	0.0105227	0.0118448	0.0130195	0.013695	0.0120353	0.0147127	0.0157038	0.0125033	0.0139005	0.017603
2531.7	0.00320308	0.00149022	0.00441856	0.00284357	0.0029428	0.00911614	0.010745	0.0122148	0.0132279	0.0139571	0.0122327	0.0149693	0.0158253	0.0126729	0.0141181	0.0178697
2529.63	0.00336761	0.00161346	0.00456956	0.00293107	0.00315023	0.00927121	0.0108812	0.012449	0.0133157	0.0141522	0.0124826	0.0150572	0.015948	0.0127345	0.0142949	0.0178365
2527.57	0.00321792	0.00143965	0.00443059	0.00271253	0.00296462	0.00908307	0.0105631	0.0122827	0.0131557	0.0139735	0.0124922	0.0148805	0.0158699	0.0125597	0.0141966	0.0175228
2525.51	0.00304857	0.00124262	0.00411561	0.00259858	0.00267156	0.00874925	0.0102713	0.011989	0.0129633	0.0137726	0.0122424	0.0147971	0.0157488	0.0123689	0.0140607	0.0173007
2523.44	0.00314105	0.00130812	0.00404072	0.00267708	0.00273496	0.00867321	0.0103413	0.0119322	0.0128975	0.0139152	0.0120767	0.0149922	0.0157459	0.0124242	0.0141053	0.017402
2521.38	0.00327243	0.00161172	0.00421519	0.00270008	0.00300478	0.00885124	0.0105237	0.0121271	0.0129326	0.01409	0.0120842	0.0151267	0.0157472	0.0125798	0.0141801	0.017587
2519.32	0.00331427	0.00186842	0.00438546	0.00267494	0.00315231	0.00923395	0.0106617	0.0123009	0.0130527	0.0140913	0.0121495	0.0150446	0.0157178	0.0125885	0.0141946	0.0176704
2517.25	0.00338869	0.00180484	0.00441333	0.00272477	0.00319046	0.0094611	0.0107674	0.0122945	0.0131869	0.0140926	0.0122154	0.014966	0.0157199	0.0125743	0.0142249	0.017635
2515.19	0.00348815	0.00161593	0.00435424	0.00281288	0.00316723	0.00929403	0.0108805	0.0122873	0.0133018	0.0141456	0.012253	0.0150425	0.0157393	0.0126819	0.0142682	0.0175608
2513.13	0.00339487	0.00157678	0.00437014	0.00282835	0.00309516	0.00906999	0.0109112	0.01231	0.0133951	0.0141154	0.0122735	0.0150655	0.015721	0.0127698	0.0142188	0.0175236
2511.07	0.00309529	0.00150768	0.00443619	0.00267286	0.00300739	0.00893565	0.0107178	0.0121984	0.0132938	0.0138777	0.012226	0.0148642	0.015607	0.012684	0.0140741	0.0173888
2509	0.00292607	0.00128408	0.00438216	0.00242544	0.0028936	0.00882358	0.0103835	0.0119257	0.0130452	0.0135753	0.0120196	0.0145988	0.0153996	0.0124683	0.0138447	0.0171848
2506.94	0.00305668	0.00118242	0.00428569	0.00235623	0.00284203	0.00887095	0.0102795	0.0118067	0.0130408	0.0135012	0.0119405	0.0145695	0.0152961	0.0124011	0.0136903	0.0172159
2504.88	0.00320908	0.00127582	0.00425871	0.00241945	0.00283286	0.00897022	0.0104032	0.0119472	0.0131695	0.0135841	0.0121258	0.0147347	0.0153583	0.0125169	0.0137251	0.0173655
2502.81	0.00323892	0.00134899	0.00424608	0.00248659	0.00275004	0.00891771	0.010448	0.0120374	0.0130855	0.0137187	0.0122986	0.0148299	0.0155397	0.0125748	0.013839	0.0174164
2500.75	0.00329653	0.00137997	0.00424598	0.00254721	0.00273308	0.00892485	0.010424	0.012085	0.012984	0.013897	0.012273	0.0148602	0.0157926	0.0125702	0.013943	0.0174693
2498.69	0.00336892	0.00137579	0.00427115	0.00241787	0.00283182	0.00905191	0.0104802	0.0121478	0.0129796	0.0139126	0.0120313	0.0148392	0.0158595	0.0125266	0.0138903	0.0174571
2496.62	0.00340007	0.00135668	0.00435536	0.00233132	0.00294822	0.00919157	0.0107164	0.012188	0.0130155	0.0138345	0.0118729	0.0148726	0.0157818	0.0125078	0.0139144	0.0174467
2494.56	0.00349358	0.00149716	0.00452216	0.00261257	0.00307316	0.00937192	0.0109587	0.0122412	0.0132066	0.0138439	0.0119549	0.0150648	0.0158309	0.0126118	0.0142322	0.0175867
2492.5	0.00353494	0.00165667	0.00453492	0.00286098	0.00306179	0.00936116	0.0108791	0.0121339	0.0133369	0.013754	0.0120151	0.0150827	0.0158009	0.0125951	0.01431	0.0175648
2490.43	0.00339743	0.00163204	0.00433641	0.00277526	0.00289428	0.00912785	0.0106007	0.0119701	0.013132	0.0135498	0.0119947	0.0147692	0.015549	0.0123771	0.0139298	0.017313
2488.37	0.00327843	0.00153334	0.00420836	0.00255918	0.00278265	0.00892757	0.0103885	0.0120369	0.0128414	0.0134872	0.0119536	0.0144602	0.015421	0.0122591	0.0135528	0.0171569
2486.31	0.0031429	0.00135351	0.00408788	0.00224717	0.00267294	0.00871821	0.0101738	0.0119921	0.0126269	0.013453	0.0117397	0.0143373	0.0153788	0.0122014	0.0133225	0.016983
2484.24	0.00297001	0.00116797	0.00384948	0.00201086	0.0025728	0.00859043	0.0100539	0.0116319	0.0124263	0.013289	0.011516	0.0143903	0.0151808	0.0120943	0.0132307	0.0166997
2482.18	0.00299657	0.00127668	0.00378897	0.00220525	0.00268864	0.00874793	0.0102076	0.0114011	0.0123767	0.0132245	0.011598	0.0145467	0.0150781	0.0121262	0.0134101	0.016657
2480.12	0.00308205	0.00156974	0.00399048	0.00255426	0.00284743	0.00895426	0.0103729	0.011431	0.0124613	0.0132298	0.0117271	0.014519	0.0151519	0.0122345	0.0136017	0.0168444
2478.05	0.00305504	0.00165566	0.00416409	0.00267124	0.00292318	0.00894342	0.010313	0.0115684	0.0125648	0.0131532	0.0116798	0.0143033	0.015165	0.0122777	0.0135702	0.0169362
2475.99	0.00304894	0.00151053	0.00414321	0.00260715	0.00295182	0.00882561	0.0102086	0.0117645	0.0126292	0.0131106	0.0116209	0.0141502	0.0150917	0.0122029	0.0135188	0.0169022
2473.93	0.00298854	0.00136268	0.00395202	0.00251336	0.00280425	0.00869619	0.0101658	0.0118314	0.0125634	0.0130536	0.0115826	0.0140681	0.0149519	0.0120046	0.0134919	0.0168264
2471.86	0.00281621	0.00131586	0.00375369	0.00248464	0.00261165	0.00859882	0.0100408	0.0116961	0.0124489	0.0129708	0.0115329	0.0140435	0.0148093	0.0118432	0.013322	0.0167004
2469.8	0.00275582	0.0013243	0.00368184	0.00243898	0.00259408	0.00864556	0.00995722	0.0115264	0.0124281	0.013046	0.0115301	0.0140725	0.0148367	0.0117854	0.0131539	0.0166141
2467.74	0.00286259	0.00139459	0.00376294	0.00244098	0.00278638	0.00881061	0.0101428	0.0114631	0.0125275	0.0132706	0.0115869	0.0141386	0.0150299	0.0118616	0.0132076	0.0166671
2465.67	0.00292938	0.00142339	0.00383815	0.00251461	0.0029641	0.00885277	0.0103277	0.0114515	0.012519	0.0132892	0.0115868	0.0142111	0.0151218	0.0118972	0.0132506	0.0166637
2463.61	0.00291724	0.00135631	0.00379926	0.00252716	0.00291096	0.00873055	0.010334	0.0114818	0.0123777	0.013086	0.0115408	0.0142399	0.0149941	0.0117797	0.0131131	0.0165139
2461.55	0.00291161	0.00129013	0.00385154	0.00253973	0.00277846	0.00871652	0.0103469	0.0116356	0.012337	0.0130247	0.0115118	0.0142296	0.0148806	0.0117444	0.0130217	0.0164867
2459.48	0.00284651	0.00121765	0.00398544	0.00251041	0.00270607	0.00881372	0.010334	0.0117948	0.0123601	0.0130378	0.0114316	0.0142074	0.0149009	0.0117772	0.0131489	0.0166457
2457.42	0.00291974	0.00136291	0.00411511	0.00260257	0.00281017	0.00899215	0.0103795	0.0119931	0.01254	0.0131327	0.0114833	0.0143671	0.0150612	0.0119228	0.0135245	0.0168256
2455.36	0.00322522	0.00163947	0.00424287	0.00290785	0.00306401	0.00926225	0.0105154	0.0122116	0.0128686	0.0133822	0.0117436	0.01464	0.0152402	0.012262	0.0138547	0.016947
2453.29	0.00335047	0.00159156	0.00421427	0.00297843	0.00315748	0.00931223	0.0104863	0.0121017	0.0129894	0.013487	0.0119065	0.0146094	0.0152254	0.0124537	0.0137541	0.0170041
2451.23	0.00320196	0.00137701	0.00408848	0.00278484	0.00309412	0.00907316	0.0103972	0.0117812	0.0128777	0.0134455	0.0119416	0.014376	0.0151539	0.0123424	0.0134855	0.0170523
2449.17	0.00302707	0.00132113	0.00405449	0.00264713	0.0030863	0.00882223	0.0103597	0.011726	0.012737	0.0134363	0.0119158	0.0143397	0.0151502	0.0121299	0.0134027	0.0170489
2447.1	0.00282267	0.00122738	0.00397629	0.00239881	0.00289576	0.00855737	0.010162	0.0117432	0.0125351	0.0132561	0.0115669	0.0142778	0.0149658	0.0118142	0.0132254	0.0168048
2445.04	0.00267424	0.00108569	0.00381608	0.00209412	0.00250281	0.00838641	0.00999473	0.0115742	0.0123544	0.0129772	0.0111781	0.0140357	0.0146636	0.0115218	0.0130193	0.0165183
2442.98	0.00279579	0.00115481	0.00387494	0.00214908	0.00241495	0.00859735	0.010103	0.0115764	0.012406	0.0129885	0.0112935	0.0139654	0.0146744	0.0116012	0.0132084	0.0165476
2440.91	0.00289383	0.00123805	0.00401253	0.00231079	0.00260712	0.00882839	0.0101129	0.0117238	0.0125078	0.0130758	0.0114683	0.0140134	0.0147961	0.0117493	0.0133432	0.0166046
2438.85	0.00277354	0.00123491	0.00395863	0.00229101	0.00268213	0.00875651	0.0100337	0.0116758	0.012513	0.0129396	0.0113093	0.0139943	0.0147181	0.0116202	0.0131217	0.0165085
2436.79	0.00274868	0.00127653	0.00396109	0.00227384	0.00261832	0.0086988	0.0102306	0.011555	0.0125612	0.0128237	0.0112144	0.0139572	0.01469	0.0115263	0.0130234	0.0165646
2434.72	0.00295367	0.0013345	0.00416824	0.00240423	0.00268968	0.00890881	0.0105321	0.0116721	0.0127054	0.013024	0.0114833	0.01408	0.0148881	0.0117525	0.0132664	0.0168321
2432.66	0.00326533	0.00139612	0.00437552	0.00268929	0.00296589	0.0092546	0.0106852	0.0119887	0.0128589	0.0133468	0.0119295	0.0144296	0.0152145	0.0121528	0.0136847	0.0171128
2430.6	0.00336242	0.0014529	0.00436734	0.00283273	0.00303007	0.00935082	0.0105771	0.0120879	0.0128172	0.0133475	0.0120695	0.0145812	0.0154177	0.0122896	0.0138864	0.0171444
2428.53	0.00317635	0.00148892	0.00422671	0.00272388	0.00273834	0.00917525	0.0103535	0.0118995	0.0126028	0.0131445	0.0118776	0.0144683	0.0154139	0.0121082	0.0137429	0.0169901
2426.47	0.00316347	0.00148703	0.00422661	0.00267549	0.00260238	0.0091489	0.0104019	0.0118556	0.0125748	0.0131801	0.0118817	0.014526	0.0154421	0.0120485	0.0136646	0.017032
2424.41	0.00333161	0.00141176	0.00433594	0.00268453	0.002725	0.00920841	0.0105663	0.0119389	0.0127131	0.0133186	0.0120305	0.0146507	0.015522	0.0121087	0.0137615	0.0171966
2422.34	0.00335013	0.00135302	0.00435777	0.00263455	0.00274751	0.00914041	0.0104899	0.0118535	0.0126813	0.0132591	0.0119154	0.0145818	0.0154254	0.0120547	0.0137891	0.0171714
2420.28	0.00323871	0.00138654	0.00423563	0.00257642	0.00264621	0.00906928	0.0103779	0.0116554	0.0125166	0.0131675	0.0117016	0.0144474	0.0152735	0.0120307	0.0137092	0.0170179
2418.22	0.00307058	0.00136743	0.00404958	0.00246233	0.00257377	0.00894659	0.0103918	0.0114916	0.0124203	0.0131987	0.0116231	0.0143535	0.0152949	0.0120962	0.0136207	0.0168853
2416.15	0.00297225	0.00135102	0.00409149	0.00241875	0.00269075	0.00885985	0.010474	0.0115956	0.012462	0.0132826	0.0116746	0.0144493	0.0154281	0.0121937	0.0137315	0.0168921
2414.09	0.00304492	0.00149121	0.00440015	0.00253338	0.00289853	0.00898911	0.0106657	0.0119448	0.0126287	0.0133156	0.0118004	0.0147555	0.0155626	0.0123158	0.0140068	0.0170567
2412.03	0.00316014	0.00164228	0.00462225	0.00264825	0.0029365	0.00916	0.0108767	0.0121734	0.0128609	0.0133391	0.0119298	0.0149229	0.0155758	0.0123797	0.0141093	0.0171926
2409.96	0.00314428	0.00157418	0.00458609	0.00259103	0.00285277	0.00908574	0.010849	0.0120484	0.0129733	0.0133595	0.0119263	0.0148056	0.0153617	0.0123143	0.0139379	0.0171782
2407.9	0.00302663	0.00132941	0.00439045	0.00232992	0.00271365	0.00878916	0.0105143	0.0116423	0.0128101	0.0132359	0.0117361	0.0146321	0.0150886	0.0121353	0.0136947	0.0170672
2405.84	0.00297992	0.00121173	0.00422329	0.00213389	0.00257996	0.00860334	0.0101891	0.0113681	0.0125614	0.0130692	0.0115821	0.0145002	0.0149388	0.0119016	0.0135607	0.0169778
2403.77	0.00295505	0.00120708	0.00409909	0.00210587	0.00252455	0.00862898	0.0100703	0.0113845	0.0124174	0.0129251	0.0115075	0.0142979	0.0148221	0.0117024	0.0134043	0.0168291
2401.71	0.00277987	0.0010926	0.00393382	0.00207378	0.00240267	0.00865325	0.0100277	0.0114144	0.0123263	0.0127129	0.0113316	0.0140484	0.0146386	0.0115706	0.0131148	0.0164781
2399.65	0.0025459	0.000992462	0.00376323	0.00203565	0.00221904	0.00856162	0.00996424	0.0113839	0.0122297	0.0125338	0.0110699	0.0138923	0.0144393	0.0114647	0.0128684	0.0161423
2397.58	0.00246332	0.00101999	0.0035992	0.00203645	0.00219422	0.00846801	0.00987679	0.0113623	0.0121002	0.0125044	0.0108777	0.0138534	0.0143526	0.0114049	0.0127803	0.0160293
2395.52	0.00252908	0.00103945	0.00348403	0.00199372	0.00232885	0.0084038	0.00979333	0.011325	0.011943	0.0125292	0.0108796	0.0138256	0.0143895	0.0113376	0.0127355	0.015951
2393.46	0.00264249	0.00110967	0.00355713	0.00197391	0.0024617	0.0083834	0.00981928	0.0113556	0.0118523	0.012523	0.0110903	0.0137775	0.0144807	0.0113145	0.0127221	0.0158742
2391.39	0.00271886	0.0012947	0.00381715	0.00214775	0.00257436	0.00851505	0.010013	0.0115061	0.011922	0.0125647	0.0112805	0.0137773	0.0146051	0.0114491	0.0128181	0.0159525
2389.33	0.00271487	0.00144469	0.00403395	0.00236672	0.00268851	0.00872003	0.0102229	0.0116397	0.0120891	0.0126479	0.011289	0.0138023	0.0146595	0.0115568	0.0129208	0.0161039
2387.27	0.00253973	0.00138153	0.00394097	0.00230228	0.00261593	0.00870514	0.0101752	0.0115341	0.0120892	0.0126296	0.0111584	0.0137148	0.0144512	0.0114429	0.0128313	0.0160887
2385.2	0.00222422	0.0011166	0.00360139	0.00202431	0.0023414	0.00842618	0.00987634	0.011225	0.0119218	0.0125155	0.0109663	0.0135828	0.0141844	0.011275	0.0125658	0.0159005
2383.14	0.00212145	0.00100027	0.00344424	0.00193615	0.00229947	0.00833962	0.00974361	0.0111154	0.0119485	0.0124993	0.0109399	0.013666	0.014355	0.0114001	0.0125123	0.0159204
2381.08	0.00230907	0.00114834	0.00363538	0.00219888	0.00267382	0.0085936	0.00993227	0.0114005	0.0122364	0.0126994	0.0112349	0.0139819	0.0149008	0.0118314	0.0128725	0.0162748
2379.01	0.002534	0.00134775	0.00396185	0.00259621	0.00314204	0.00884788	0.0102169	0.0118677	0.0125819	0.0130829	0.0117341	0.0143352	0.0154349	0.012321	0.0134468	0.0167365
2376.95	0.00261567	0.00142747	0.00410965	0.00278101	0.00334914	0.00891919	0.0104134	0.0121596	0.0128209	0.0134464	0.0121511	0.0145268	0.0158079	0.0126572	0.0138455	0.0171158
2374.89	0.00244507	0.001366	0.00393614	0.002764	0.00325214	0.00885015	0.0104816	0.0121505	0.0129095	0.0136066	0.0123836	0.0146065	0.0160765	0.012803	0.0138544	0.0173531
2372.82	0.00231763	0.0014704	0.00382451	0.00300176	0.00325049	0.00901771	0.0106583	0.0122709	0.0131513	0.0138566	0.0126723	0.0149907	0.0164311	0.0130459	0.0140022	0.0176625
2370.76	0.00260775	0.00187305	0.00402042	0.00356509	0.00363598	0.00965723	0.0111134	0.0128648	0.0137195	0.0144919	0.0131036	0.015669	0.0169128	0.0135831	0.0146032	0.0182228
2368.7	0.00293014	0.00226481	0.00434119	0.00396339	0.00423011	0.0102102	0.0115876	0.0135761	0.0142316	0.0150615	0.0134271	0.0160761	0.0174017	0.0141465	0.0151104	0.0189317
2366.63	0.00284125	0.00236711	0.00461843	0.00398875	0.00468339	0.0103121	0.0118227	0.0138813	0.0143239	0.0151768	0.0135198	0.0162406	0.0176857	0.0144102	0.0153394	0.0194858
2364.57	0.00263853	0.00222086	0.00464187	0.00383462	0.0047434	0.0103073	0.0119279	0.0137756	0.0141757	0.0152765	0.0136862	0.0164708	0.0177159	0.0144788	0.0155444	0.0195678
2362.51	0.00279693	0.00217549	0.00455554	0.00376069	0.00462897	0.0104381	0.0120977	0.0137373	0.0143935	0.0157218	0.0140632	0.0166734	0.0178945	0.0147502	0.0157844	0.0194455
2360.44	0.00299287	0.00217434	0.00459295	0.00372155	0.00448162	0.0103921	0.0121629	0.0137991	0.0147445	0.0160183	0.0141292	0.0166831	0.0181164	0.0150234	0.0158326	0.0193866
2358.38	0.00262332	0.00193192	0.00456901	0.00343646	0.00407448	0.0100601	0.011975	0.0137337	0.0145838	0.0156481	0.0137416	0.0164647	0.0179875	0.0147318	0.0154909	0.0191571
2356.32	0.00234769	0.00173178	0.00451892	0.00325691	0.00371101	0.0100329	0.0117829	0.013731	0.0143611	0.0151564	0.0135939	0.0163602	0.0177256	0.0142195	0.0151563	0.0189603
2354.25	0.0028511	0.00186801	0.00471859	0.00358056	0.00390135	0.0103964	0.0118796	0.0138722	0.0144625	0.0152335	0.0138578	0.016641	0.0176206	0.0140838	0.0153365	0.0191546
2352.19	0.00343766	0.00205651	0.00501877	0.00383684	0.00422828	0.0105507	0.0121096	0.0138794	0.0145433	0.0153636	0.0138919	0.0168748	0.0175684	0.0141319	0.0157113	0.0193362
2350.13	0.00355846	0.00195659	0.00505627	0.00365018	0.00412528	0.0102975	0.0120338	0.0135812	0.0143542	0.0150099	0.01348	0.0165749	0.0173469	0.0139626	0.0156664	0.0190424
2348.06	0.00355942	0.00186416	0.00496061	0.00356339	0.00396339	0.0101731	0.0119208	0.0134373	0.0142036	0.0147504	0.0132588	0.0162258	0.0172614	0.0138691	0.0155669	0.018834
2346	0.00373145	0.00208155	0.00510127	0.00381049	0.00414995	0.0106076	0.0121973	0.0138137	0.0145106	0.0150691	0.0136141	0.0164622	0.0176255	0.014268	0.0159309	0.0192818
2343.94	0.00386314	0.00221633	0.00537846	0.0039265	0.00441859	0.0111208	0.012509	0.0142064	0.0150256	0.0154578	0.0140044	0.0169347	0.017969	0.0147418	0.0163296	0.0198268
2341.87	0.00364997	0.00190295	0.00525664	0.00363864	0.00426794	0.010922	0.0122764	0.0139656	0.0149301	0.0151954	0.013907	0.016866	0.0177288	0.0145211	0.0161221	0.0196731
2339.81	0.00322846	0.00148362	0.00477713	0.00322981	0.00374315	0.0103278	0.0117402	0.013371	0.0143266	0.0145614	0.0135087	0.0163995	0.0172839	0.0138565	0.015567	0.0190949
2337.75	0.0030711	0.001374	0.00456404	0.00310538	0.00345405	0.0100552	0.0115607	0.0131457	0.0140812	0.0143198	0.0131758	0.0160716	0.0172001	0.0135635	0.0153177	0.0188201
2335.68	0.00336187	0.00168814	0.00482362	0.00338292	0.00375354	0.0102717	0.0118546	0.0134793	0.0143434	0.0146167	0.0133334	0.0161406	0.0175658	0.0138672	0.0155122	0.0191043
2333.62	0.00366041	0.00207065	0.00513126	0.00377095	0.00423152	0.0107305	0.0122071	0.0139033	0.0146395	0.0150317	0.0138418	0.0165197	0.0180433	0.0143755	0.0158601	0.0195661
2331.56	0.00374022	0.00208288	0.00522913	0.0039754	0.00446313	0.0109779	0.0123175	0.0140649	0.014752	0.0153393	0.0141126	0.0168365	0.0182688	0.0146321	0.0162146	0.0198327
2329.49	0.00380266	0.0018952	0.00525378	0.00390177	0.00450442	0.0108379	0.012163	0.0140019	0.0147394	0.0154761	0.0140121	0.0168238	0.0181759	0.0145581	0.0163428	0.0197855
2327.43	0.00401083	0.00203268	0.00547049	0.00381561	0.00464006	0.0107187	0.012057	0.0140323	0.014843	0.0155338	0.0139305	0.016745	0.01813	0.0146036	0.0163075	0.0197325
2325.37	0.00423074	0.00242672	0.00575522	0.00403787	0.00490652	0.0108842	0.0121924	0.0142074	0.0151026	0.0156413	0.0139965	0.0169067	0.0183509	0.0148923	0.0163291	0.0198898
2323.3	0.00403502	0.00248901	0.00560898	0.00422083	0.00489487	0.0109175	0.0121899	0.0141082	0.0150161	0.0155378	0.0138515	0.0169312	0.0182826	0.0148404	0.0160998	0.0197547
2321.24	0.00357203	0.00214489	0.00514755	0.00397917	0.0044386	0.0105949	0.0118834	0.0135644	0.0144221	0.0150655	0.0134641	0.0164028	0.0176488	0.0141793	0.0155425	0.0191085
2319.18	0.00344351	0.00199661	0.00493027	0.00372779	0.00402436	0.0103211	0.0116897	0.0130609	0.0139393	0.0146944	0.0132326	0.0157941	0.0170546	0.0135765	0.0150861	0.0185615
2317.11	0.00350003	0.00204262	0.0049176	0.00363854	0.00381166	0.0101235	0.0115477	0.0128814	0.0137338	0.0145447	0.0130329	0.0154578	0.0166485	0.0133682	0.0147154	0.0182709
2315.05	0.00334171	0.00182207	0.00482634	0.00339133	0.00357242	0.00978504	0.011218	0.0127555	0.0134289	0.014292	0.012626	0.0151852	0.0162146	0.0131721	0.0143055	0.017934
2312.99	0.00313284	0.00145147	0.00464619	0.00310606	0.00333746	0.0094247	0.0109217	0.0125706	0.0131144	0.0139259	0.0122206	0.0149858	0.0158699	0.0128723	0.0139988	0.0175939
2310.92	0.00315169	0.00128634	0.00445727	0.00305556	0.00316916	0.00928346	0.0108065	0.0125024	0.0130348	0.0135719	0.0119923	0.0148776	0.0156675	0.0126438	0.0137811	0.0173333
2308.86	0.00329903	0.00139225	0.00429852	0.00306114	0.00308682	0.00937729	0.0107001	0.0125715	0.0130162	0.0133014	0.0119321	0.0147129	0.0155563	0.0125136	0.0135652	0.0170886
2306.8	0.00342678	0.00165075	0.00423082	0.00299529	0.00318532	0.00950922	0.0106213	0.0125669	0.0129231	0.0131583	0.0119463	0.0145452	0.0155091	0.0124148	0.0133935	0.0169061
2304.73	0.00352544	0.0018841	0.00426532	0.00303799	0.00340617	0.00954325	0.0107342	0.0124566	0.0128385	0.0130993	0.0119294	0.0144889	0.015435	0.0122897	0.0133403	0.0168346
2302.67	0.00351396	0.00190428	0.00430569	0.00316483	0.00348669	0.00947396	0.0108069	0.0123461	0.0127876	0.0129693	0.0118232	0.014449	0.0152479	0.0120758	0.0132698	0.0167402
2300.61	0.00326664	0.0016356	0.00416845	0.00305029	0.00318699	0.00924347	0.0105489	0.0121111	0.0126143	0.0127039	0.0115094	0.0142255	0.0148377	0.0117753	0.0130411	0.0164416
2298.54	0.00300061	0.00136701	0.00395529	0.00278471	0.00273175	0.0089676	0.0102102	0.0117754	0.0123402	0.0125044	0.0111737	0.0139117	0.0143666	0.011558	0.0128939	0.0161487
2296.48	0.00299251	0.00144342	0.00400673	0.00276312	0.00263231	0.0089012	0.0102011	0.0116172	0.0122531	0.0125171	0.0111383	0.013783	0.0142009	0.0115063	0.0129382	0.0161401
2294.42	0.00298203	0.00163365	0.00418481	0.00279558	0.00281233	0.00894226	0.0103151	0.011547	0.012316	0.012529	0.0111418	0.0137172	0.0142705	0.0114443	0.0129202	0.0161086
2292.35	0.00288135	0.00160237	0.00415397	0.00268653	0.00287979	0.00885887	0.0102552	0.011418	0.0123666	0.0123851	0.0109539	0.0135215	0.0143245	0.0113296	0.0127959	0.0158611
2290.29	0.00305723	0.00157187	0.00406144	0.00270932	0.00295224	0.00878871	0.0102737	0.0115392	0.0124949	0.0123787	0.0109485	0.0134111	0.0144209	0.0113005	0.0127316	0.0157534
2288.23	0.00348142	0.00184063	0.00428644	0.00293553	0.00326033	0.00902979	0.0105595	0.0119475	0.0126979	0.0126473	0.0113016	0.0136094	0.0146376	0.011441	0.0127935	0.0159721
2286.16	0.00363483	0.0020067	0.0045948	0.00304769	0.00345762	0.00928938	0.0107228	0.0121652	0.0127494	0.0127606	0.011493	0.013835	0.0146889	0.0115308	0.0127234	0.0161029
2284.1	0.00334752	0.00170641	0.00451408	0.00290514	0.0033481	0.00920849	0.0104204	0.0120833	0.0125064	0.0125935	0.0112257	0.0137826	0.0144285	0.0113481	0.0123582	0.015819
2282.04	0.00300022	0.00131386	0.00417339	0.00266551	0.00324802	0.00887491	0.00993071	0.0118803	0.0120741	0.0123418	0.0107917	0.013503	0.0141047	0.0110566	0.0119816	0.0153532
2279.97	0.00283278	0.00118406	0.00386536	0.00243679	0.00311354	0.00850167	0.00966131	0.0115615	0.0117746	0.0119771	0.0105026	0.0130797	0.0138542	0.0107911	0.0117239	0.0150243
2277.91	0.00271388	0.00133287	0.00368579	0.0023509	0.0027937	0.00840879	0.009634	0.0112014	0.0117705	0.0116905	0.0104167	0.0128362	0.0136883	0.010624	0.0115337	0.0149852
2275.85	0.00246163	0.00138506	0.00353171	0.00232575	0.00247014	0.00849829	0.00957953	0.0108682	0.0117045	0.01152	0.0102488	0.0128151	0.0134793	0.010561	0.0113942	0.0149032
2273.78	0.00227235	0.00119602	0.00342112	0.00228635	0.00237885	0.00845046	0.00958268	0.0107434	0.0114079	0.0113921	0.0101184	0.012676	0.0132729	0.0105242	0.0114421	0.0145822
2271.72	0.0022633	0.00108273	0.00336414	0.00237583	0.00249164	0.00820947	0.0097533	0.0108648	0.011134	0.0114459	0.0102568	0.0125036	0.013327	0.0104098	0.0115563	0.0144095
2269.66	0.00218951	0.000994901	0.00314921	0.00229947	0.00255658	0.00784774	0.00965512	0.0108829	0.0109091	0.0114207	0.0102173	0.0123525	0.0133669	0.0100704	0.0113006	0.0143715
2267.59	0.00216383	0.000929161	0.002979	0.00200766	0.00251401	0.00767241	0.0092839	0.0108202	0.0107792	0.0112174	0.0099737	0.0121451	0.0131592	0.00980381	0.0109954	0.0143411
2265.53	0.00251419	0.00135541	0.00324666	0.00217395	0.0025451	0.00797013	0.00930043	0.0109799	0.0109728	0.0113248	0.0101212	0.0120947	0.0132181	0.0100488	0.0111914	0.0146043
2263.47	0.00293902	0.00205102	0.00375187	0.00268533	0.00261931	0.00837952	0.0095803	0.0111675	0.0112644	0.0116831	0.0103757	0.0121369	0.0134701	0.0104234	0.0114504	0.0149417
2261.4	0.00277421	0.00200199	0.00386006	0.00263137	0.00241623	0.00837709	0.00933257	0.0108632	0.0111064	0.0116597	0.0100421	0.0118482	0.0131183	0.0103098	0.0110879	0.0147594
2259.34	0.00235024	0.00140046	0.00356224	0.00223059	0.0022156	0.00819324	0.00885811	0.0103357	0.010649	0.0113462	0.00968005	0.011506	0.0125804	0.00996297	0.0105882	0.0143822
2257.28	0.00242435	0.00125962	0.00352406	0.00240027	0.00247446	0.00829967	0.00899887	0.0103805	0.0105429	0.0111945	0.00991024	0.0117147	0.0126547	0.00995049	0.0106937	0.0143604
2255.21	0.00257353	0.0013889	0.00361178	0.00271987	0.002782	0.00839018	0.00931019	0.0107026	0.0106124	0.0110426	0.0100603	0.0120536	0.0127509	0.0100935	0.0108166	0.0142567
2253.15	0.002138	0.00108273	0.00313649	0.00231287	0.00258264	0.00794435	0.00888566	0.0104803	0.0102179	0.0105933	0.00944202	0.0117692	0.0122599	0.00981247	0.0103591	0.0137256
2251.09	0.00146227	0.000538322	0.0024559	0.00160149	0.00209856	0.00722856	0.0080821	0.00989011	0.00962502	0.0100558	0.00865486	0.0109986	0.0116799	0.00914525	0.00977101	0.0131068
2249.02	0.00114785	0.000394992	0.00233265	0.00140924	0.00197006	0.00679301	0.00781202	0.00959623	0.009546	0.00991993	0.00860059	0.0104485	0.011539	0.00873857	0.00939316	0.0127664
2246.96	0.00128351	0.00073021	0.00259837	0.00177188	0.00218493	0.00682835	0.00816378	0.00971849	0.0099747	0.0102444	0.00891438	0.0104503	0.0118102	0.00887953	0.00934973	0.0130046
2244.9	0.00147809	0.000977907	0.00269523	0.00215002	0.00225401	0.00706824	0.00845946	0.00981507	0.0103703	0.0105266	0.00895885	0.0106984	0.0121254	0.00907633	0.00964633	0.0135065
2242.83	0.00150783	0.000890587	0.00250805	0.00213074	0.00208137	0.00708566	0.00838171	0.00962066	0.0103599	0.0104018	0.00883436	0.0108695	0.0121304	0.00899749	0.00995094	0.0136745
2240.77	0.00158395	0.000851862	0.00233047	0.00191436	0.00189843	0.00689752	0.00818686	0.00938891	0.0100593	0.0100604	0.00874108	0.0109674	0.011979	0.00896763	0.010176	0.0135557
2238.71	0.00170516	0.000973782	0.00249477	0.00198413	0.00191169	0.00683769	0.00814592	0.00942983	0.00993466	0.00987769	0.00889787	0.0111279	0.0119872	0.00920124	0.0103916	0.0133394
2236.64	0.00160564	0.00106203	0.0028271	0.00225846	0.00202498	0.00680219	0.00829859	0.0096435	0.0101628	0.00989284	0.00929427	0.0113554	0.0119878	0.00937737	0.0104718	0.0130654
2234.58	0.00133873	0.000966206	0.00293363	0.00236662	0.00200189	0.00678302	0.00827888	0.00968675	0.0104036	0.00998	0.00954558	0.0114144	0.0117115	0.00922152	0.0102692	0.0129041
2232.52	0.00129309	0.00076047	0.00274126	0.00222744	0.00178067	0.00696832	0.00809093	0.00958443	0.0101703	0.0100212	0.00948221	0.0110946	0.0113753	0.00892955	0.0097525	0.0129246
2230.45	0.0017633	0.00078565	0.0026216	0.00202915	0.00159528	0.00704848	0.0083059	0.0097372	0.00973024	0.0100814	0.00937454	0.0107966	0.011393	0.00886038	0.00919032	0.0130079
2228.39	0.00262382	0.00115398	0.00299092	0.00219227	0.00207461	0.00726801	0.00896932	0.0103116	0.00993617	0.0105692	0.00965123	0.0111086	0.0119546	0.00915511	0.00921769	0.0132585
2226.33	0.00319458	0.00162903	0.00337836	0.00264793	0.003138	0.00796423	0.00936428	0.0109137	0.0106354	0.011325	0.010049	0.0117397	0.0126113	0.0096417	0.0100706	0.0137634
2224.26	0.00302086	0.00177755	0.00310264	0.00283148	0.00353207	0.00822012	0.00908167	0.0109719	0.0108629	0.0115024	0.00977628	0.0119437	0.0125883	0.00983455	0.0107403	0.0141087
2222.2	0.00245465	0.00158067	0.00265549	0.00268333	0.00298119	0.00769618	0.00866912	0.0104211	0.0104068	0.0110127	0.00921769	0.0117267	0.0121908	0.00950655	0.0105596	0.0138992
2220.14	0.00197778	0.00149752	0.00272933	0.00257936	0.00251807	0.00731355	0.00859339	0.00984395	0.00978223	0.0107157	0.00921938	0.0116159	0.0121256	0.00924709	0.0103082	0.0135999
2218.07	0.00155602	0.0014684	0.0028283	0.00248081	0.00233666	0.00704567	0.00847094	0.00956363	0.00928636	0.0107441	0.00921513	0.0114018	0.0119339	0.00932339	0.0102207	0.0136103
2216.01	0.00120802	0.00133359	0.00268466	0.00226392	0.00219013	0.00660058	0.00813946	0.0093933	0.00911038	0.0105853	0.00872574	0.0108747	0.011273	0.00944433	0.0100504	0.0134653
2213.95	0.00130776	0.00128559	0.00268737	0.00207453	0.0022449	0.00657709	0.00802268	0.00925979	0.00943044	0.0104146	0.00849182	0.0106068	0.0108694	0.00938049	0.0100695	0.0130065
2211.88	0.00155961	0.00124727	0.00280076	0.00186372	0.00222739	0.00683198	0.00827967	0.00924376	0.0099452	0.0103865	0.00879172	0.0106432	0.0110855	0.00905894	0.0101925	0.0126853
2209.82	0.00164789	0.00109867	0.0030132	0.00179857	0.0021745	0.00684973	0.00862235	0.00954029	0.0101669	0.0102769	0.00918044	0.0106502	0.0115434	0.00899923	0.0101162	0.012766
2207.76	0.00191769	0.0010967	0.00337392	0.00212928	0.00253179	0.00702815	0.00890384	0.0101778	0.0102632	0.0103916	0.0095641	0.0109389	0.0121053	0.00945798	0.0101519	0.0131595
2205.69	0.00207479	0.00121972	0.00349034	0.00240982	0.00261811	0.00722221	0.00908114	0.0105258	0.0101528	0.0107812	0.00949197	0.0114108	0.0124219	0.00967142	0.0103257	0.0133566
2203.63	0.00178251	0.00114629	0.00321059	0.00215098	0.00208291	0.0069174	0.00881003	0.0100967	0.0096454	0.0107374	0.00879225	0.0115099	0.0121828	0.00922856	0.0101159	0.0128921
2201.57	0.00171525	0.00121274	0.00308671	0.00176245	0.00185241	0.00663612	0.00839089	0.00950745	0.00956913	0.0101932	0.00842151	0.0113766	0.0119249	0.00883906	0.00999452	0.0124041
2199.5	0.00212169	0.00143516	0.00308669	0.00183918	0.00200101	0.00662256	0.00817615	0.0092898	0.00973053	0.00987464	0.00849272	0.011303	0.0118527	0.00892857	0.010324	0.012452
2197.44	0.00249656	0.00147051	0.00305324	0.00227415	0.00207357	0.00678907	0.00802788	0.00936886	0.00962513	0.010078	0.00867744	0.0114124	0.0117871	0.00910581	0.010589	0.0126902
2195.38	0.00246407	0.00141165	0.00316788	0.00257145	0.00206257	0.00721111	0.0082235	0.00965046	0.00986569	0.0103624	0.00905122	0.0115082	0.0116286	0.00906988	0.0105801	0.0129107
2193.31	0.00204418	0.00121531	0.00300481	0.00245246	0.00202985	0.00760916	0.00850048	0.00986964	0.0100786	0.0104894	0.00915733	0.011368	0.0112981	0.00900806	0.0103222	0.013075
2191.25	0.00154051	0.000957749	0.00260572	0.00196814	0.00213228	0.00752884	0.0083588	0.00976238	0.00955661	0.0103469	0.00896776	0.0112146	0.0107908	0.00900521	0.00984218	0.0131703
2189.19	0.00138903	0.000796076	0.00266517	0.00160304	0.00224581	0.00714847	0.00824672	0.0095781	0.00895386	0.010014	0.00942184	0.0112253	0.010499	0.00900574	0.00934151	0.0131528
2187.12	0.00192827	0.000986209	0.00335679	0.0021206	0.00226104	0.00729105	0.00851656	0.00986816	0.00906407	0.0101704	0.0104387	0.0115078	0.0111479	0.00927187	0.00944065	0.0131498
2185.06	0.00271615	0.00153251	0.00412039	0.00314632	0.00233426	0.00787062	0.00885227	0.0106327	0.00982701	0.0109192	0.0107818	0.0120407	0.0125179	0.00967627	0.0102296	0.013597
2183	0.00311615	0.00167312	0.00414522	0.00335256	0.00250216	0.00810465	0.00896023	0.0111745	0.0105093	0.0114424	0.0102004	0.0123133	0.0133568	0.00970078	0.0107721	0.0141327
2180.93	0.00280079	0.00110246	0.00328591	0.00251742	0.0026129	0.00738393	0.00851814	0.0106542	0.0104256	0.011	0.00924474	0.011826	0.0127794	0.00935124	0.0105665	0.013886
2178.87	0.00210213	0.000616809	0.00245626	0.00174397	0.00252546	0.00612429	0.00767571	0.00962322	0.00995057	0.0101484	0.0086157	0.0111306	0.0117425	0.00901031	0.0100809	0.0133024
2176.81	0.00145866	0.000361389	0.00227178	0.00157522	0.00240472	0.00563837	0.00749387	0.00923271	0.00953865	0.00983601	0.00885089	0.0108243	0.0112139	0.00884255	0.00983532	0.0131143
2174.74	0.000471303	-0.000378081	0.00191644	0.0012746	0.00198475	0.00553844	0.00770993	0.00885945	0.00888511	0.00953314	0.00892405	0.010235	0.0105412	0.00853319	0.00937967	0.0126231
2172.68	-0.00028429	-0.00106943	0.00120067	0.000751031	0.00124026	0.00508718	0.00719197	0.00823885	0.00833962	0.00912809	0.00809497	0.0093145	0.00988984	0.0080822	0.00845746	0.011613
2170.62	0.000340508	-0.000471076	0.00168217	0.0010647	0.00128714	0.00519709	0.00691256	0.00853773	0.00884173	0.00993309	0.00792553	0.00943959	0.0105099	0.0083359	0.00843753	0.0115811
2168.55	0.00172983	0.000953832	0.00328226	0.0022811	0.00208067	0.00593232	0.00770477	0.00937044	0.00974411	0.0113007	0.00889504	0.0105817	0.0122014	0.00920423	0.00958025	0.0127079
2166.49	0.00271495	0.00193787	0.00417964	0.00333996	0.00264012	0.00687014	0.00860646	0.00968545	0.00999279	0.0116387	0.00954907	0.0115916	0.013391	0.0097655	0.0102071	0.0133567
2164.43	0.00288464	0.002562	0.00418136	0.00334549	0.00291815	0.00791936	0.0089356	0.00986702	0.0098448	0.0113133	0.00954068	0.0121835	0.0132544	0.00989149	0.00979902	0.0131386
2162.36	0.00198205	0.00280001	0.00361551	0.00215964	0.00291265	0.0079641	0.00843357	0.00989858	0.00937989	0.0105998	0.00933487	0.0117442	0.0123056	0.00961603	0.00918818	0.0125146
2160.3	0.000592001	0.0021086	0.00224909	0.0008861	0.00235108	0.00670325	0.00717008	0.00911342	0.00878131	0.00932035	0.00877714	0.0100383	0.0112037	0.00891496	0.00849259	0.0114395
2158.24	6.78524e-05	0.0010517	0.00135042	0.000660076	0.00192848	0.00558283	0.00642847	0.00828228	0.0086664	0.0085964	0.00823725	0.00912116	0.0105141	0.00849003	0.00816046	0.0107347
2156.17	0.000634436	0.000577149	0.00173864	0.00113223	0.00222266	0.00544549	0.00699431	0.00839736	0.00900383	0.009276	0.00828236	0.00967891	0.0107113	0.00859497	0.00877437	0.0109746
2154.11	0.000915775	0.000434713	0.00179993	0.00122349	0.00180531	0.00543057	0.00765884	0.00881858	0.00912169	0.00985862	0.00813078	0.00981096	0.0107777	0.00846083	0.00892157	0.0111785
2152.05	0.000375664	0.000102987	0.00106335	0.000883299	0.000639492	0.00510541	0.0076511	0.00893193	0.00874	0.00937637	0.00761026	0.00941761	0.0103165	0.00804225	0.00828524	0.0111415
2149.98	0.000186523	1.96479e-05	0.000716726	0.00120625	0.0004066	0.00542399	0.00737563	0.00881367	0.00844215	0.00894881	0.00750367	0.00955355	0.010321	0.00797227	0.00816992	0.011379
2147.92	0.000661502	0.000455288	0.00100258	0.00197825	0.00104049	0.00621041	0.00717231	0.00885985	0.00850764	0.00909711	0.00790325	0.00999393	0.0106847	0.0082989	0.00853026	0.0118775
2145.86	0.000876451	0.000727409	0.00114159	0.00189512	0.00135538	0.00626228	0.0071351	0.00899091	0.00858137	0.00914961	0.00833703	0.00991267	0.0107528	0.00838939	0.00852107	0.0121035
2143.79	0.000808498	0.000512275	0.00128257	0.00153152	0.001625	0.00597892	0.00746113	0.00887433	0.00876964	0.0091204	0.00883494	0.00974062	0.0107476	0.00846857	0.00866088	0.0121091
2141.73	0.000993837	0.000370094	0.00190552	0.00175207	0.00229106	0.00616935	0.00800003	0.00884939	0.00920759	0.00946859	0.00936505	0.0101754	0.0110408	0.00900867	0.00933603	0.0126406
2139.67	0.00145368	0.000680557	0.00259796	0.00207737	0.00250956	0.00665389	0.00838556	0.00924368	0.00953642	0.00994096	0.00947914	0.0107378	0.0116444	0.00935232	0.00982592	0.0133491
2137.6	0.00195355	0.00107425	0.00311346	0.00222945	0.00241305	0.00695546	0.00852226	0.00979987	0.00969231	0.0102018	0.00928168	0.0110845	0.0121386	0.00904686	0.0100372	0.0133326
2135.54	0.00187378	0.000769339	0.00299657	0.0017862	0.00221813	0.00660642	0.00797852	0.00965964	0.00937187	0.00998911	0.00868018	0.0108295	0.0117258	0.00831627	0.00971475	0.0124494
2133.48	0.00131342	9.91805e-05	0.00224087	0.000826808	0.00151853	0.00596215	0.00705117	0.00894136	0.00881655	0.00945795	0.00772746	0.00999354	0.0109031	0.00776061	0.00874153	0.0115573
2131.41	0.00110612	0.000109019	0.00196931	0.000373462	0.00106063	0.00588288	0.00688447	0.00864371	0.00893933	0.00933881	0.00738609	0.00974808	0.0107852	0.0079294	0.00831756	0.0116548
2129.35	0.00151757	0.000806008	0.00258082	0.000694973	0.00142105	0.00651996	0.0076917	0.00901644	0.00955611	0.00972325	0.00804853	0.0105349	0.0111888	0.00868219	0.00910364	0.0124408
2127.29	0.00212921	0.00136296	0.00330816	0.0012894	0.00198546	0.00721476	0.00874048	0.00970649	0.0100428	0.0101573	0.0089768	0.0114527	0.0116277	0.00930176	0.0102093	0.0130256
2125.22	0.00248732	0.00141667	0.00360682	0.00177879	0.00232927	0.00759725	0.00935849	0.0102715	0.0103519	0.0105239	0.00964045	0.0118293	0.0121218	0.00967028	0.0108161	0.0134339
2123.16	0.00284698	0.00146744	0.00389236	0.00213402	0.00268364	0.00800784	0.00962616	0.010755	0.010855	0.0109987	0.0102001	0.0120893	0.0127213	0.0102862	0.011235	0.0141557
2121.1	0.00310387	0.0015554	0.00414979	0.00230311	0.00288	0.00828526	0.00967592	0.0109961	0.011309	0.0112988	0.0103462	0.0123937	0.0130896	0.0106584	0.0115831	0.0147041
2119.03	0.00287909	0.00134572	0.00395281	0.00224077	0.00265616	0.00808964	0.00930429	0.0106419	0.0110344	0.011096	0.00983349	0.0122608	0.0130478	0.010449	0.011476	0.0145099
2116.97	0.00256939	0.00102656	0.0035255	0.00212458	0.00222981	0.00772646	0.0088142	0.0100791	0.0104285	0.0107311	0.00930202	0.0117875	0.0128066	0.0101481	0.0110196	0.0139772
2114.91	0.00253031	0.00103971	0.00327107	0.00197448	0.00189211	0.00752255	0.00874198	0.00980056	0.0103158	0.0106285	0.00924001	0.0115009	0.0125131	0.00985823	0.0106207	0.0136495
2112.84	0.00261843	0.00143518	0.0033961	0.00178085	0.00190433	0.00751225	0.00899831	0.0098556	0.0106402	0.010803	0.00942057	0.0115545	0.0123186	0.00975237	0.0104936	0.0136537
2110.78	0.00272717	0.00187685	0.00378354	0.0018444	0.00225885	0.00769262	0.00933709	0.0100733	0.0109755	0.0110321	0.00958869	0.0118383	0.0124146	0.0100591	0.0107394	0.0138556
2108.72	0.00268065	0.0019133	0.00391159	0.00202727	0.00244208	0.00777115	0.00947832	0.0102177	0.0109103	0.0110143	0.00950306	0.0119528	0.0125496	0.0103171	0.0109248	0.0139982
2106.65	0.00235748	0.00133035	0.00351138	0.00188519	0.00223923	0.0073953	0.0090564	0.0101369	0.0102498	0.010665	0.00899379	0.0116001	0.0123319	0.0099412	0.0105077	0.0138052
2104.59	0.00205783	0.000842525	0.00311292	0.00162968	0.00196634	0.0070176	0.00855822	0.00991238	0.00961603	0.0103976	0.00874637	0.011298	0.01206	0.00933997	0.0100683	0.0134579
2102.53	0.00201604	0.00102951	0.00320913	0.00172356	0.00181279	0.00711873	0.00863909	0.00979203	0.00970679	0.0104524	0.00916775	0.0115887	0.0121853	0.00934391	0.0102756	0.0134223
2100.46	0.00212153	0.00132401	0.00342271	0.00196465	0.00191902	0.00729141	0.00894448	0.00980045	0.0101101	0.0104687	0.00948023	0.0121183	0.0124274	0.00957845	0.0106114	0.0136651
2098.4	0.00191938	0.00108323	0.00320705	0.00176686	0.00207409	0.00705569	0.00878435	0.00965594	0.0100152	0.0100196	0.00915754	0.0119255	0.0121846	0.00927743	0.0103404	0.0136125
2096.34	0.00158366	0.0006011	0.00293389	0.00142796	0.00203115	0.00674866	0.00841971	0.00953132	0.00976256	0.00943864	0.00875117	0.0111627	0.0118014	0.00899501	0.00994551	0.013287
2094.27	0.00186117	0.000587672	0.00305593	0.00149801	0.0019626	0.00693452	0.00853372	0.00981745	0.00987041	0.00957614	0.00870852	0.0108893	0.0119501	0.00925024	0.0100959	0.0132704
2092.21	0.00242599	0.000962704	0.00331891	0.00157317	0.00193735	0.00736271	0.00878287	0.0102761	0.0100873	0.010283	0.00884886	0.0110967	0.012248	0.00949197	0.0103962	0.0134991
2090.15	0.00240743	0.00107051	0.00343132	0.00140804	0.00192034	0.00757981	0.00870976	0.0104892	0.01015	0.0106516	0.00903251	0.0113352	0.01212	0.00953465	0.0104445	0.0136208
2088.08	0.00206602	0.00106685	0.00338647	0.00140194	0.00188031	0.0077693	0.00871364	0.0104557	0.00998569	0.0105698	0.00926598	0.0114759	0.011917	0.00963082	0.0105328	0.0137347
2086.02	0.00229291	0.0013989	0.00344285	0.0017054	0.00198631	0.00806158	0.0090646	0.0104514	0.00998087	0.0106732	0.00956223	0.0114908	0.0122323	0.00978131	0.0110234	0.0141371
2083.96	0.00286236	0.00173269	0.00369866	0.00207427	0.00231927	0.00816104	0.00943435	0.0105253	0.010426	0.0111696	0.00973924	0.0116393	0.0128366	0.01001	0.0116526	0.0145927
2081.89	0.00295862	0.00175296	0.00392366	0.00216971	0.00255707	0.00798466	0.00953404	0.0104373	0.0108076	0.0114889	0.00973275	0.011926	0.0131954	0.0102236	0.0119889	0.0146439
2079.83	0.00276887	0.00159707	0.00402745	0.00212229	0.00272217	0.00791324	0.009545	0.0103385	0.0108316	0.0114018	0.00978319	0.0119795	0.0132035	0.0102626	0.0119812	0.0144
2077.77	0.00284529	0.00142685	0.00406071	0.00223835	0.00280631	0.00803334	0.00955913	0.0104934	0.0107455	0.0113107	0.00981247	0.0119522	0.0130138	0.0102356	0.0117148	0.0142494
2075.7	0.00271208	0.00106475	0.00368829	0.00213189	0.00225953	0.00777642	0.00924032	0.0103304	0.0104197	0.010981	0.00937679	0.0117894	0.0125876	0.00990992	0.011188	0.0140486
2073.64	0.00212179	0.000528836	0.00308984	0.00176608	0.00137758	0.00721	0.00878839	0.00960774	0.0099964	0.0103359	0.00873509	0.0113086	0.0119173	0.0093263	0.01064	0.0135872
2071.58	0.00204147	0.000444586	0.00321302	0.00193257	0.00132627	0.0070879	0.0088635	0.00931524	0.0100994	0.0102943	0.00874111	0.0112997	0.0115813	0.00930443	0.0105828	0.0133317
2069.51	0.00266655	0.0011506	0.00401689	0.00261538	0.00214853	0.00740791	0.00934576	0.0099453	0.0106924	0.0109716	0.00946631	0.0120173	0.0120582	0.00992475	0.0110176	0.0136399
2067.45	0.00302256	0.00193384	0.00439822	0.00284774	0.00252244	0.00754207	0.00942996	0.0106046	0.0110077	0.0112628	0.00994416	0.0125596	0.0126357	0.0102673	0.0113145	0.0141854
2065.39	0.00306599	0.00207716	0.0041067	0.00252073	0.00225919	0.00737682	0.00911559	0.0107137	0.0108167	0.0110765	0.00985002	0.0126302	0.0125449	0.0102367	0.0114762	0.0145485
2063.32	0.00302631	0.00171564	0.00378774	0.00203531	0.00209992	0.00709905	0.00886196	0.0103737	0.0103794	0.0110011	0.00979486	0.0123448	0.0120082	0.010177	0.011678	0.014447
2061.26	0.00261218	0.00114725	0.00329207	0.0014315	0.00182745	0.00672925	0.008595	0.00965742	0.00969307	0.0106815	0.00960525	0.0116648	0.0113409	0.00963418	0.0113398	0.0138172
2059.2	0.0024659	0.000998066	0.00280582	0.00129052	0.00177443	0.0067465	0.00860075	0.00938491	0.0094212	0.0104413	0.00942115	0.0113181	0.0112286	0.00911575	0.0107761	0.0134366
2057.13	0.00281311	0.00143518	0.00308898	0.00172398	0.00224774	0.00726348	0.00903801	0.00991723	0.00967531	0.0106742	0.00957826	0.011519	0.0120586	0.0093267	0.0107213	0.0136326
2055.07	0.00294997	0.00170366	0.00376563	0.00188623	0.00252963	0.00755065	0.00931786	0.0102318	0.00969477	0.0108017	0.00966118	0.0116983	0.0128851	0.00966322	0.0110315	0.0136607
2053.01	0.00307112	0.00191858	0.00439503	0.0020222	0.0028364	0.00778087	0.00934063	0.0103049	0.00983739	0.0111454	0.00994377	0.0120727	0.0133353	0.00990902	0.0116452	0.0137413
2050.94	0.00339354	0.00244559	0.00488919	0.0026689	0.00348531	0.00838736	0.00950213	0.0107317	0.0102703	0.0119235	0.0103191	0.0125877	0.0137911	0.0102847	0.0123726	0.0143259
2048.88	0.00323818	0.0025139	0.00482095	0.00301763	0.00362888	0.00856754	0.00929551	0.0107001	0.0100544	0.0120252	0.00999703	0.0124222	0.0138086	0.0104281	0.0123298	0.0144784
2046.82	0.00258876	0.00164594	0.00412481	0.00243822	0.002966	0.0077347	0.00812851	0.00964527	0.00912156	0.0111102	0.00928615	0.0115085	0.0128335	0.00984599	0.0112718	0.0135895
2044.75	0.00212744	0.000728239	0.00325235	0.00165278	0.00248555	0.00690315	0.00719752	0.00854349	0.00850497	0.0102273	0.00898446	0.0108125	0.0115056	0.00900782	0.0101964	0.0127529
2042.69	0.00178272	0.000468893	0.00262718	0.00123753	0.00266827	0.0068693	0.00745018	0.00829677	0.00847498	0.00992705	0.00904639	0.01061	0.0109155	0.00873527	0.0096436	0.0127739
2040.63	0.00132183	0.000377141	0.00249159	0.00090156	0.00281762	0.00690465	0.00779647	0.00867857	0.00847559	0.00992689	0.0089884	0.0101691	0.0108429	0.00867474	0.00925505	0.0128463
2038.56	0.00158787	0.000606258	0.00322885	0.00140132	0.00287945	0.00731174	0.00788245	0.00966555	0.00880902	0.0103153	0.00923131	0.0100635	0.011161	0.00885985	0.00965628	0.0130631
2036.5	0.00264061	0.0014356	0.00437092	0.00284873	0.00331985	0.00839691	0.0083203	0.0109343	0.0096625	0.0109557	0.0101091	0.0108324	0.0120112	0.00965925	0.0108507	0.0139492
2034.44	0.00268419	0.00157535	0.00424796	0.00299941	0.00335287	0.00843687	0.00826183	0.0107761	0.00971483	0.0108215	0.0104182	0.0109576	0.0120168	0.00985613	0.0106344	0.0138336
2032.37	0.0017874	0.000846727	0.00298482	0.00157153	0.00225963	0.0069915	0.00734649	0.00932085	0.00879732	0.00985087	0.00951642	0.00994316	0.0109549	0.00910435	0.00894147	0.0123015
2030.31	0.00144266	0.000627126	0.00226525	0.000708818	0.00110879	0.00561847	0.0067374	0.00847572	0.00809354	0.00891602	0.00834954	0.00936198	0.0100196	0.00852981	0.0081071	0.0113485
2028.25	0.00149012	0.00114816	0.00244257	0.00116179	0.00128019	0.00539173	0.00705764	0.00884038	0.00804341	0.00882471	0.00794422	0.0102024	0.00997468	0.00880907	0.00886939	0.0117445
2026.18	0.00162396	0.00167681	0.00311896	0.00214406	0.00230538	0.00606848	0.00810454	0.00963585	0.00866011	0.00979807	0.00843003	0.0115096	0.0109436	0.00992385	0.0100005	0.0126813
2024.12	0.00198452	0.00194453	0.00344812	0.0026202	0.00273011	0.00683553	0.00883079	0.0098447	0.00940152	0.0107352	0.00882437	0.0120356	0.0117049	0.0107566	0.0103349	0.013231
2022.06	0.00184744	0.00179371	0.00257554	0.00194276	0.00210595	0.00687992	0.00829059	0.00912817	0.0092124	0.0104834	0.00836899	0.0115584	0.011382	0.010189	0.00981409	0.0130111
2019.99	0.00106862	0.00128917	0.00144051	0.00105702	0.00130057	0.0062892	0.00739369	0.00830228	0.00835181	0.00941052	0.00763044	0.0107423	0.0107109	0.00886841	0.00912748	0.01241
2017.93	0.00056761	0.000900833	0.00118341	0.000745664	0.000872534	0.0057788	0.0069052	0.00795384	0.00778812	0.00847541	0.00725804	0.0101329	0.0103633	0.0079375	0.00868615	0.0117857
2015.87	0.00054887	0.000934556	0.00170958	0.000463528	0.000588372	0.00584517	0.00647521	0.00782802	0.00762691	0.00823247	0.00746176	0.00964694	0.0105536	0.00756411	0.00833722	0.0113644
2013.8	0.000699251	0.00125674	0.00219045	0.00043106	0.000777015	0.00649465	0.00661759	0.00800272	0.00808824	0.00885126	0.00812366	0.00969982	0.0111379	0.00765745	0.00852234	0.0117963
2011.74	0.000725464	0.00124654	0.00208613	0.000885815	0.00122956	0.00654045	0.00724166	0.00826896	0.00867337	0.00923369	0.00847007	0.0102227	0.0113911	0.00775708	0.00934645	0.0126665
2009.68	0.00103068	0.00124711	0.00243356	0.00159377	0.00177989	0.00611248	0.00758642	0.00869547	0.00883803	0.00916777	0.00852604	0.0109112	0.0116112	0.00804497	0.0102838	0.0133063
2007.61	0.00186029	0.00153433	0.00340664	0.00232911	0.00257874	0.00641389	0.00786682	0.0094125	0.00906174	0.00968908	0.00888532	0.011636	0.0122482	0.00901618	0.010918	0.0136465
2005.55	0.00220106	0.00110573	0.00348445	0.00240433	0.00255851	0.0067026	0.00781735	0.00944374	0.00896985	0.00999062	0.008944	0.0116712	0.0121799	0.00946065	0.0106329	0.0133886
2003.49	0.00198644	0.00056888	0.0030487	0.00200418	0.00188213	0.00678289	0.00768991	0.00900259	0.00869096	0.0098957	0.0087419	0.0114318	0.0113459	0.0091328	0.0100555	0.0131944
2001.42	0.00213475	0.00100927	0.00331035	0.00201648	0.00175745	0.00723398	0.00813738	0.00919159	0.00900983	0.0103248	0.00920172	0.0116662	0.0111089	0.00915225	0.0102372	0.0135475
1999.36	0.00281368	0.00195935	0.00398703	0.00256231	0.00251437	0.00779845	0.00861377	0.00987676	0.00976643	0.0109606	0.0101702	0.0122547	0.0117639	0.00971142	0.01088	0.0141602
1997.3	0.0033284	0.0027378	0.00432689	0.00312892	0.0035012	0.00810763	0.00882186	0.0103344	0.0103522	0.0111954	0.0108477	0.0129021	0.0126025	0.0104066	0.0114933	0.0148245
1995.23	0.00282142	0.00268135	0.003768	0.00290447	0.00333852	0.00755002	0.0085536	0.0101073	0.0102663	0.0108086	0.0105964	0.0128204	0.0128031	0.0104583	0.0115273	0.0148284
1993.17	0.00198629	0.00210429	0.00292138	0.0021394	0.00246634	0.00661872	0.0081033	0.00954955	0.00979748	0.0104282	0.00995939	0.0119852	0.0123926	0.00987173	0.0110281	0.0143927
1991.11	0.00236196	0.00200233	0.0032988	0.00218243	0.00268375	0.00676675	0.00857807	0.00969977	0.00977924	0.0109037	0.0101716	0.0118023	0.0125861	0.00994183	0.011278	0.0146543
1989.04	0.00292208	0.0018026	0.00440993	0.00280384	0.00312452	0.0074308	0.0093168	0.0102364	0.0100914	0.0114815	0.0106171	0.0122166	0.0132853	0.0104697	0.0119797	0.0149093
1986.98	0.00195292	0.000768328	0.00422593	0.00240204	0.002095	0.00695259	0.00875006	0.00970835	0.00955537	0.0108289	0.00982915	0.0117629	0.0128115	0.00992978	0.0115109	0.0140241
1984.92	0.000735188	-9.57158e-05	0.00294231	0.0014524	0.000943766	0.00593027	0.00762051	0.00865348	0.00857145	0.00961695	0.00851123	0.0108151	0.0115598	0.00894496	0.0104309	0.0130239
1982.85	0.00055999	-0.00029976	0.00220629	0.00132788	0.000874972	0.00540148	0.00701825	0.00829136	0.00836968	0.00900402	0.00792972	0.0103568	0.0109568	0.00867812	0.00998543	0.0128634
1980.79	0.00106467	-0.000393133	0.00234168	0.00158234	0.00112343	0.00514231	0.00670331	0.00833141	0.0085622	0.00901475	0.00797335	0.010381	0.0111704	0.0088562	0.0100921	0.0130837
1978.73	0.00212858	-0.000128893	0.00307032	0.00211893	0.00182654	0.00564079	0.00708426	0.00866959	0.00875923	0.00973159	0.0085663	0.0109236	0.012278	0.00937351	0.0108023	0.0134637
1976.66	0.00296764	0.000487836	0.00387035	0.00294317	0.00321889	0.00684163	0.00788688	0.00945057	0.00919196	0.0106098	0.00946263	0.0118802	0.0135377	0.00989427	0.01196	0.0141104
1974.6	0.00273845	0.000647139	0.00374132	0.00296941	0.00378406	0.00732227	0.00784526	0.00987361	0.00929086	0.0106746	0.00970835	0.0123722	0.0134667	0.00961102	0.0121034	0.01424
1972.54	0.00215072	0.000323125	0.00302227	0.00230395	0.00294525	0.0069557	0.00742785	0.0095092	0.0087512	0.0102478	0.00923662	0.0120483	0.0126005	0.00885488	0.0111142	0.0135605
1970.47	0.00227595	0.000561882	0.00311002	0.00201232	0.00237549	0.00680371	0.00774398	0.00929649	0.00868243	0.0104055	0.00908461	0.0119167	0.0125751	0.00891042	0.0109659	0.0133682
1968.41	0.00303426	0.00153895	0.00380681	0.00248456	0.00287307	0.0071131	0.00859368	0.0098488	0.00942316	0.0112387	0.00968955	0.0123319	0.0134495	0.0099114	0.0119988	0.0141507
1966.35	0.00339187	0.00227074	0.00428001	0.00293201	0.00347004	0.00733061	0.00911559	0.0103567	0.010086	0.0118168	0.0103031	0.0125033	0.0139666	0.0105721	0.0126024	0.0149066
1964.28	0.00294189	0.00194804	0.00431298	0.00248901	0.0032373	0.00708195	0.00879983	0.00999351	0.0100147	0.0116139	0.0101426	0.0119772	0.0134167	0.010284	0.0120864	0.0145721
1962.22	0.00228542	0.00122092	0.00373712	0.00181321	0.00249748	0.00678996	0.00796755	0.0094198	0.00943216	0.0110836	0.00957985	0.0112715	0.0125657	0.00974866	0.0114663	0.0135781
1960.16	0.00195787	0.00123237	0.002966	0.00176759	0.00191668	0.0068744	0.00758469	0.00932297	0.00901935	0.0106658	0.00915955	0.0109329	0.0119787	0.00953568	0.0113072	0.0130196
1958.09	0.00199097	0.00148048	0.00261184	0.00197284	0.00147149	0.00677905	0.00801844	0.0091775	0.00878768	0.0104022	0.00886291	0.0108319	0.0115695	0.00934283	0.0111093	0.0128789
1956.03	0.00234561	0.00147323	0.00270047	0.00206038	0.00144025	0.00648377	0.00862829	0.00897365	0.00852414	0.0104699	0.00885517	0.0108135	0.0115714	0.00909032	0.0109628	0.0129054
1953.97	0.00250719	0.001388	0.00284216	0.00205364	0.00180939	0.00658652	0.00865111	0.00907958	0.00844943	0.0106061	0.00889951	0.0109714	0.0118437	0.00920458	0.0110113	0.0131426
1951.9	0.00200158	0.0011037	0.00283515	0.00178168	0.00182472	0.00672405	0.00808576	0.00916309	0.00863239	0.0102845	0.00858755	0.0111683	0.0119245	0.00933963	0.0108718	0.0133594
1949.84	0.00140674	0.000725283	0.00277466	0.00137574	0.0015561	0.00658673	0.00765581	0.00917867	0.00880147	0.00985102	0.00835801	0.0111952	0.0118142	0.00916296	0.0106005	0.0133941
1947.78	0.00142838	0.000862574	0.00291351	0.0015348	0.0018353	0.00687861	0.00788696	0.00948168	0.00897072	0.00999663	0.00883206	0.0113918	0.0120031	0.00930559	0.0107039	0.0133788
1945.71	0.0019166	0.00144788	0.00317229	0.00217671	0.00257348	0.00763034	0.00860051	0.00991281	0.00932215	0.0106339	0.00966134	0.0119061	0.0125603	0.00994295	0.0111836	0.0136226
1943.65	0.00192508	0.00144871	0.00297833	0.00217684	0.00268088	0.00766509	0.00880976	0.00976886	0.00945856	0.0109386	0.00966446	0.0119015	0.0126199	0.0101391	0.0112742	0.014037
1941.59	0.0014944	0.000856012	0.00249482	0.00147923	0.00209391	0.00696222	0.00821137	0.00906957	0.00908141	0.010578	0.0088548	0.0111935	0.0119942	0.00958244	0.0108721	0.0140662
1939.52	0.00151594	0.000586558	0.00249565	0.00123797	0.00203071	0.00671798	0.0079188	0.00879957	0.00885908	0.0102095	0.0085512	0.010915	0.0116406	0.0092788	0.0107996	0.013735
1937.46	0.00162167	0.000532101	0.00288977	0.00157584	0.00238057	0.0067953	0.00801588	0.00894326	0.00909676	0.0100961	0.0088478	0.0111691	0.0117119	0.0093395	0.0110496	0.0135182
1935.4	0.00173651	0.000559886	0.00313161	0.00183299	0.00233106	0.00677387	0.0080581	0.00896396	0.00944776	0.0101364	0.00912582	0.0113385	0.0119341	0.00949898	0.0111492	0.0137558
1933.33	0.00226525	0.000968152	0.00320173	0.00193215	0.00216875	0.00693997	0.00820045	0.00897986	0.00981319	0.0103054	0.00922644	0.0114524	0.0123455	0.00995123	0.0112163	0.0143133
1931.27	0.00290944	0.0015602	0.00341635	0.00224722	0.00231048	0.00740391	0.00840393	0.00928248	0.0102471	0.0106633	0.00930038	0.0118308	0.0128741	0.0103851	0.0116485	0.014746
1929.21	0.00335658	0.00203448	0.00374443	0.00257908	0.00255416	0.00786521	0.00860587	0.00973469	0.0105756	0.0111124	0.00954034	0.0123122	0.013312	0.0105002	0.0122549	0.0148231
1927.14	0.00337056	0.00201159	0.00378738	0.00233289	0.00261488	0.0077834	0.0086332	0.00981591	0.0104882	0.0111604	0.00976878	0.0123464	0.0133583	0.0103487	0.0123851	0.0145526
1925.08	0.00309404	0.00166686	0.0037127	0.00199271	0.00267189	0.00748881	0.0085042	0.00976489	0.0103541	0.0111442	0.00989	0.0121925	0.0132655	0.010355	0.0122144	0.0144837
1923.02	0.0030395	0.00162284	0.00397959	0.00223678	0.0028419	0.00771228	0.00863254	0.0100765	0.0106221	0.0115822	0.0100662	0.0124495	0.0135096	0.010685	0.012421	0.0149712
1920.95	0.00302728	0.00161102	0.00413351	0.00259369	0.00282088	0.00788113	0.00892001	0.0101847	0.010732	0.0118236	0.0101953	0.0127177	0.0136381	0.0107344	0.0126113	0.0152424
1918.89	0.00273555	0.00127995	0.0038997	0.00260106	0.00259129	0.00757544	0.00903666	0.00981244	0.0103941	0.0115051	0.0101481	0.012502	0.013352	0.0104575	0.012381	0.0149826
1916.83	0.00244588	0.000978685	0.00369163	0.00232654	0.00231719	0.00735597	0.00876301	0.00938036	0.00990769	0.0109363	0.00987825	0.012029	0.012963	0.0101209	0.0119916	0.0146566
1914.76	0.00239933	0.000987195	0.00364099	0.00201515	0.00210483	0.00746774	0.00834883	0.00914956	0.00958345	0.0104231	0.009497	0.0117749	0.0126631	0.00986357	0.011648	0.0144819
1912.7	0.00266101	0.00126788	0.00373751	0.00205692	0.00226585	0.00779099	0.00844679	0.00936171	0.00978366	0.0104237	0.00942546	0.0119342	0.0127091	0.0100212	0.0117387	0.0145687
1910.64	0.0029243	0.00147557	0.00384736	0.00241357	0.00262113	0.00796309	0.00876845	0.00970724	0.0101944	0.0107946	0.00968431	0.0120862	0.0129958	0.0103321	0.0120607	0.0146598
1908.57	0.00284636	0.00134193	0.0036873	0.00254692	0.00249818	0.00777521	0.00871528	0.0096146	0.0101084	0.0108269	0.00977704	0.0118323	0.0130266	0.0101988	0.0119932	0.0144449
1906.51	0.00285954	0.00127629	0.00346673	0.00252013	0.00223423	0.00766533	0.00869159	0.00946168	0.00973403	0.0106044	0.00967132	0.0115372	0.0128293	0.00987623	0.0117443	0.0143019
1904.45	0.00290976	0.00121887	0.00328852	0.0024218	0.00228742	0.00761398	0.00878208	0.00942149	0.0094439	0.0103936	0.00940501	0.0114231	0.0125322	0.00969106	0.0114926	0.0143217
1902.38	0.00245051	0.000813788	0.00291979	0.00195584	0.00219357	0.00713458	0.00844954	0.00912074	0.00913303	0.0100782	0.00886632	0.0112972	0.0118878	0.00934933	0.0110136	0.0140557
1900.32	0.00197048	0.000492864	0.00277906	0.00160224	0.00188961	0.00666645	0.00808874	0.00892218	0.00907303	0.00993434	0.00857002	0.0113651	0.0113478	0.00921676	0.0108431	0.0138359
1898.26	0.00200413	0.00056297	0.00306268	0.00167596	0.00179709	0.00675371	0.00813893	0.00902278	0.00937256	0.0100903	0.00870781	0.0115987	0.0115231	0.00962153	0.0112525	0.0139051
1896.19	0.00227194	0.000855856	0.00334492	0.00177175	0.00193426	0.00707532	0.00831107	0.00916735	0.00974821	0.0103729	0.00900539	0.011689	0.0120196	0.00996188	0.0116255	0.0139161
1894.13	0.0024149	0.00117464	0.00345846	0.00180146	0.00206699	0.00720492	0.00833376	0.00935822	0.00996694	0.0106378	0.00930012	0.0116284	0.0122059	0.00996858	0.011669	0.0138468
1892.07	0.00243848	0.00128746	0.00353904	0.00185301	0.00215933	0.00725367	0.00824637	0.00959229	0.0100619	0.010759	0.00950705	0.0115785	0.0122292	0.00996919	0.0116661	0.0138992
1890	0.00254497	0.0012636	0.00365556	0.00188987	0.00229466	0.00738585	0.00823798	0.00972614	0.0101353	0.0107661	0.00960975	0.0116578	0.0123499	0.00994893	0.0117181	0.0140163
1887.94	0.00267575	0.00128943	0.00366339	0.00194746	0.00237661	0.00735826	0.00831284	0.00958948	0.00999057	0.0106523	0.0095255	0.0116787	0.0123117	0.00983535	0.0116555	0.013958
1885.88	0.00287119	0.00138254	0.00365245	0.00212671	0.00241761	0.00732474	0.00850215	0.00944388	0.00985449	0.01063	0.00947012	0.0116338	0.0122784	0.00995621	0.0116743	0.0139823
1883.81	0.00314811	0.00154823	0.00375735	0.00230218	0.00245595	0.00751478	0.00875654	0.0094671	0.00996681	0.0108035	0.00948782	0.0116785	0.0124641	0.0101434	0.0118314	0.014215
1881.75	0.00314246	0.00158857	0.00375552	0.00225367	0.0023726	0.00764472	0.00887956	0.00937105	0.0100339	0.0108249	0.00938626	0.0117174	0.0125823	0.0100385	0.0119686	0.0143508
1879.69	0.00289641	0.00148916	0.00376064	0.00215111	0.00235243	0.0076619	0.00892493	0.00921542	0.00997897	0.010708	0.0093661	0.0117949	0.0126251	0.00988548	0.0120717	0.0143766
1877.62	0.0029016	0.00157766	0.00414817	0.00230119	0.0025263	0.00778577	0.00909246	0.0093268	0.0101263	0.0108522	0.00963828	0.0120789	0.0128369	0.0100381	0.0122478	0.0145763
1875.56	0.00313784	0.00178696	0.00451055	0.00248576	0.0025696	0.00781806	0.00921534	0.00951274	0.0103737	0.0111037	0.00980291	0.0123068	0.0129978	0.0102476	0.0124009	0.0148385
1873.5	0.00328714	0.00176746	0.00450704	0.00238543	0.002401	0.00775536	0.00917639	0.00953322	0.0104344	0.0111974	0.00965446	0.0123845	0.0130392	0.0103246	0.0124423	0.0150268
1871.43	0.00336941	0.00160733	0.00449038	0.00236531	0.00243562	0.00800357	0.00925397	0.00960552	0.0104982	0.0113855	0.00973471	0.0125982	0.0133418	0.0105326	0.0127252	0.0153115
1869.37	0.00336803	0.00153454	0.00453948	0.00261569	0.00267658	0.00835524	0.00949176	0.00984033	0.0107445	0.011732	0.0100824	0.0128959	0.0138434	0.0108641	0.0133174	0.0155889
1867.31	0.00330555	0.00161048	0.0044744	0.00266158	0.00266812	0.00828729	0.00952981	0.00998135	0.0108842	0.0117435	0.01008	0.0128578	0.0139114	0.0109266	0.0134788	0.0155176
1865.24	0.00341207	0.00177425	0.00444197	0.00245809	0.00249091	0.00813601	0.00934434	0.0100024	0.010795	0.0115141	0.00988452	0.012605	0.0135614	0.0107905	0.0132115	0.015347
1863.18	0.00352583	0.00178051	0.00443499	0.00228659	0.00236773	0.00813938	0.00914564	0.00990303	0.0106624	0.0114293	0.00981334	0.0125397	0.0132122	0.0107128	0.013063	0.0153128
1861.12	0.00363279	0.0016983	0.00449158	0.00233835	0.00238694	0.00817153	0.00910509	0.00972211	0.0106382	0.0114137	0.00983342	0.012663	0.0130573	0.0107193	0.013003	0.0152484
1859.05	0.00377858	0.00173248	0.00463378	0.00252171	0.00256754	0.00823775	0.00921179	0.0096702	0.0106831	0.0113093	0.00984896	0.0127279	0.0131629	0.0107677	0.0129275	0.0151641
1856.99	0.00357057	0.00168357	0.00445131	0.00238465	0.0026571	0.0081671	0.00906354	0.00951094	0.0104078	0.010954	0.00961232	0.0124353	0.0130938	0.0105574	0.0126336	0.0148848
1854.93	0.00315208	0.00150646	0.00415233	0.00206779	0.00257621	0.00797235	0.00877146	0.00924025	0.00995055	0.0106403	0.00933759	0.0120235	0.0127445	0.0101913	0.0122933	0.0145314
1852.86	0.00315203	0.00147012	0.00427152	0.0021322	0.00259319	0.00785064	0.00871945	0.00926066	0.00976979	0.0107248	0.00937454	0.0119093	0.0125811	0.0101346	0.012267	0.0145053
1850.8	0.00345311	0.00152783	0.00462348	0.00248636	0.00277856	0.00787779	0.00884878	0.00950229	0.00987923	0.0110036	0.00963569	0.0120755	0.0127719	0.0104078	0.0124757	0.0146864
1848.74	0.00353643	0.00160245	0.00476295	0.00267119	0.00292795	0.00799974	0.00895156	0.00962611	0.0100825	0.0111412	0.00990618	0.0122088	0.0130258	0.0106158	0.0126511	0.0147657
1846.67	0.00360387	0.00183564	0.00475381	0.00267512	0.00305022	0.00823347	0.00913726	0.00973511	0.010368	0.0112469	0.0101788	0.0123654	0.0133259	0.0107928	0.0129186	0.0149748
1844.61	0.00370631	0.00205786	0.00475497	0.00262462	0.00312853	0.00835735	0.00937499	0.00983143	0.0105475	0.0114291	0.0102598	0.0125822	0.0136175	0.0109671	0.0131634	0.0152287
1842.55	0.0035843	0.0019847	0.0046969	0.00242143	0.00290647	0.00813266	0.00925635	0.00961489	0.0103304	0.0114218	0.00984697	0.0123999	0.013427	0.0107306	0.0128883	0.014938
1840.48	0.00345358	0.00178119	0.00455904	0.00222286	0.00255759	0.00788891	0.00891124	0.00928142	0.0100135	0.0111623	0.00934759	0.011988	0.0129032	0.0103015	0.0124416	0.0144665
1838.42	0.0034271	0.00165218	0.00438815	0.00216141	0.00241727	0.00778762	0.0086965	0.00909388	0.00987155	0.0108259	0.00918342	0.0118399	0.0125174	0.0100562	0.0122885	0.0142997
1836.36	0.00351206	0.001582	0.00432608	0.00216604	0.00248464	0.00777921	0.0086787	0.00903534	0.00985876	0.0105933	0.00925685	0.0118816	0.0123804	0.0100082	0.0123459	0.0143297
1834.29	0.00360345	0.00155696	0.00436783	0.0022385	0.00256629	0.00791714	0.00875704	0.00902595	0.00987178	0.0105293	0.00928385	0.0118949	0.0123962	0.0100674	0.012365	0.0143162
1832.23	0.0036081	0.00159899	0.00439827	0.00230907	0.00260598	0.00824345	0.00888181	0.00914152	0.00997796	0.0106306	0.00939544	0.0120787	0.0126947	0.0102382	0.0125359	0.01447
1830.17	0.00354251	0.00163786	0.00449001	0.00224891	0.00259293	0.00842116	0.00898399	0.00939607	0.0101817	0.0108375	0.00974951	0.0123693	0.0131786	0.0104202	0.0129159	0.0148774
1828.1	0.00355282	0.00156987	0.00469899	0.00219206	0.00248735	0.00830418	0.00898684	0.00951801	0.0103508	0.0110351	0.0100679	0.0125113	0.0134192	0.0105328	0.013141	0.0151485
1826.04	0.00374471	0.00148573	0.00484267	0.00223645	0.00241352	0.00825315	0.00892659	0.00946742	0.0104401	0.0111159	0.0101529	0.0125609	0.0134373	0.0106329	0.0131518	0.0151754
1823.98	0.00397977	0.00149264	0.00490406	0.00218719	0.00234587	0.00825162	0.0088985	0.00942631	0.0104508	0.0110349	0.0100009	0.0124933	0.0133144	0.0106421	0.0131329	0.01504
1821.91	0.00398301	0.0014963	0.00486796	0.00200647	0.00218046	0.00804333	0.00887309	0.00922134	0.0102554	0.0108354	0.00963476	0.0122401	0.0129332	0.0104015	0.0129708	0.014688
1819.85	0.00388385	0.00150497	0.00486762	0.00188132	0.00210257	0.00792811	0.00899324	0.00904316	0.0101071	0.0107982	0.00942419	0.0121396	0.0127678	0.0102626	0.0128647	0.0145159
1817.79	0.00391224	0.00152594	0.00494844	0.00183034	0.00216159	0.00803463	0.00919159	0.00908907	0.0101469	0.0108919	0.00940364	0.0122083	0.0129036	0.0103799	0.012965	0.0146377
1815.72	0.00410265	0.00167531	0.00507261	0.00197282	0.00233536	0.00826017	0.00933209	0.00926233	0.0103105	0.0110566	0.00954902	0.012399	0.0130896	0.0106062	0.013263	0.0148993
1813.66	0.00441595	0.00205497	0.00533294	0.00241451	0.00267562	0.00864202	0.00962984	0.00959858	0.0107732	0.011434	0.0099983	0.0128832	0.0134924	0.0109818	0.0138228	0.0153433
1811.6	0.00465848	0.00229369	0.00563457	0.00274907	0.00296735	0.00890873	0.00999722	0.00991384	0.0113102	0.0117864	0.0103729	0.0133457	0.0139464	0.0113194	0.0143094	0.0157681
1809.53	0.00471582	0.00213451	0.00578421	0.00262462	0.00292094	0.00881792	0.0100562	0.00991108	0.0113127	0.0118158	0.0103364	0.0133202	0.0140184	0.0113419	0.0143624	0.0158206
1807.47	0.00469373	0.00193667	0.00574782	0.00234658	0.00270688	0.00863643	0.00986268	0.00971444	0.010942	0.0116211	0.0101465	0.0129858	0.0137865	0.0111597	0.0142089	0.0155391
1805.41	0.0048294	0.00204753	0.00582062	0.00232104	0.0026914	0.00874217	0.00986331	0.00970213	0.0109723	0.0115907	0.0101746	0.0129745	0.0137825	0.0111435	0.0143534	0.0155079
1803.34	0.00509393	0.00230002	0.00611565	0.00252119	0.00287888	0.0090301	0.0100711	0.00988357	0.0113498	0.0118531	0.0104126	0.0133349	0.014062	0.0113153	0.0146939	0.0158063
1801.28	0.00536135	0.0024106	0.00643908	0.00277982	0.00312595	0.00930876	0.010309	0.0101318	0.0116261	0.0122799	0.0107182	0.0137786	0.0143795	0.0116132	0.0150036	0.0161169
1799.22	0.00554817	0.00234824	0.00653938	0.00294517	0.00324703	0.00949293	0.0103973	0.0102142	0.0116004	0.0124851	0.0108088	0.0139089	0.0144674	0.0117988	0.0150826	0.0161764
1797.15	0.00560051	0.00225224	0.00652348	0.00292581	0.00316738	0.00961534	0.0103989	0.010088	0.0114938	0.012387	0.0107362	0.0137655	0.01444	0.0117875	0.0150724	0.0161621
1795.09	0.0055531	0.00223988	0.00658463	0.00286507	0.003081	0.00968219	0.0104531	0.00996919	0.0115408	0.01223	0.0107675	0.0137127	0.0145521	0.0118142	0.0152136	0.0162395
1793.03	0.00560712	0.00237518	0.00684106	0.00294153	0.00313456	0.00985203	0.0106381	0.0101015	0.0118488	0.0122993	0.0109988	0.0139926	0.0149364	0.0120824	0.0155575	0.0164995
1790.97	0.0058531	0.00254346	0.00716402	0.00304722	0.00322929	0.010059	0.0108258	0.0103611	0.0121578	0.0125022	0.0111331	0.0142537	0.0151223	0.0122779	0.0157794	0.0166827
1788.9	0.00612421	0.00260212	0.00737145	0.00303976	0.00326693	0.0101117	0.0108909	0.0104912	0.0121986	0.0125521	0.0110331	0.0141791	0.0149066	0.0122102	0.0157388	0.0165665
1786.84	0.00647931	0.00267596	0.00769866	0.00305783	0.0032843	0.0103322	0.0111533	0.0106457	0.0123797	0.0127155	0.011149	0.0143219	0.014979	0.0123721	0.0160066	0.0167209
1784.78	0.00706058	0.00292253	0.00833241	0.00318642	0.00342274	0.010947	0.0118201	0.0109561	0.0129758	0.0131784	0.0116127	0.0149314	0.0155418	0.0129035	0.0168303	0.0173413
1782.71	0.00782518	0.00320971	0.00922041	0.00332522	0.00376456	0.0118838	0.0127469	0.0115336	0.0138508	0.0138469	0.0121924	0.0157954	0.0164096	0.0136385	0.0179314	0.018188
1780.65	0.00866608	0.00335209	0.0101745	0.0034386	0.0041223	0.0129431	0.0137589	0.0123421	0.0147766	0.0145782	0.0127545	0.0167087	0.0173201	0.0143575	0.0189968	0.0189939
1778.59	0.00986691	0.00368913	0.0114441	0.00376868	0.00457748	0.0144189	0.0151949	0.0135224	0.0160812	0.0156557	0.0136298	0.0179872	0.0184771	0.0153149	0.020466	0.0201053
1776.52	0.0114917	0.00433562	0.013154	0.00433126	0.00522955	0.0165009	0.0171694	0.0151459	0.0179804	0.0171884	0.0149538	0.0197639	0.0201348	0.0168237	0.0225459	0.021821
1774.46	0.0135962	0.00503619	0.0153699	0.00501186	0.00600241	0.0193886	0.0199143	0.0174373	0.0207153	0.0193477	0.016907	0.0223318	0.0227197	0.0192098	0.0256002	0.0244237
1772.4	0.0166855	0.00583329	0.0186229	0.00587488	0.00696875	0.0236698	0.0240294	0.0208829	0.0248152	0.0225678	0.0197609	0.0262789	0.0266024	0.0226621	0.0303347	0.028332
1770.33	0.0205227	0.00672957	0.0226688	0.00676104	0.00804684	0.0288388	0.029005	0.0250551	0.0297351	0.0264572	0.0230541	0.0310871	0.0310598	0.0265724	0.0360524	0.0331098
1768.27	0.0247282	0.00783124	0.0271184	0.00773592	0.00926235	0.0343874	0.0344546	0.0296155	0.0351086	0.030838	0.0268053	0.0363736	0.0360088	0.0311191	0.0424086	0.0386012
1766.21	0.0295644	0.00942988	0.0322124	0.00907713	0.0108325	0.0406196	0.0407439	0.0348792	0.0413567	0.0361395	0.0314313	0.0426995	0.0421362	0.0368972	0.0501372	0.0453064
1764.14	0.0345916	0.0112307	0.0375258	0.0105951	0.0126308	0.0470166	0.0474227	0.0405286	0.0480561	0.0420771	0.0365946	0.0499332	0.0492247	0.0434516	0.0588522	0.0529976
1762.08	0.0401507	0.0129555	0.0437061	0.0121438	0.014571	0.0543683	0.0552359	0.0471966	0.0559574	0.0494051	0.0429944	0.0590262	0.0582472	0.0515012	0.069654	0.0627591
1760.02	0.0461626	0.0146006	0.0503774	0.0136662	0.0164851	0.0623783	0.0636084	0.0543397	0.0645491	0.0576504	0.0502502	0.0692944	0.0686959	0.0605046	0.0819888	0.0740672
1757.95	0.0524203	0.0163551	0.0571052	0.0153924	0.018526	0.0705244	0.0720891	0.0616184	0.0734797	0.0664854	0.0579882	0.0803099	0.0801948	0.0701631	0.0953504	0.0864681
1755.89	0.0596106	0.0183617	0.0648262	0.0174579	0.0209126	0.0797941	0.0818892	0.0700735	0.0839264	0.0772012	0.0671766	0.0937646	0.09429	0.0818753	0.111582	0.10169
1753.83	0.0670984	0.020476	0.0727219	0.0195422	0.0234315	0.0892337	0.0920673	0.0788019	0.0947842	0.0889402	0.0770512	0.108561	0.109905	0.0946718	0.129435	0.118684
1751.76	0.0758981	0.0230161	0.0825076	0.0220351	0.0265808	0.100646	0.104854	0.0897977	0.108425	0.104381	0.0901087	0.127955	0.130623	0.111535	0.153123	0.14143
1749.7	0.0873225	0.0263256	0.0963729	0.0252554	0.0306756	0.116217	0.123037	0.105622	0.127848	0.126261	0.108569	0.155644	0.160236	0.135328	0.187284	0.174377
1747.64	0.0988348	0.0298898	0.110604	0.0284205	0.0347762	0.132129	0.141932	0.122199	0.148296	0.147925	0.126282	0.183699	0.190162	0.158639	0.221848	0.208099
1745.57	0.107504	0.032768	0.120739	0.0308156	0.0379232	0.144196	0.15563	0.134361	0.163564	0.162518	0.137705	0.2031	0.210751	0.174206	0.245499	0.231535
1743.51	0.11295	0.0344621	0.126266	0.0323081	0.0398516	0.151764	0.163412	0.141412	0.172485	0.170792	0.144134	0.214139	0.222454	0.183147	0.259395	0.245387
1741.45	0.116507	0.0352297	0.129533	0.0331932	0.0410267	0.156878	0.168862	0.146325	0.178471	0.178305	0.150268	0.223777	0.23296	0.191639	0.273217	0.258863
1739.38	0.119791	0.0356856	0.132999	0.0340002	0.0421019	0.162114	0.175727	0.152259	0.185429	0.18971	0.159438	0.238177	0.248962	0.204573	0.295216	0.280037
1737.32	0.122923	0.0364279	0.135935	0.0350434	0.0432851	0.166519	0.182322	0.157806	0.191763	0.201869	0.168782	0.253505	0.266343	0.21795	0.319608	0.303995
1735.26	0.125079	0.0369618	0.138296	0.0359586	0.0442471	0.16975	0.188041	0.162321	0.196523	0.213041	0.177091	0.26718	0.282391	0.228713	0.342917	0.327434
1733.19	0.124818	0.0361412	0.139875	0.0358229	0.0439995	0.171472	0.192137	0.164832	0.198766	0.221165	0.182714	0.276	0.293551	0.233334	0.360931	0.345665
1731.13	0.121697	0.0350744	0.137167	0.0348454	0.0427263	0.168207	0.188544	0.160861	0.194026	0.217068	0.178393	0.268655	0.286905	0.223924	0.353686	0.340193
1729.07	0.116363	0.0342053	0.130909	0.0334731	0.0410463	0.160689	0.178777	0.152181	0.184228	0.203748	0.166962	0.249582	0.267303	0.205767	0.327018	0.316505
1727	0.109212	0.0329669	0.122952	0.0316687	0.0388528	0.150701	0.166217	0.141532	0.17196	0.186837	0.153154	0.226566	0.24323	0.185596	0.293898	0.28626
1724.94	0.100813	0.0314146	0.113786	0.0296724	0.0363364	0.138993	0.152154	0.130048	0.158078	0.168929	0.139004	0.203141	0.218505	0.166262	0.260303	0.255112
1722.88	0.0915737	0.0295867	0.103501	0.0275417	0.033656	0.126125	0.137169	0.118128	0.143067	0.151238	0.125199	0.180422	0.194474	0.14804	0.228364	0.225193
1720.81	0.0828919	0.0279385	0.093245	0.025631	0.0312905	0.113772	0.12307	0.106978	0.128803	0.135762	0.113028	0.160725	0.173691	0.132298	0.201276	0.199767
1718.75	0.0736279	0.0259168	0.0825242	0.0235876	0.0287703	0.101067	0.10907	0.095903	0.114477	0.121215	0.101494	0.142347	0.154414	0.11777	0.176459	0.176364
1716.69	0.0627895	0.0226594	0.0709142	0.0207884	0.0252291	0.0872506	0.094338	0.084157	0.0990377	0.106143	0.0894672	0.1236	0.134624	0.102982	0.151538	0.152489
1714.62	0.0538812	0.0196269	0.0612309	0.0181686	0.0217908	0.0757529	0.0821539	0.0742687	0.0860558	0.0935423	0.0791935	0.108335	0.118213	0.0906328	0.131522	0.133259
1712.56	0.0476829	0.0176173	0.0540008	0.0163751	0.0193665	0.067302	0.0730912	0.0668319	0.0764845	0.0841367	0.0712911	0.0971352	0.106098	0.0814398	0.116999	0.119518
1710.5	0.0429087	0.0161056	0.048307	0.0151724	0.0176961	0.0608051	0.0660475	0.0609888	0.0691221	0.0768715	0.0651052	0.0885143	0.0968055	0.0744057	0.105887	0.10907
1708.43	0.0390485	0.0147884	0.0437784	0.0142941	0.0164498	0.0557732	0.0606095	0.0564575	0.0634543	0.0713424	0.0604017	0.0819091	0.0897645	0.0690934	0.0974774	0.101055
1706.37	0.0356462	0.0134579	0.0398572	0.0134463	0.0152708	0.0514467	0.0559558	0.0527144	0.0586793	0.0666809	0.0564801	0.07635	0.0838507	0.0647111	0.0904258	0.0942148
1704.31	0.0327967	0.0122791	0.036456	0.0126384	0.0142012	0.0476207	0.0518146	0.0493988	0.0545037	0.0624288	0.0530008	0.0714599	0.0784848	0.0607868	0.0841586	0.0881468
1702.24	0.0305162	0.0114739	0.0337755	0.0120562	0.0135008	0.0445521	0.0486195	0.0466367	0.0513418	0.0590832	0.0503383	0.0676439	0.0742553	0.0576027	0.0793661	0.0834911
1700.18	0.028255	0.0106449	0.0317067	0.01145	0.0128483	0.041986	0.0462876	0.0445014	0.049145	0.0568052	0.0485578	0.0648689	0.0712815	0.055417	0.0761246	0.080087
1698.12	0.0266861	0.00999987	0.030365	0.0108989	0.0121805	0.0400326	0.0446771	0.0430622	0.0476443	0.0552595	0.0472497	0.0629622	0.0692444	0.0540464	0.0740999	0.0777665
1696.05	0.0255813	0.0096087	0.0290106	0.0105149	0.0116535	0.0381771	0.0429453	0.0415704	0.0459452	0.0533511	0.0455228	0.0607402	0.0666981	0.0522429	0.0714765	0.0750618
1693.99	0.0238545	0.00889332	0.0267037	0.00984732	0.0108553	0.0355379	0.0400873	0.0390476	0.0430584	0.0500297	0.0425689	0.0568504	0.0622557	0.0488959	0.0665012	0.0703163
1691.93	0.0219492	0.00809449	0.0240568	0.00908328	0.00997348	0.032756	0.0369017	0.0361946	0.0398294	0.0462802	0.0393337	0.0524989	0.0574222	0.0451623	0.0608692	0.0651301
1689.86	0.0201954	0.00732066	0.0217008	0.00848024	0.00923033	0.0302437	0.0341163	0.0337329	0.0370432	0.0429778	0.036581	0.0487083	0.0532971	0.041956	0.0559375	0.060577
1687.8	0.0188935	0.00670312	0.0199996	0.00817776	0.00874637	0.0282506	0.0321268	0.0319223	0.03507	0.0405533	0.0345472	0.0459376	0.050265	0.0395928	0.05229	0.0571228
1685.74	0.0178532	0.00627178	0.0187401	0.00798914	0.00854502	0.0267724	0.0308072	0.0306706	0.0338686	0.0389845	0.0332308	0.0441065	0.0482676	0.0381133	0.0498424	0.0547579
1683.67	0.0166416	0.00568393	0.0174534	0.00755236	0.0082264	0.0253947	0.0294066	0.0294911	0.0327516	0.0373867	0.0319725	0.0421788	0.0461838	0.0366853	0.0474915	0.0522146
1681.61	0.0158869	0.0052155	0.0165087	0.00718831	0.00766646	0.0241612	0.0279195	0.0282454	0.0313897	0.0355362	0.0303734	0.0400264	0.0436895	0.0348311	0.0450726	0.0494394
1679.55	0.0155299	0.00500102	0.0159	0.00701157	0.00724598	0.0231249	0.026727	0.0271506	0.0301673	0.0339717	0.0289054	0.0382577	0.0415477	0.03318	0.0430437	0.0472209
1677.48	0.0152889	0.00487437	0.0154332	0.00694389	0.00707745	0.0223867	0.0259223	0.0263363	0.0293758	0.0328591	0.0279467	0.0370316	0.0401196	0.0321024	0.0415581	0.0456967
1675.42	0.0149949	0.00468402	0.0150416	0.00686183	0.00690415	0.0218567	0.0253712	0.0257032	0.0288989	0.0320123	0.0273961	0.0361853	0.0392124	0.0314264	0.0404288	0.04457
1673.36	0.0147347	0.00450482	0.0147789	0.00672802	0.00664871	0.021389	0.0249213	0.0252082	0.0285486	0.0313162	0.0269312	0.0355564	0.0384537	0.030876	0.039549	0.0436201
1671.29	0.0146979	0.00452509	0.0146907	0.00676824	0.00665607	0.0211338	0.0246734	0.0250199	0.0284323	0.0309326	0.0266319	0.0352381	0.0378933	0.030528	0.0391003	0.0430545
1669.23	0.0146983	0.00448347	0.0146004	0.0067521	0.00668806	0.0208932	0.0244734	0.0248295	0.0283164	0.0305752	0.0263475	0.0348387	0.0372444	0.0301212	0.0386575	0.0424469
1667.17	0.0146723	0.00432922	0.014417	0.0065584	0.00646136	0.0203911	0.0239905	0.024229	0.0278543	0.0298888	0.0257032	0.0339435	0.0362605	0.0293158	0.0377437	0.0413878
1665.1	0.0147137	0.00432963	0.0143457	0.00650981	0.00637669	0.0200022	0.0235848	0.023762	0.0275277	0.0293936	0.0251761	0.0332901	0.0356117	0.0287449	0.0370292	0.0406169
1663.04	0.0147299	0.00434841	0.0143809	0.00652419	0.00642387	0.019837	0.0234197	0.0236073	0.0274942	0.0292111	0.0249865	0.0330685	0.0353342	0.0285786	0.0367026	0.0402005
1660.98	0.0147323	0.00424956	0.0143723	0.00643215	0.00630002	0.0196215	0.0232095	0.0233354	0.0273898	0.0288736	0.0247056	0.0327494	0.0348551	0.028298	0.0362834	0.0396294
1658.91	0.0148184	0.00421942	0.0143444	0.00642156	0.00619881	0.0193401	0.0230197	0.023033	0.027223	0.0284322	0.0243334	0.0323886	0.0343527	0.0279504	0.0358689	0.0391329
1656.85	0.0149534	0.0043801	0.0143674	0.00666164	0.00637997	0.0192386	0.023139	0.0230851	0.027319	0.0283411	0.0243297	0.0324035	0.0344043	0.0279809	0.0358855	0.0391518
1654.79	0.0151101	0.0046329	0.0144957	0.00708248	0.00678996	0.0194906	0.023688	0.023596	0.0279366	0.0289	0.0249626	0.0329829	0.0351968	0.0286469	0.0365314	0.039801
1652.72	0.0150892	0.00461296	0.0146372	0.00720147	0.00694923	0.0198189	0.0241396	0.0239942	0.0285906	0.0295074	0.0255638	0.0334506	0.0357224	0.0293443	0.0371646	0.0401967
1650.66	0.014938	0.00453097	0.0144913	0.00700094	0.00677863	0.0196396	0.0237057	0.0235692	0.0283407	0.0291265	0.0250832	0.0329218	0.0350057	0.0289882	0.0367509	0.0395675
1648.6	0.0148761	0.00467086	0.0143192	0.0070538	0.00687435	0.0194694	0.0233101	0.0232763	0.0282032	0.0288659	0.024705	0.0325349	0.034604	0.0287901	0.0364793	0.0392681
1646.53	0.0146693	0.00458575	0.0140791	0.00699526	0.00684965	0.0192898	0.0230665	0.0230687	0.0281587	0.028643	0.0244257	0.0321624	0.0341899	0.0287447	0.0362662	0.0388638
1644.47	0.0142816	0.0042362	0.013547	0.00659393	0.00635081	0.0187025	0.0224969	0.0223577	0.0274296	0.0277236	0.0235915	0.0311483	0.0328971	0.0280172	0.0353021	0.0376513
1642.41	0.0139778	0.00404456	0.0130717	0.00632145	0.00597257	0.0181212	0.0218799	0.0216695	0.0265776	0.0268605	0.0228631	0.0302253	0.0318133	0.0273323	0.034461	0.0367493
1640.34	0.0137685	0.00398505	0.0128414	0.00623872	0.00589343	0.017815	0.0214477	0.0213092	0.0260566	0.026514	0.0225754	0.0298248	0.0314599	0.0271864	0.0342635	0.0365636
1638.28	0.013632	0.00398468	0.0127854	0.00629442	0.00600451	0.0177666	0.0212882	0.0212588	0.0259508	0.0266097	0.0226775	0.029929	0.0317162	0.0275821	0.0346432	0.036996
1636.22	0.0135383	0.00400581	0.0128074	0.00640782	0.00615522	0.0178988	0.0213766	0.0214397	0.0261382	0.0269433	0.0230447	0.0302275	0.0322413	0.0283557	0.0354089	0.0377906
1634.15	0.0134281	0.00394077	0.0127215	0.00627297	0.00603659	0.017809	0.0211626	0.0211829	0.0258488	0.0268268	0.0228795	0.0299067	0.0319624	0.0285059	0.0356384	0.0379076
1632.09	0.013255	0.00380707	0.0124526	0.00602651	0.0058022	0.0174201	0.0206037	0.0205244	0.0251767	0.0263253	0.022295	0.0292877	0.0311487	0.028038	0.0353029	0.0374661
1630.03	0.013023	0.0037198	0.0122039	0.0059241	0.00573864	0.0171811	0.0202867	0.0202052	0.0249377	0.026178	0.0221361	0.0291848	0.0308841	0.0279689	0.0353918	0.0374696
1627.96	0.0127946	0.00367098	0.0120425	0.0059252	0.00583067	0.0172016	0.020378	0.0202688	0.0252886	0.0264724	0.0224412	0.0295518	0.0311243	0.028444	0.036044	0.0379663
1625.9	0.0126173	0.00363076	0.0118666	0.0059473	0.00598738	0.0173347	0.0206776	0.0203837	0.0260448	0.0269602	0.02288	0.0300143	0.031356	0.029098	0.0367927	0.038533
1623.84	0.0125106	0.00361596	0.0117022	0.00601291	0.00621535	0.0176487	0.021248	0.0206951	0.0275169	0.0278563	0.0235614	0.0306836	0.0315967	0.0299126	0.0376359	0.0391468
1621.77	0.012464	0.00359419	0.0116334	0.00610739	0.0065096	0.0180928	0.0220746	0.0212531	0.0296733	0.0290783	0.0243689	0.0314465	0.0317511	0.0306638	0.0384532	0.0396143
1619.71	0.0124453	0.00364206	0.011633	0.00625868	0.00687022	0.0185158	0.0228508	0.0217916	0.0315292	0.0301174	0.0250358	0.0320715	0.0319442	0.0312767	0.0391209	0.0400096
1617.65	0.0123028	0.00374121	0.0115733	0.00640974	0.00711716	0.0187587	0.0231874	0.0220882	0.0321286	0.0307567	0.02558	0.0325484	0.0324794	0.0320626	0.0399959	0.0407577
1615.58	0.0118876	0.00368166	0.0112445	0.00622265	0.0067857	0.0183124	0.0223407	0.021536	0.0304122	0.03024	0.0252762	0.0321961	0.0326167	0.032392	0.0405099	0.0412973
1613.52	0.011405	0.0034499	0.0107048	0.00575375	0.00611122	0.0173693	0.0208436	0.0203858	0.0276731	0.0288583	0.0241821	0.0311127	0.0320614	0.0319748	0.0402035	0.0412069
1611.46	0.0110201	0.00324358	0.0102547	0.00540648	0.00564383	0.0166169	0.0197165	0.0194994	0.0255721	0.0278586	0.0234186	0.0303378	0.0317551	0.0317534	0.0400343	0.0412252
1609.39	0.0107539	0.00319904	0.0100257	0.00532893	0.00552775	0.0162943	0.0191767	0.0191187	0.0244394	0.027616	0.0232531	0.0301933	0.031887	0.0320456	0.0403394	0.0415205
1607.33	0.0105265	0.00322757	0.0098998	0.00537823	0.00561902	0.0162389	0.0190632	0.0190357	0.024257	0.0278594	0.0233787	0.030371	0.0320092	0.0324295	0.040627	0.0417169
1605.27	0.0102347	0.00319492	0.00969178	0.00538507	0.00572479	0.0162531	0.0192025	0.0191077	0.0248955	0.0283446	0.023685	0.030646	0.0319738	0.0326311	0.0406335	0.0416708
1603.2	0.0099064	0.00312434	0.0094434	0.00537044	0.00586708	0.0163941	0.0196585	0.0194641	0.0262482	0.0290943	0.0242137	0.0311141	0.0319528	0.0327602	0.0405563	0.0414452
1601.14	0.00966991	0.00306792	0.00933119	0.00539684	0.00610418	0.0166834	0.0203843	0.0200219	0.0279001	0.0299525	0.0248309	0.0316583	0.0319828	0.0328262	0.040457	0.0410931
1599.08	0.00957773	0.00310786	0.00934812	0.00547954	0.00637301	0.0170317	0.0211086	0.0205275	0.0293798	0.0306975	0.0254078	0.0320702	0.0320254	0.0327917	0.0402897	0.0407657
1597.01	0.0095051	0.00317763	0.00933124	0.0055494	0.00655882	0.0173518	0.0216688	0.0208921	0.0306896	0.0313403	0.0259098	0.0324065	0.0320252	0.0326008	0.0400481	0.0404791
1594.95	0.00938473	0.00313732	0.00926293	0.00554356	0.00666193	0.0176459	0.0221387	0.0212164	0.032091	0.0319362	0.026323	0.0327995	0.0319507	0.0322068	0.0397094	0.0400521
1592.89	0.00936407	0.00308593	0.00930406	0.00557381	0.00682094	0.0180952	0.0228118	0.0216972	0.033917	0.0326453	0.0267738	0.0333663	0.0319359	0.0318487	0.0394094	0.0395393
1590.82	0.00956013	0.00316764	0.00953976	0.00579381	0.00717213	0.0188147	0.0239165	0.0224752	0.03638	0.0337268	0.0275236	0.0341697	0.0320913	0.0318067	0.0393153	0.0391947
1588.76	0.00982759	0.00330628	0.00986474	0.00609119	0.00764488	0.0195532	0.025217	0.0233993	0.0389326	0.0349877	0.0284512	0.034995	0.0323415	0.0319466	0.0393117	0.0390077
1586.7	0.00998132	0.00335209	0.0100495	0.00625492	0.00796636	0.0199294	0.026102	0.0240026	0.0404036	0.0357639	0.0289815	0.0354186	0.0324519	0.0318885	0.039073	0.0387394
1584.63	0.0100593	0.00331578	0.010008	0.00626947	0.00800932	0.0198331	0.0261356	0.0240157	0.0401586	0.0355992	0.028804	0.0352139	0.0322546	0.0314302	0.038385	0.038248
1582.57	0.0100438	0.00325876	0.00975438	0.00614028	0.00779845	0.0192746	0.0252941	0.0234562	0.0383804	0.0344699	0.027945	0.0343075	0.0317382	0.0305165	0.0372081	0.0374619
1580.51	0.00983757	0.00318861	0.00930697	0.00587661	0.00738511	0.0183579	0.0238596	0.0224572	0.0355307	0.0326809	0.0265621	0.0328539	0.0310527	0.0292847	0.0357871	0.0365247
1578.44	0.00946827	0.00309078	0.00879671	0.00555664	0.00688479	0.0173209	0.0221927	0.021292	0.0321364	0.0307152	0.0250497	0.0313353	0.03048	0.0281236	0.0345178	0.0358179
1576.38	0.00900035	0.00293397	0.0083683	0.00518163	0.00632287	0.0162602	0.0204059	0.0200971	0.0284764	0.0287739	0.0236412	0.0298885	0.0299422	0.0270962	0.0332942	0.0352002
1574.32	0.00867141	0.0028387	0.00813234	0.00492066	0.00589117	0.0154818	0.0190402	0.0191482	0.0258413	0.0272799	0.0225585	0.028603	0.0291626	0.0260539	0.0319809	0.0341873
1572.25	0.0085036	0.0028894	0.00804984	0.00493642	0.0058176	0.0152784	0.0186552	0.0188773	0.0252871	0.0267927	0.0222107	0.0280305	0.028637	0.0254266	0.0311677	0.0333373
1570.19	0.00833307	0.00297442	0.00806137	0.00510679	0.00605134	0.0156089	0.0192776	0.0194402	0.0267512	0.0274816	0.0228011	0.0283849	0.0285408	0.0254316	0.0309657	0.0329102
1568.13	0.00820369	0.00296894	0.00804671	0.00520571	0.00636122	0.0160934	0.0203827	0.0203254	0.0292567	0.0286838	0.0236852	0.0290182	0.0282343	0.0255517	0.0307001	0.0323226
1566.06	0.0080893	0.00289868	0.00797997	0.00517511	0.0064689	0.0162089	0.0208312	0.0206239	0.0304075	0.0290162	0.0237856	0.0289976	0.027579	0.0252793	0.0300267	0.0315553
1564	0.00790502	0.00284083	0.00795447	0.00512405	0.00635281	0.0159372	0.0203433	0.0202447	0.0295413	0.0282631	0.0231404	0.0283516	0.0270198	0.0246719	0.0292713	0.0310179
1561.94	0.00774219	0.00284545	0.00800449	0.00516793	0.00622764	0.0155902	0.0194855	0.0196898	0.0278296	0.0272279	0.0224868	0.0277711	0.0270638	0.0242699	0.028939	0.0310391
1559.87	0.00771278	0.00290561	0.00816834	0.00533834	0.0062472	0.0154293	0.0187803	0.0194831	0.0261347	0.0265629	0.0223398	0.0277445	0.0280486	0.0246355	0.0293516	0.0318477
1557.81	0.00782449	0.00291195	0.00812709	0.00520691	0.00594712	0.0149234	0.0178523	0.0189796	0.0238885	0.0254382	0.0215962	0.0270691	0.0281043	0.0243543	0.0290126	0.0316982
1555.75	0.00781519	0.00289537	0.00779982	0.00483754	0.00540446	0.0140618	0.0168404	0.0179061	0.0219721	0.0239033	0.0201374	0.0256276	0.0266193	0.022841	0.027462	0.0301318
1553.68	0.00775908	0.0028978	0.0076609	0.00465063	0.00505821	0.0134818	0.0161743	0.0171157	0.0208114	0.0227962	0.0191368	0.0246356	0.0255594	0.0216789	0.0262515	0.0290226
1551.62	0.00785456	0.00292967	0.00775278	0.00465974	0.00494854	0.0132824	0.015815	0.0167284	0.0201021	0.022125	0.0186488	0.0240935	0.0250589	0.0211124	0.0255727	0.0284921
1549.56	0.00807809	0.00298708	0.00785522	0.00467144	0.00495909	0.0132351	0.0155606	0.0164925	0.0195554	0.0216644	0.0183502	0.0236651	0.0246753	0.0207586	0.0251034	0.0280627
1547.49	0.00832281	0.00303322	0.00790486	0.00462353	0.0049991	0.0131403	0.0153365	0.0163128	0.019088	0.0213434	0.0180782	0.0232755	0.0243164	0.0204262	0.0247498	0.0276464
1545.43	0.00855241	0.00306833	0.00804249	0.00471173	0.00518994	0.0131516	0.0152861	0.0163672	0.0189318	0.0213788	0.0180927	0.0232319	0.024395	0.0204776	0.0248048	0.027694
1543.37	0.00867957	0.0031023	0.008212	0.00489424	0.00546467	0.0133233	0.0153547	0.0166299	0.0190412	0.0216396	0.0184084	0.0235419	0.0248987	0.0208795	0.0251367	0.0281436
1541.3	0.00862755	0.00316908	0.00820643	0.00499934	0.00558533	0.0134435	0.0153744	0.0168565	0.0191348	0.0217358	0.0186628	0.0238353	0.0253018	0.0211228	0.0252787	0.0284298
1539.24	0.00845973	0.00312676	0.00802537	0.00486388	0.00531738	0.0132009	0.0151269	0.0165775	0.0188283	0.0211521	0.0182014	0.023286	0.0246195	0.0205386	0.0245974	0.0277185
1537.18	0.00827972	0.00298549	0.0078422	0.00464794	0.00495535	0.0127697	0.0147381	0.0159746	0.0182916	0.0202386	0.0173623	0.0222699	0.0233566	0.019565	0.0235057	0.0265342
1535.11	0.00812872	0.00295086	0.0078271	0.00467018	0.00494587	0.012607	0.0146811	0.0158053	0.018254	0.0199278	0.0171557	0.0219633	0.0229565	0.0192485	0.0230547	0.0260957
1533.05	0.00790048	0.00288318	0.00784721	0.00469574	0.0050189	0.012539	0.0147637	0.0158125	0.0184558	0.019951	0.0171915	0.0219714	0.0229315	0.0191622	0.022884	0.0259093
1530.99	0.00753511	0.00268312	0.00760497	0.00446734	0.00477677	0.0122934	0.0146135	0.0154965	0.0183705	0.0196997	0.0167901	0.021622	0.0223683	0.0186014	0.022327	0.0252126
1528.92	0.00724024	0.0025402	0.00738158	0.00433152	0.00460618	0.0122074	0.0146422	0.0153892	0.0186058	0.019688	0.0166226	0.0214719	0.0219441	0.0182536	0.0219577	0.0246803
1526.86	0.00716313	0.00247977	0.00745513	0.00446127	0.00481511	0.0125295	0.0152216	0.0158942	0.0197722	0.0203743	0.017157	0.0218703	0.0220869	0.0185372	0.0221824	0.0247345
1524.8	0.00720582	0.00251052	0.00764285	0.00468392	0.00522467	0.01314	0.0161925	0.0167433	0.0217587	0.0214549	0.0180173	0.0225861	0.0224403	0.0190513	0.0226508	0.0249996
1522.73	0.00729362	0.0027392	0.00787826	0.00497444	0.00578596	0.0140807	0.0175564	0.0179087	0.0246336	0.022902	0.0191995	0.0237103	0.0229922	0.0197823	0.023259	0.0253034
1520.67	0.00749561	0.00298909	0.00818377	0.00533153	0.00645414	0.015158	0.0192064	0.019254	0.0281721	0.0245441	0.0205706	0.0249549	0.0233765	0.0205182	0.0237957	0.0253673
1518.61	0.0076966	0.00304258	0.00837342	0.00555968	0.00689126	0.015711	0.020355	0.0201237	0.0305809	0.0255281	0.0213326	0.0255228	0.023252	0.0207567	0.0239086	0.0250984
1516.54	0.00771971	0.00300434	0.00841082	0.0055504	0.00700605	0.01574	0.0207925	0.0204608	0.0313158	0.0257681	0.0214039	0.0254545	0.0228902	0.0206174	0.0236442	0.0247181
1514.48	0.00752489	0.00290991	0.00828782	0.00531486	0.00674832	0.0153278	0.02032	0.0200227	0.0302827	0.0250552	0.020684	0.0247415	0.0222011	0.0199887	0.0229253	0.02415
1512.42	0.0073006	0.00282127	0.00813537	0.00510611	0.00630671	0.0147142	0.019209	0.0190315	0.0279994	0.0237019	0.019578	0.0237456	0.0216712	0.0192594	0.0222587	0.0238462
1510.35	0.00721779	0.00288411	0.00811132	0.00514556	0.00603892	0.0143121	0.0182385	0.0182854	0.0257684	0.0226367	0.0188749	0.0231491	0.0219017	0.0190969	0.0222456	0.0242785
1508.29	0.00726088	0.00310796	0.0082387	0.00538504	0.00604966	0.0143111	0.0177523	0.0181409	0.0243274	0.0222529	0.0188062	0.0231762	0.0227894	0.0195737	0.0228779	0.0252841
1506.23	0.00726004	0.00308413	0.00814824	0.00519813	0.00579142	0.0140802	0.0171379	0.0177495	0.0230628	0.0215777	0.018309	0.0227187	0.0227075	0.019344	0.0226841	0.025142
1504.16	0.00717329	0.0027652	0.00771576	0.00457958	0.0052499	0.0133962	0.016335	0.0167507	0.0219971	0.0203529	0.017087	0.0214826	0.0211461	0.017982	0.0212126	0.0234244
1502.1	0.00713621	0.00263041	0.00751481	0.00432851	0.00508581	0.0131406	0.016092	0.0162194	0.0218003	0.0198028	0.0164875	0.0208975	0.0202056	0.0172076	0.0204002	0.0224124
1500.04	0.0071665	0.0026527	0.00759799	0.00437186	0.00520537	0.0133323	0.0163279	0.01629	0.0222194	0.0199496	0.0166205	0.0209903	0.0201253	0.0172183	0.0204625	0.0223402
1497.97	0.00722116	0.00265687	0.00770935	0.00441898	0.00527875	0.0135854	0.0165413	0.0165626	0.0226245	0.0202314	0.0169619	0.0212145	0.0202912	0.0175131	0.0207566	0.0225753
1495.91	0.0073636	0.00263327	0.00776116	0.0043728	0.00513561	0.0136389	0.0163713	0.0165463	0.0223955	0.020066	0.0168849	0.02107	0.0201587	0.0174761	0.0206598	0.0225064
1493.85	0.00763031	0.00271625	0.00785496	0.0043145	0.00499732	0.0135918	0.0161215	0.0162967	0.021731	0.0196328	0.0165396	0.0207332	0.019989	0.0172249	0.0204709	0.0223429
1491.78	0.00798891	0.00288169	0.00812108	0.00439814	0.00513767	0.0137923	0.0162351	0.0163279	0.0213363	0.0195951	0.0166182	0.0208422	0.0204618	0.0175206	0.02091	0.0228263
1489.72	0.00847446	0.00302642	0.00859806	0.00463093	0.0054188	0.0142899	0.0166007	0.0166439	0.0212526	0.0199307	0.0170678	0.0213545	0.021411	0.0182772	0.0218454	0.0238202
1487.66	0.00897331	0.00313565	0.00899834	0.00472505	0.00539883	0.0145754	0.0166416	0.0166119	0.0209179	0.0199175	0.0170489	0.0214613	0.0216784	0.018452	0.0222594	0.0241578
1485.59	0.00936312	0.00323326	0.00925537	0.00462709	0.00520895	0.0145573	0.0164423	0.016284	0.0204169	0.0195931	0.0166008	0.0211729	0.0213363	0.018118	0.0221366	0.0238724
1483.53	0.00966213	0.00326074	0.00948642	0.00449938	0.0051213	0.0145492	0.0163977	0.0160807	0.0201586	0.0194383	0.01633	0.0210649	0.0212204	0.0179779	0.0221786	0.0237892
1481.47	0.0100342	0.00329238	0.00977686	0.00445026	0.00514566	0.0147034	0.0165637	0.0160939	0.0201772	0.0195539	0.0164343	0.0213236	0.0214954	0.0182008	0.0226537	0.0241686
1479.4	0.0105846	0.00342391	0.0102296	0.00455255	0.00527553	0.0150615	0.0168603	0.0163112	0.0203817	0.0198728	0.0168068	0.0218447	0.0220411	0.0186749	0.0234218	0.0249041
1477.34	0.0112981	0.00361465	0.0109477	0.00479514	0.00552846	0.0157197	0.0173985	0.0168051	0.0208728	0.0204794	0.0174307	0.0226982	0.0230206	0.0194918	0.0245359	0.0260572
1475.28	0.0122326	0.00388839	0.0120525	0.00518745	0.00598	0.0167738	0.0183652	0.0176577	0.0218028	0.0215141	0.0183862	0.0240192	0.0245796	0.020808	0.0262744	0.0277069
1473.21	0.0134702	0.00428072	0.013641	0.0056833	0.00655859	0.0182135	0.01974	0.0187383	0.0231112	0.022886	0.019553	0.0256271	0.0264518	0.0224213	0.0285617	0.0296281
1471.15	0.0148667	0.00466552	0.0154647	0.00604291	0.00684024	0.0196521	0.0210823	0.0196378	0.0243047	0.0240416	0.0204346	0.026996	0.0279315	0.0236765	0.0305746	0.031189
1469.09	0.0161996	0.0050932	0.0172181	0.0064064	0.00699095	0.0208896	0.0222995	0.0204815	0.025365	0.0250198	0.0211748	0.0282702	0.0291543	0.0246919	0.0322434	0.0325938
1467.02	0.0177626	0.00571703	0.0193222	0.0070262	0.00749666	0.0225759	0.0241745	0.0219787	0.0271425	0.026786	0.0227122	0.0305116	0.0313866	0.0265885	0.0349695	0.0351581
1464.96	0.0199911	0.00651402	0.0222574	0.00777492	0.008382	0.0253332	0.0273323	0.0245641	0.0302714	0.0300683	0.025592	0.0345449	0.035519	0.0300682	0.0399111	0.0397787
1462.9	0.0227685	0.0074688	0.025715	0.00851202	0.00941478	0.0288421	0.0312698	0.0278722	0.0343405	0.0345043	0.0293579	0.039891	0.0410898	0.03459	0.0465523	0.0459948
1460.83	0.025697	0.00870889	0.0292239	0.00948634	0.0106854	0.0325714	0.0354719	0.0316101	0.038885	0.0395832	0.0336408	0.0459494	0.0475892	0.0397107	0.0541086	0.0532832
1458.77	0.0287678	0.0101112	0.0329834	0.010818	0.0123533	0.0368339	0.0404118	0.0362134	0.0443477	0.0457267	0.03888	0.0532066	0.055526	0.0459176	0.0631626	0.0621604
1456.71	0.0311102	0.0108341	0.0358413	0.011694	0.0135267	0.0404112	0.0446078	0.0401232	0.0490574	0.0509914	0.0433291	0.0592524	0.0620542	0.0509648	0.0707819	0.0695343
1454.64	0.0317425	0.0107622	0.0362144	0.011561	0.0134576	0.0411833	0.0454558	0.0407601	0.0500878	0.052073	0.0441771	0.0603903	0.0630664	0.0516631	0.0723189	0.0709124
1452.58	0.0316961	0.0107746	0.0356679	0.0113374	0.0131995	0.0408477	0.0449756	0.0401754	0.0496264	0.0514453	0.0436185	0.0596218	0.0621342	0.0508128	0.0713678	0.0700607
1450.52	0.0309691	0.0106617	0.0343706	0.01111	0.0128938	0.0399328	0.0437276	0.0390088	0.0483345	0.0497649	0.0422196	0.0575998	0.0599511	0.049025	0.0686374	0.067616
1448.45	0.029188	0.0100373	0.0318549	0.0105838	0.0122055	0.0378372	0.0409481	0.0365922	0.0454035	0.0461312	0.0392172	0.05332	0.055268	0.0454556	0.0629724	0.0621686
1446.39	0.0273286	0.00915307	0.0293056	0.00981853	0.0112692	0.0353706	0.0377891	0.0337776	0.0419163	0.0420568	0.0357945	0.0486194	0.0501086	0.0415478	0.05702	0.0561099
1444.33	0.0267577	0.00865354	0.0282902	0.00932971	0.0106791	0.0342508	0.0362475	0.0322931	0.0399927	0.0400479	0.0340658	0.0464007	0.0477568	0.0397076	0.0544684	0.0532778
1442.26	0.0277517	0.00880067	0.029096	0.00944324	0.0107863	0.0351463	0.0368563	0.0327724	0.0403731	0.0406976	0.034643	0.0473515	0.0489536	0.0406218	0.0559357	0.0544568
1440.2	0.0300277	0.00954764	0.0313412	0.0101	0.0115713	0.0377856	0.0393888	0.0349691	0.0428131	0.0436037	0.037167	0.050991	0.0530693	0.0439479	0.0607132	0.0588827
1438.14	0.0336299	0.0107669	0.0352071	0.0112036	0.0129737	0.0423358	0.0443007	0.0391923	0.0477258	0.0493851	0.0420881	0.0580262	0.0607817	0.050378	0.0697993	0.0674448
1436.07	0.0392799	0.0125502	0.0417788	0.0127666	0.0151085	0.0498256	0.0529407	0.046639	0.0564785	0.059874	0.0509087	0.0707523	0.0745086	0.0618127	0.0864125	0.0833311
1434.01	0.0455668	0.0147447	0.0491754	0.0144918	0.0175182	0.05815	0.0628837	0.0552758	0.0665791	0.0722887	0.0611887	0.08582	0.0908704	0.0750459	0.106434	0.102915
1431.95	0.050386	0.0168716	0.054934	0.0160956	0.0196366	0.0647419	0.0709155	0.0624319	0.07481	0.0826165	0.0696419	0.098222	0.104664	0.0858425	0.12306	0.119829
1429.88	0.0512866	0.0178639	0.0562909	0.0167433	0.0203683	0.0665396	0.0730729	0.0646478	0.0770632	0.085703	0.0721552	0.101749	0.108865	0.0890486	0.127782	0.125559
1427.82	0.0469812	0.0167536	0.0512503	0.0156781	0.0188558	0.0612507	0.0666433	0.059353	0.0704023	0.0780782	0.0658536	0.092393	0.0988181	0.081174	0.115434	0.114272
1425.76	0.0410458	0.0145806	0.0440409	0.0139328	0.0164929	0.0533921	0.0573812	0.0514479	0.0608419	0.0670983	0.0567684	0.0791261	0.0844708	0.0697897	0.0981828	0.0975054
1423.69	0.0373264	0.0130208	0.0396725	0.0127809	0.0149268	0.0482793	0.0516439	0.0464782	0.0550843	0.0606866	0.0515114	0.0714184	0.0762799	0.0630109	0.088307	0.0876397
1421.63	0.0372272	0.0129838	0.0399033	0.0127558	0.0149033	0.0479518	0.051719	0.0465133	0.0554539	0.0615115	0.0523067	0.0724342	0.077653	0.063625	0.0896661	0.088862
1419.57	0.0392387	0.0139579	0.0429802	0.0135156	0.0160087	0.0508628	0.0556979	0.0501378	0.0598421	0.0673021	0.0571565	0.0792606	0.085421	0.0691876	0.0984363	0.0976132
1417.5	0.0394823	0.0142615	0.0437358	0.0137114	0.0163493	0.051772	0.0570198	0.0516764	0.061171	0.0697591	0.0590044	0.0818598	0.0884656	0.0711481	0.101632	0.101223
1415.44	0.036244	0.0131797	0.0395996	0.0127403	0.0150243	0.0478291	0.0522319	0.0477547	0.0558789	0.0641332	0.0540764	0.0748275	0.0807923	0.0650139	0.0923359	0.0925996
1413.38	0.0315793	0.0115239	0.033721	0.0113606	0.0131878	0.0420584	0.0453674	0.0418276	0.0484986	0.0556406	0.0468691	0.0644478	0.06945	0.0561948	0.0789245	0.0796637
1411.31	0.0271833	0.00997139	0.0285477	0.010089	0.0115827	0.0368281	0.0394276	0.036645	0.0422875	0.0482954	0.040691	0.0554859	0.0595969	0.0486539	0.0674932	0.0684299
1409.25	0.0238393	0.00883961	0.0248696	0.00913935	0.0104066	0.0329426	0.0352456	0.0330024	0.0380129	0.0432191	0.036436	0.0493305	0.0527156	0.0434049	0.0595927	0.060648
1407.19	0.0214859	0.00802532	0.0223974	0.00847461	0.00958461	0.0302512	0.0324649	0.0306228	0.0352484	0.0399735	0.0336725	0.0453918	0.0482757	0.0399364	0.0544726	0.0556778
1405.12	0.0198034	0.00735302	0.0206917	0.00796821	0.00897207	0.028276	0.0304762	0.0289135	0.0333089	0.0376582	0.0316789	0.0426082	0.0451388	0.0374285	0.0508652	0.0521539
1403.06	0.018771	0.00689573	0.0196526	0.00765869	0.0085984	0.0268496	0.0290446	0.0275977	0.0317922	0.0358316	0.0302272	0.0405425	0.042872	0.0355701	0.0482116	0.0495266
1401	0.0182241	0.006694	0.0190943	0.00753135	0.00844159	0.0259475	0.0281402	0.026752	0.0307394	0.0346088	0.0293812	0.0392676	0.0415502	0.0344546	0.0465615	0.0479082
1398.93	0.0178849	0.00658418	0.0188249	0.00739317	0.00829402	0.0254481	0.0276748	0.0263202	0.0301675	0.033937	0.0289218	0.0386329	0.04092	0.0339275	0.0457251	0.0470633
1396.87	0.0178257	0.00649838	0.0188721	0.00727333	0.00819314	0.0253434	0.0275929	0.0261717	0.0299961	0.0336567	0.0286798	0.0384199	0.0407327	0.0337153	0.0453989	0.0466815
1394.81	0.0181798	0.00649118	0.0193231	0.00732956	0.00826917	0.0256641	0.0279089	0.0263649	0.0302857	0.0337803	0.0287637	0.0386507	0.0409265	0.0337748	0.0455566	0.0467256
1392.74	0.0188379	0.00660589	0.0200473	0.00743501	0.00835936	0.0262595	0.028499	0.0267966	0.0309395	0.0341681	0.0290502	0.0391978	0.0413286	0.0340708	0.0461367	0.047102
1390.68	0.019732	0.00686133	0.02098	0.00755115	0.0085358	0.0271761	0.029429	0.0275108	0.032008	0.0349495	0.0296743	0.0402318	0.0422946	0.0348671	0.0473895	0.0481288
1388.62	0.0210381	0.00724709	0.0224322	0.00785161	0.00897823	0.0287433	0.0311155	0.0289124	0.0339433	0.0366896	0.0311279	0.042304	0.0444407	0.0366399	0.049954	0.0504213
1386.55	0.0227963	0.00778298	0.0244803	0.00839543	0.00961002	0.0308846	0.0335328	0.0309771	0.0367207	0.0393062	0.0333119	0.0453223	0.0474586	0.03917	0.0536246	0.0537293
1384.49	0.0246321	0.00846231	0.0266025	0.00907485	0.0103431	0.0330474	0.0360348	0.0331407	0.0396526	0.0419582	0.0354971	0.0484257	0.0503795	0.0416556	0.0572622	0.0570349
1382.43	0.0262667	0.00913176	0.0285345	0.00973225	0.011141	0.035071	0.0384128	0.0352093	0.0424716	0.0444838	0.0375429	0.0513712	0.0531328	0.0440206	0.0606595	0.0601681
1380.36	0.0276354	0.00958157	0.0302747	0.0101964	0.011827	0.0368802	0.0405568	0.0370815	0.0448794	0.046823	0.0394747	0.0541987	0.0558758	0.0463351	0.0639827	0.0633112
1378.3	0.0287722	0.00990462	0.0317369	0.0105189	0.0122986	0.0382875	0.0422333	0.0386316	0.0465114	0.048778	0.0411739	0.0567925	0.0585983	0.0485065	0.0672081	0.0665286
1376.24	0.0296697	0.0103255	0.0328774	0.0108632	0.0126437	0.0392214	0.0434223	0.0399042	0.0474795	0.0504335	0.0426444	0.0590409	0.061219	0.0505396	0.0702138	0.0696741
1374.17	0.0302376	0.0107335	0.0336736	0.0111239	0.0128952	0.0397221	0.0442188	0.0408972	0.0480466	0.051855	0.0438788	0.0609151	0.0634788	0.0523492	0.0728228	0.0724249
1372.11	0.0308669	0.0111749	0.0344968	0.0113227	0.0132153	0.0404498	0.0453603	0.0421248	0.0490995	0.0537923	0.0455102	0.0634133	0.066283	0.0546607	0.0761774	0.0758627
1370.05	0.0317733	0.0118143	0.0356849	0.0116344	0.0137162	0.0417517	0.0472449	0.0439901	0.0510756	0.0566285	0.0478639	0.0669586	0.0702374	0.0578621	0.080739	0.0805752
1367.98	0.031739	0.0121097	0.0359678	0.0117042	0.0138319	0.0419589	0.047812	0.0447423	0.0517208	0.057707	0.0486965	0.0682357	0.0718538	0.0590264	0.0821241	0.0823385
1365.92	0.0295086	0.0114247	0.0336108	0.0110994	0.013057	0.0393123	0.0448053	0.0422577	0.0486062	0.0542258	0.0457144	0.0638553	0.0674041	0.0551908	0.0760799	0.0768689
1363.86	0.0255913	0.00992255	0.0290506	0.0099501	0.0116547	0.0346014	0.0392354	0.0373464	0.0428002	0.0475737	0.0401605	0.0555877	0.0586957	0.0480112	0.0652546	0.0665635
1361.79	0.0215673	0.00826571	0.024235	0.00870171	0.0101383	0.0298108	0.0336496	0.0322793	0.0369841	0.0408563	0.0345948	0.0472204	0.0497328	0.04078	0.0546788	0.0562232
1359.73	0.0188157	0.00710276	0.0208516	0.00780646	0.00899865	0.0264779	0.0298749	0.0287204	0.0331727	0.0362385	0.0306915	0.0413405	0.0433026	0.0356553	0.0474478	0.0489702
1357.67	0.0171981	0.00637732	0.0188889	0.0072533	0.00829677	0.0246353	0.0279409	0.0267672	0.0316125	0.0337986	0.0284728	0.0380161	0.0394157	0.0326927	0.0432764	0.044712
1355.6	0.0161993	0.00587225	0.0177466	0.00695075	0.0080306	0.0238372	0.0274821	0.0260805	0.032092	0.0330183	0.0276029	0.036524	0.0371231	0.0312729	0.0410014	0.0422215
1353.54	0.0156582	0.00563111	0.0170993	0.0069446	0.00826231	0.0237863	0.0281978	0.0264585	0.0343834	0.0335545	0.0278562	0.0362971	0.0358063	0.0309165	0.0399131	0.0406409
1351.48	0.0152487	0.00559539	0.016598	0.00707953	0.00865227	0.0239125	0.0290822	0.0271685	0.0369114	0.0344143	0.0283984	0.0363495	0.0348474	0.0308784	0.0391836	0.0393824
1349.41	0.014626	0.00553176	0.0158975	0.00706366	0.00866988	0.023456	0.0287453	0.0269855	0.0370345	0.0340883	0.028036	0.035513	0.0337355	0.0303132	0.0380229	0.038087
1347.35	0.0137829	0.00527071	0.0149655	0.00674382	0.00815444	0.0220806	0.026722	0.0253681	0.0338946	0.0320002	0.0263353	0.0334488	0.0322976	0.0288972	0.0361986	0.036604
1345.29	0.0129531	0.00497185	0.014061	0.00629243	0.00744683	0.0203742	0.0241156	0.0231558	0.0296153	0.0292253	0.0241614	0.0310478	0.0307916	0.0271254	0.0342228	0.0351056
1343.22	0.0122967	0.00479778	0.0133286	0.00593365	0.00686867	0.0190531	0.0221081	0.0213449	0.0263421	0.0270187	0.0224883	0.0291817	0.0296057	0.0256154	0.0326425	0.0338682
1341.16	0.0117335	0.0045795	0.0127198	0.00561934	0.00641599	0.0181714	0.0208145	0.0200854	0.0243166	0.0256188	0.0214293	0.027925	0.0288337	0.0244956	0.0315307	0.0329585
1339.1	0.0112477	0.00429371	0.0122057	0.0053038	0.00602751	0.0174792	0.0198677	0.0191167	0.0229593	0.0246453	0.0206437	0.0270208	0.0282131	0.0236166	0.0307003	0.0321763
1337.03	0.0110132	0.00418142	0.0118062	0.00511413	0.00575281	0.0169071	0.0190915	0.0183167	0.021933	0.02384	0.0199958	0.0263171	0.0275616	0.0229149	0.0300301	0.0314225
1334.97	0.0109637	0.00422099	0.0115653	0.00507688	0.00560258	0.0165111	0.0185178	0.0177352	0.0211892	0.0232961	0.0195698	0.0258056	0.0270589	0.0224496	0.0296006	0.0309077
1332.91	0.0109081	0.00421103	0.0114812	0.00508322	0.00552576	0.0162386	0.0181533	0.0173735	0.0207494	0.0230645	0.0193663	0.0255104	0.026869	0.0222699	0.0294915	0.0307598
1330.84	0.0108754	0.00415484	0.0115085	0.00508024	0.00548635	0.016044	0.0179494	0.0171518	0.0205543	0.023018	0.0193441	0.0254462	0.0269434	0.0223161	0.0296632	0.0308911
1328.78	0.0109361	0.00411637	0.0115704	0.00506992	0.0054232	0.0159154	0.017853	0.0169863	0.02044	0.0230614	0.0194085	0.0255171	0.0270889	0.0224304	0.0299823	0.031104
1326.72	0.0110984	0.0040957	0.0116499	0.0050735	0.00534979	0.0158952	0.0179076	0.0168801	0.0204202	0.0232175	0.0194899	0.0256699	0.02722	0.0226036	0.0304115	0.0313568
1324.65	0.0113731	0.00414402	0.0118613	0.00510766	0.0053652	0.0160254	0.0181106	0.0169006	0.0206446	0.0234828	0.0196314	0.0259368	0.0274179	0.0229377	0.0310024	0.0317564
1322.59	0.0117733	0.00424344	0.0122583	0.00514805	0.005488	0.0162896	0.0184047	0.0171003	0.0210939	0.0238303	0.0199178	0.0263462	0.0277921	0.0235744	0.0317878	0.0323931
1320.53	0.0123223	0.00438562	0.0128365	0.00522221	0.00569075	0.0167609	0.0189149	0.0175168	0.0217234	0.0243752	0.020412	0.026992	0.0284104	0.0247415	0.0328351	0.0333569
1318.46	0.0130855	0.00467251	0.0136591	0.00542142	0.0059837	0.0175765	0.0198219	0.0182292	0.022695	0.0252538	0.0211415	0.0279673	0.0293081	0.0264023	0.0341938	0.0347014
1316.4	0.0140758	0.00509071	0.0147418	0.00576812	0.00640987	0.0187723	0.021144	0.0193109	0.0242233	0.0264088	0.0221575	0.0292695	0.0304511	0.0281192	0.035809	0.0362605
1314.34	0.0151794	0.00552358	0.0160013	0.00616136	0.00693836	0.0202795	0.0228085	0.0207308	0.0262809	0.0277707	0.023437	0.0308873	0.0318027	0.0296926	0.0376743	0.0379092
1312.27	0.0163723	0.00593917	0.0173868	0.0065209	0.00747264	0.021963	0.0246193	0.0223022	0.0284654	0.0292733	0.0247549	0.0327195	0.0333768	0.0311554	0.0397153	0.0396409
1310.21	0.017707	0.00639563	0.018923	0.00686257	0.0079815	0.0236931	0.0264049	0.023853	0.0304138	0.0308059	0.0260062	0.0346143	0.0351819	0.032352	0.0417957	0.0413859
1308.15	0.0191953	0.00694055	0.0205839	0.007225	0.00845231	0.0255176	0.0282573	0.0254433	0.0322138	0.0323915	0.0273158	0.0365909	0.0372042	0.0333138	0.0439936	0.0432344
1306.08	0.0208598	0.00753261	0.0223379	0.00761427	0.00891412	0.0275792	0.03028	0.0271545	0.0340847	0.0341278	0.028788	0.0387451	0.0394562	0.0344392	0.0464588	0.0453463
1304.02	0.0227204	0.00816286	0.024293	0.00807434	0.00947597	0.0299471	0.0325404	0.0290403	0.0362225	0.0361416	0.0305238	0.0412414	0.0420898	0.0361212	0.0493409	0.047892
1301.96	0.0249073	0.00890804	0.0266587	0.00873023	0.0102482	0.0326992	0.0352512	0.0313135	0.0388984	0.038657	0.0326983	0.0443741	0.0453548	0.0385105	0.0529846	0.0511973
1299.89	0.0275545	0.00974488	0.0295324	0.00954651	0.0112432	0.0359605	0.0386389	0.0341549	0.0423126	0.0419335	0.0355087	0.0484122	0.0495323	0.0416414	0.0578068	0.0555899
1297.83	0.0307447	0.0107339	0.0330156	0.0105012	0.0124613	0.0399311	0.042935	0.0378008	0.0467681	0.0464243	0.0392995	0.0537765	0.0551243	0.0459243	0.0643419	0.0616172
1295.77	0.0346345	0.0120922	0.0373112	0.011762	0.0140089	0.0448833	0.0484477	0.0426583	0.0527229	0.0527387	0.0445722	0.0611538	0.062899	0.052062	0.0734383	0.0702217
1293.7	0.0390597	0.0137447	0.0422236	0.0132332	0.0158281	0.0506694	0.0550756	0.0486104	0.059977	0.0608163	0.0512667	0.0706297	0.0729617	0.0600102	0.0852193	0.0816533
1291.64	0.0431174	0.0152421	0.046774	0.0145473	0.0175523	0.05618	0.0616046	0.0544718	0.0670606	0.0690618	0.0580011	0.0803409	0.0832903	0.0680635	0.0972961	0.0936715
1289.58	0.0453796	0.0160209	0.0492936	0.0152647	0.0186008	0.0594345	0.0656326	0.0581497	0.071501	0.074269	0.0621077	0.0862739	0.089567	0.0729099	0.104589	0.10106
1287.51	0.0451046	0.0158595	0.0488417	0.0151727	0.0185962	0.0592982	0.0656475	0.0583009	0.0718274	0.0742222	0.0618499	0.0858039	0.0888696	0.0724227	0.103788	0.100266
1285.45	0.0430611	0.0151183	0.0463734	0.0145915	0.0178207	0.056834	0.062913	0.0558633	0.0692925	0.0703677	0.0585585	0.080888	0.0831936	0.0681894	0.0973359	0.0938282
1283.39	0.0406887	0.0142849	0.0436114	0.013939	0.0168811	0.053938	0.0597245	0.0528984	0.0662769	0.065886	0.054867	0.0753288	0.0767397	0.0633773	0.0900079	0.0865663
1281.32	0.0389535	0.0136398	0.0415937	0.0134335	0.0162273	0.0518535	0.0573885	0.0507627	0.064231	0.062714	0.0522375	0.0712834	0.0720128	0.0598839	0.0845478	0.0811135
1279.26	0.0380637	0.0132586	0.040521	0.0131657	0.0160083	0.0509467	0.0562648	0.0497667	0.0635662	0.0612391	0.0509553	0.0692287	0.0695542	0.058111	0.0816158	0.0781022
1277.2	0.0378888	0.0131	0.0402757	0.0131165	0.0161132	0.0509572	0.0562198	0.049726	0.0641015	0.0611444	0.0508799	0.0689257	0.0690045	0.0577696	0.080923	0.0772492
1275.13	0.0383036	0.0131971	0.0407091	0.0132406	0.0164045	0.051553	0.0569811	0.0503848	0.065341	0.0620373	0.0517224	0.0699449	0.0699002	0.0584997	0.081964	0.0781066
1273.07	0.0390651	0.0135296	0.041624	0.0134501	0.0167366	0.052514	0.0582112	0.0514738	0.0666733	0.0636113	0.0531178	0.0718898	0.0720053	0.0600335	0.0844308	0.0804616
1271.01	0.0399516	0.0139531	0.0428738	0.0137052	0.0170301	0.0536882	0.059671	0.0528439	0.0678668	0.0657869	0.0548972	0.0746025	0.0752657	0.0623009	0.0882475	0.0843266
1268.94	0.0405869	0.0143196	0.0439193	0.013979	0.0172445	0.0546085	0.0608866	0.0540279	0.0687016	0.0679107	0.0565206	0.0771232	0.078474	0.0645216	0.0919525	0.0883008
1266.88	0.0400632	0.0142984	0.0434778	0.0139954	0.0171224	0.0541123	0.0604897	0.053692	0.0680061	0.0679112	0.0563731	0.0768699	0.0785341	0.0644625	0.0919286	0.0886875
1264.82	0.038169	0.0137081	0.0412689	0.0135362	0.0165547	0.0518134	0.0579686	0.0514189	0.0653782	0.0649925	0.0538774	0.073054	0.0744221	0.0613736	0.0871823	0.0842258
1262.75	0.0359609	0.012933	0.0387341	0.0128643	0.0158489	0.0490693	0.0548824	0.0487226	0.0624031	0.0612968	0.0507935	0.068441	0.0692149	0.0575802	0.0813504	0.0784312
1260.69	0.0343589	0.0123909	0.0369631	0.0124038	0.0153461	0.0471891	0.0527102	0.0468551	0.0604681	0.0587926	0.0487518	0.0653845	0.0655955	0.0550889	0.0774072	0.0744416
1258.63	0.0334542	0.0120947	0.0358942	0.0121903	0.015063	0.0461933	0.0515594	0.0457995	0.0595359	0.0575231	0.0477854	0.0638438	0.0636395	0.0538407	0.075369	0.0723665
1256.56	0.032995	0.0119054	0.0352265	0.0120337	0.014831	0.045641	0.0509949	0.0452181	0.0590585	0.0569357	0.0473583	0.0631036	0.0626855	0.0532383	0.0744648	0.0713449
1254.5	0.0327848	0.0117496	0.0348478	0.0119283	0.0146415	0.0454007	0.0507485	0.0449022	0.0587993	0.0568083	0.0472538	0.062844	0.0623638	0.0530774	0.0743449	0.0709949
1252.44	0.0327172	0.0115941	0.0346945	0.0118987	0.0145394	0.0454152	0.0507415	0.0447913	0.0587826	0.057078	0.04746	0.0630411	0.0625254	0.0533376	0.0749	0.0712755
1250.37	0.0329122	0.0115628	0.0348689	0.0119617	0.0146077	0.0457296	0.0511175	0.0450494	0.0591607	0.0578226	0.0480824	0.0639393	0.0633608	0.0541686	0.076276	0.0723544
1248.31	0.0335613	0.0117874	0.0356078	0.0122053	0.0149518	0.0465576	0.0521531	0.0458445	0.0601473	0.0593281	0.0493542	0.065813	0.0652149	0.0559171	0.0788591	0.0746486
1246.25	0.0347062	0.012159	0.0369799	0.0125925	0.0154734	0.0479529	0.0539537	0.0473017	0.0618176	0.0618706	0.0514993	0.0688897	0.0683239	0.0589347	0.0831653	0.0787049
1244.18	0.0365011	0.0126181	0.0390906	0.0131025	0.0161171	0.0500419	0.0566216	0.0496876	0.0642425	0.0657328	0.0548285	0.0736765	0.0731074	0.063652	0.0900508	0.0851543
1242.12	0.039198	0.013322	0.0421597	0.0138786	0.0170125	0.053064	0.0603857	0.0531397	0.0675029	0.0711944	0.0595959	0.0806793	0.0800828	0.0704098	0.10027	0.0944893
1240.06	0.0428155	0.0144175	0.0462746	0.0149973	0.0182459	0.0570717	0.0654052	0.0575802	0.0717031	0.0783664	0.0657602	0.0899609	0.08941	0.0790622	0.11371	0.106785
1237.99	0.0470559	0.0158831	0.051241	0.0163456	0.0197838	0.0620072	0.0716734	0.0630322	0.077244	0.0871157	0.0731301	0.101169	0.100802	0.0890738	0.129452	0.121577
1235.93	0.0512671	0.0175494	0.0562794	0.017701	0.021466	0.0673978	0.0785746	0.0691198	0.0839976	0.0965388	0.0809541	0.113097	0.113165	0.0992487	0.145499	0.13723
1233.87	0.0540862	0.0189712	0.0595958	0.0186883	0.0227985	0.0714159	0.0837741	0.0738177	0.0895927	0.103621	0.086672	0.122002	0.122828	0.106423	0.156732	0.148843
1231.8	0.0535741	0.0192611	0.0588057	0.0186221	0.022843	0.0710531	0.0833335	0.0736227	0.0896019	0.103261	0.0860915	0.121567	0.123162	0.105492	0.154945	0.148068
1229.74	0.0495828	0.0180351	0.0538744	0.0173381	0.0213059	0.0658862	0.0764769	0.0677136	0.0826673	0.0943076	0.0785045	0.110419	0.112275	0.0956843	0.139313	0.133371
1227.68	0.0452847	0.0162758	0.0486106	0.0158541	0.0193874	0.0602726	0.0687949	0.0608341	0.0742117	0.0840089	0.070086	0.0977393	0.0992159	0.0851226	0.123012	0.11721
1225.61	0.0441147	0.0153433	0.0469941	0.0153075	0.0185456	0.0587425	0.0663507	0.0583826	0.0706693	0.080545	0.0674775	0.0937584	0.0944621	0.0825479	0.119245	0.112624
1223.55	0.0468221	0.015771	0.0498838	0.0160364	0.0191891	0.062106	0.0701945	0.0614957	0.073465	0.0854475	0.0718212	0.100232	0.100051	0.0891507	0.12954	0.121459
1221.49	0.0521899	0.0172974	0.0557162	0.0177145	0.0208985	0.0688234	0.0780935	0.0682463	0.0804892	0.0955475	0.0805253	0.113097	0.112242	0.100966	0.147964	0.13834
1219.42	0.0588098	0.019397	0.0628088	0.0198323	0.0232034	0.0772804	0.0879162	0.0766676	0.0897494	0.107774	0.0909699	0.128542	0.127557	0.114445	0.169058	0.158253
1217.36	0.0659605	0.0216508	0.0704043	0.0220666	0.0258198	0.0865734	0.0986844	0.085972	0.100408	0.120714	0.101922	0.145035	0.144472	0.128257	0.190516	0.17908
1215.3	0.0735475	0.024007	0.0784244	0.0243691	0.0286022	0.0965531	0.110233	0.0961532	0.112335	0.134195	0.113202	0.16252	0.162849	0.142371	0.212229	0.200655
1213.23	0.0816309	0.0265888	0.0871028	0.0268276	0.0315942	0.107386	0.122736	0.107335	0.125752	0.148557	0.124929	0.181272	0.183155	0.157201	0.234855	0.223495
1211.17	0.0901983	0.0293623	0.0964759	0.0294529	0.0348636	0.119068	0.136234	0.119472	0.140548	0.163918	0.137078	0.201385	0.205485	0.172995	0.258817	0.248026
1209.11	0.0989595	0.0321796	0.106134	0.0320848	0.0382455	0.131143	0.150192	0.132052	0.155859	0.179695	0.149217	0.2222	0.228882	0.189089	0.2835	0.273716
1207.04	0.107147	0.0347972	0.115189	0.0344776	0.0413701	0.142514	0.163263	0.143807	0.170125	0.194067	0.159991	0.241332	0.25055	0.20348	0.306301	0.297671
1204.98	0.113857	0.0369034	0.122486	0.0364362	0.0438318	0.15181	0.173713	0.153203	0.181516	0.204409	0.167496	0.255292	0.266339	0.213524	0.323088	0.315038
1202.92	0.118702	0.0383836	0.127467	0.0378665	0.0454745	0.158351	0.180699	0.159504	0.189164	0.209305	0.170785	0.262202	0.273953	0.21779	0.331063	0.322785
1200.85	0.121895	0.0393675	0.130425	0.0387879	0.0464665	0.162476	0.184601	0.162969	0.193574	0.209357	0.170378	0.262796	0.27438	0.216941	0.33048	0.321729
1198.79	0.12362	0.039917	0.131743	0.0392299	0.0469389	0.16453	0.185856	0.164036	0.19542	0.205788	0.167205	0.258464	0.269464	0.212264	0.32296	0.314014
1196.73	0.123647	0.0399101	0.131324	0.0391217	0.0468186	0.16421	0.1843	0.162747	0.194485	0.199167	0.161625	0.249886	0.260121	0.204316	0.309697	0.300839
1194.66	0.121743	0.0393279	0.128903	0.0384229	0.0460107	0.161163	0.179592	0.158904	0.190235	0.189547	0.153735	0.237443	0.246764	0.193417	0.291398	0.282968
1192.6	0.117852	0.0382758	0.124498	0.0372104	0.0445446	0.155313	0.171752	0.152463	0.182675	0.177319	0.143945	0.221691	0.230043	0.180191	0.268979	0.261498
1190.54	0.111816	0.0366602	0.118128	0.0354689	0.0424327	0.146605	0.161033	0.143546	0.171946	0.163212	0.132778	0.203389	0.210834	0.165316	0.243845	0.237669
1188.47	0.10365	0.0343652	0.109755	0.0330752	0.0396087	0.135313	0.147741	0.132433	0.15838	0.14781	0.120632	0.183483	0.190016	0.149444	0.217449	0.212664
1186.41	0.0939095	0.0315571	0.099734	0.030132	0.0361988	0.122199	0.132623	0.119766	0.142975	0.131868	0.108047	0.162957	0.168579	0.133226	0.191056	0.187592
1184.35	0.0834551	0.0285267	0.0888291	0.0269892	0.0325251	0.108218	0.116931	0.106436	0.126872	0.11638	0.0957378	0.142841	0.147706	0.117304	0.16589	0.163639
1182.28	0.0729989	0.0253909	0.0778525	0.0238648	0.0287777	0.0943178	0.10171	0.0931942	0.110757	0.101951	0.0841472	0.12407	0.128331	0.102358	0.143029	0.141903
1180.22	0.0632653	0.022295	0.067615	0.0208989	0.025163	0.0814148	0.0877167	0.0808006	0.0954194	0.0889497	0.0736027	0.107435	0.111212	0.0890954	0.12338	0.123085
1178.16	0.055017	0.0196172	0.0588216	0.0183577	0.0220329	0.0704587	0.075817	0.070137	0.0821794	0.077914	0.0646647	0.0936029	0.0970815	0.0780662	0.107545	0.107597
1176.09	0.0485376	0.0175111	0.0517811	0.0163515	0.0195542	0.0620141	0.0665856	0.0616838	0.0719744	0.0692334	0.0576935	0.0828088	0.0860627	0.0694341	0.0954245	0.0954943
1174.03	0.043794	0.0158512	0.0465527	0.0148462	0.0177098	0.055991	0.0600325	0.0554952	0.0648694	0.0629421	0.0526387	0.0749112	0.0777879	0.063052	0.0865897	0.0864902
1171.97	0.0407313	0.0146186	0.0431034	0.0138601	0.0164555	0.0521486	0.0559638	0.0514612	0.0606241	0.0588299	0.0493271	0.0696319	0.0719666	0.0586918	0.0807639	0.0802088
1169.9	0.0391999	0.0139288	0.0413294	0.0133753	0.0158183	0.0504195	0.0542219	0.049394	0.0590976	0.0567712	0.0476555	0.0667884	0.0684794	0.0562302	0.077718	0.0764079
1167.84	0.0390384	0.0137931	0.041083	0.0133644	0.0158492	0.0507168	0.0546413	0.0492646	0.060166	0.0567676	0.0476408	0.0663217	0.0672567	0.0556691	0.077236	0.0750596
1165.78	0.0401148	0.0140906	0.0421706	0.0137743	0.0164179	0.0527122	0.0568353	0.0508476	0.0632179	0.0585254	0.0491105	0.0679708	0.0681529	0.0569221	0.0791918	0.0761607
1163.71	0.0422842	0.0147672	0.0444653	0.0144675	0.0173351	0.0559739	0.0602939	0.0536175	0.0672509	0.061575	0.051647	0.071391	0.0710401	0.0597974	0.0834986	0.0796045
1161.65	0.0452989	0.0156951	0.047684	0.0153245	0.0184327	0.0601227	0.0645997	0.0571699	0.0716367	0.0655827	0.0549922	0.076254	0.0756727	0.0640152	0.0898377	0.0851219
1159.59	0.0488009	0.0167079	0.0513262	0.0163032	0.0195973	0.0647717	0.0694495	0.0612247	0.0761881	0.0703062	0.059034	0.0821567	0.0816404	0.0692135	0.0976674	0.0922683
1157.52	0.0524702	0.0178388	0.0550913	0.0173945	0.0208343	0.0695966	0.0745711	0.0655461	0.0808106	0.0755638	0.0635511	0.0887381	0.0885041	0.0751316	0.106502	0.100501
1155.46	0.056018	0.0190245	0.0587905	0.0185018	0.0220557	0.0743432	0.0796477	0.0698521	0.0853506	0.0811633	0.068256	0.0956388	0.0957362	0.0814565	0.11592	0.109318
1153.4	0.0593167	0.0200857	0.0622226	0.0195171	0.0231637	0.0788776	0.0845928	0.0740062	0.0897599	0.0870144	0.0730733	0.102694	0.103051	0.0879847	0.125778	0.118582
1151.33	0.0624921	0.021003	0.0655136	0.0204722	0.0242465	0.0833349	0.0896194	0.0782324	0.0943637	0.093343	0.0782638	0.110261	0.110773	0.0951201	0.136548	0.128764
1149.27	0.0657799	0.0219265	0.0690888	0.0215257	0.0255217	0.0880834	0.0951233	0.0829822	0.0997238	0.10068	0.0843313	0.119153	0.119671	0.10355	0.149107	0.140679
1147.21	0.0694797	0.0230254	0.0732324	0.0228492	0.0270779	0.0934285	0.10152	0.0886027	0.106146	0.109418	0.0916485	0.129937	0.130271	0.113564	0.163994	0.154756
1145.14	0.0736656	0.0242477	0.0778974	0.0243778	0.0287409	0.0993333	0.108812	0.0950225	0.113443	0.119309	0.100006	0.142312	0.142327	0.124764	0.180828	0.170681
1143.08	0.0782722	0.025542	0.0829932	0.0259541	0.0305148	0.105747	0.116767	0.102066	0.121391	0.129963	0.109007	0.155765	0.155429	0.136674	0.198941	0.187962
1141.02	0.0833373	0.0269565	0.0884549	0.0275757	0.0324808	0.112695	0.125263	0.10958	0.129845	0.141208	0.118468	0.170105	0.169501	0.149136	0.217956	0.206304
1138.95	0.0887956	0.0285194	0.094214	0.0293123	0.0345329	0.120156	0.134339	0.117508	0.138718	0.152906	0.128306	0.185331	0.184738	0.162	0.23772	0.22565
1136.89	0.0946218	0.0303138	0.10039	0.0312371	0.0367198	0.128173	0.144095	0.126099	0.14824	0.165166	0.138553	0.201618	0.201476	0.175363	0.258473	0.246152
1134.83	0.100919	0.0322975	0.107039	0.0333032	0.0391014	0.136732	0.154535	0.135497	0.158681	0.17816	0.149199	0.219028	0.219769	0.189363	0.280468	0.267889
1132.76	0.107659	0.0343385	0.114041	0.0354339	0.0415521	0.145789	0.165693	0.145604	0.170124	0.191705	0.160013	0.237367	0.239519	0.203695	0.303422	0.290838
1130.7	0.114678	0.0363844	0.121338	0.037646	0.0440632	0.15531	0.177412	0.156233	0.18249	0.205442	0.17055	0.256121	0.260349	0.21784	0.326489	0.314696
1128.64	0.121632	0.0384038	0.128666	0.0398138	0.0466137	0.164878	0.188999	0.166767	0.195079	0.218528	0.180087	0.273923	0.280735	0.230754	0.348125	0.337938
1126.57	0.127837	0.0403272	0.135278	0.0417079	0.0489369	0.173488	0.199217	0.175994	0.20646	0.22925	0.187577	0.288506	0.298026	0.240679	0.365842	0.357521
1124.51	0.132546	0.0418996	0.140256	0.0431609	0.0507379	0.179988	0.206691	0.182658	0.215116	0.235816	0.191786	0.297585	0.309367	0.246046	0.376882	0.370001
1122.45	0.135427	0.042844	0.143091	0.0440374	0.05179	0.183735	0.210696	0.18611	0.220005	0.237438	0.192112	0.300008	0.313093	0.246274	0.379674	0.373202
1120.38	0.136523	0.0431796	0.143871	0.0443032	0.0520292	0.184871	0.211356	0.186583	0.221117	0.23487	0.189303	0.296693	0.309931	0.242241	0.374936	0.368085
1118.32	0.136293	0.0431137	0.143259	0.0441576	0.0517318	0.184284	0.209817	0.185153	0.219801	0.230258	0.185215	0.290637	0.303131	0.236429	0.366463	0.359074
1116.26	0.135751	0.0429706	0.142437	0.0440113	0.0514303	0.183439	0.208197	0.183671	0.218306	0.226257	0.181893	0.285444	0.297024	0.231741	0.359397	0.351478
1114.19	0.135704	0.04299	0.142187	0.0441154	0.0514728	0.18346	0.208035	0.183618	0.218243	0.22406	0.180078	0.282705	0.293795	0.229239	0.35555	0.347328
1112.13	0.136159	0.0430844	0.142404	0.0443805	0.051766	0.184282	0.209083	0.184725	0.219462	0.222791	0.178876	0.281264	0.29219	0.227639	0.352722	0.344494
1110.07	0.1366	0.0431726	0.1426	0.0445823	0.0520271	0.185094	0.209906	0.185664	0.220769	0.221022	0.177097	0.279049	0.289836	0.22513	0.348244	0.340272
1108	0.136485	0.0432466	0.142182	0.0446251	0.0520644	0.185133	0.209447	0.185531	0.220954	0.217829	0.174114	0.274782	0.285402	0.220872	0.340981	0.33354
1105.94	0.135456	0.0430702	0.140676	0.0445093	0.0518051	0.183821	0.207414	0.183925	0.219264	0.212879	0.169793	0.268131	0.27858	0.214868	0.330808	0.323892
1103.88	0.133362	0.0425252	0.13799	0.0441754	0.0512803	0.180799	0.203603	0.180712	0.215628	0.206274	0.164361	0.259231	0.269507	0.207379	0.317877	0.31143
1101.81	0.130149	0.041701	0.134184	0.04348	0.0504708	0.176099	0.197928	0.176013	0.210181	0.198279	0.158016	0.248522	0.25849	0.198748	0.302628	0.296789
1099.75	0.125833	0.0405714	0.129363	0.0422815	0.0492092	0.169981	0.190612	0.17	0.203097	0.189173	0.150793	0.236541	0.246069	0.189304	0.285779	0.280698
1097.69	0.120846	0.0391769	0.12408	0.0407663	0.0475196	0.16292	0.182224	0.163105	0.194997	0.179451	0.143118	0.223991	0.233171	0.179556	0.268386	0.264096
1095.62	0.115758	0.0376198	0.118892	0.0392056	0.0456244	0.155471	0.173445	0.155902	0.186602	0.169786	0.135636	0.211681	0.220442	0.170098	0.251485	0.248004
1093.56	0.110734	0.0359767	0.113887	0.0375585	0.0437269	0.14805	0.164671	0.148666	0.178331	0.160622	0.128586	0.20009	0.208122	0.161208	0.23569	0.233034
1091.5	0.105766	0.0344772	0.109172	0.0358241	0.0419413	0.141026	0.15618	0.14162	0.170427	0.15211	0.122099	0.189413	0.196722	0.153169	0.221466	0.219526
1089.43	0.101023	0.0332717	0.104899	0.0342031	0.040267	0.134581	0.148264	0.135043	0.163022	0.144474	0.116476	0.179778	0.186705	0.146174	0.209153	0.207679
1087.37	0.0965489	0.0321445	0.100916	0.0327166	0.0386656	0.128493	0.140907	0.128921	0.156019	0.137807	0.111656	0.171177	0.177948	0.139838	0.198631	0.19735
1085.31	0.09234	0.0309755	0.0971081	0.0312879	0.0371079	0.122639	0.134028	0.123109	0.149292	0.13195	0.107319	0.163484	0.170129	0.133946	0.189607	0.188338
1083.24	0.0885299	0.0298495	0.0935243	0.0299404	0.0355815	0.117216	0.127606	0.11748	0.142766	0.12677	0.103396	0.156586	0.163055	0.128686	0.181898	0.180515
1081.18	0.0852135	0.0287696	0.09022	0.0286638	0.0341262	0.112352	0.121609	0.112034	0.136436	0.122225	0.100005	0.150549	0.156868	0.124088	0.175489	0.17387
1079.12	0.0828116	0.0279173	0.0876992	0.0275913	0.0329009	0.108488	0.116717	0.107373	0.131075	0.118966	0.0976887	0.146163	0.152528	0.120658	0.171275	0.169212
1077.06	0.0823354	0.027703	0.087127	0.0271253	0.0323239	0.106952	0.114772	0.105021	0.128766	0.118975	0.097875	0.145739	0.15233	0.120228	0.171887	0.169138
1074.99	0.0850512	0.0285298	0.0900313	0.0277101	0.0330726	0.109633	0.118216	0.107158	0.132047	0.124917	0.102614	0.152724	0.159897	0.125631	0.181547	0.178058
1072.93	0.0912967	0.0305595	0.0969625	0.0295264	0.0353736	0.117371	0.128168	0.115025	0.141797	0.137848	0.11277	0.168906	0.177426	0.138483	0.202923	0.198948
1070.87	0.0988914	0.0331501	0.105399	0.0319715	0.0383594	0.127588	0.141432	0.126288	0.154795	0.153932	0.125228	0.189668	0.200063	0.155053	0.230385	0.226275
1068.8	0.103898	0.0348838	0.110715	0.0336891	0.0405089	0.134837	0.150923	0.134884	0.164236	0.164865	0.133481	0.204082	0.215849	0.166438	0.249372	0.24532
1066.74	0.104221	0.0349968	0.110666	0.0338958	0.0408929	0.135756	0.152175	0.136494	0.165554	0.1656	0.133821	0.20525	0.217145	0.167274	0.250369	0.24653
1064.68	0.100986	0.0339355	0.106868	0.0329722	0.0397619	0.131582	0.1469	0.132322	0.160194	0.158721	0.128341	0.196305	0.207417	0.1603	0.237957	0.234463
1062.61	0.0964161	0.0324363	0.101799	0.03161	0.0379657	0.125341	0.138969	0.125609	0.152084	0.149243	0.120911	0.183829	0.193885	0.150655	0.221526	0.218333
1060.55	0.0925567	0.0310653	0.0974378	0.0303464	0.0362916	0.119724	0.131805	0.119058	0.144536	0.141186	0.114742	0.173329	0.182524	0.142588	0.208531	0.205228
1058.49	0.0919623	0.0305872	0.0965462	0.0299322	0.0356271	0.118076	0.129688	0.116404	0.141859	0.13937	0.113751	0.171108	0.180116	0.141271	0.206916	0.202922
1056.42	0.0973015	0.0319737	0.102253	0.0313233	0.0371975	0.124441	0.137654	0.12249	0.149651	0.149681	0.122434	0.184499	0.194401	0.152612	0.225593	0.220893
1054.36	0.108252	0.0352396	0.114419	0.0346655	0.041235	0.139465	0.156595	0.138712	0.169398	0.172983	0.14073	0.214673	0.226626	0.176993	0.26563	0.261107
1052.3	0.11993	0.0388526	0.127266	0.0385822	0.0459052	0.156685	0.178357	0.158236	0.193179	0.198482	0.15971	0.248117	0.262483	0.202788	0.309139	0.305834
1050.23	0.127012	0.0410781	0.134353	0.0412261	0.0489022	0.167459	0.19183	0.17086	0.209358	0.211952	0.169012	0.265956	0.281514	0.215273	0.330826	0.328505
1048.17	0.128716	0.0415681	0.135238	0.0420595	0.0497437	0.169986	0.194813	0.173959	0.214664	0.211671	0.16799	0.265359	0.280374	0.21336	0.327322	0.324977
1046.11	0.127387	0.0411008	0.133202	0.0418145	0.0494193	0.168037	0.19223	0.171833	0.213489	0.204973	0.162301	0.256178	0.269748	0.205342	0.312613	0.310133
1044.04	0.124856	0.0404556	0.130299	0.0412069	0.0486752	0.164559	0.187752	0.168068	0.209675	0.196852	0.155737	0.245152	0.257178	0.196447	0.296132	0.293807
1041.98	0.121725	0.0397683	0.126957	0.0403741	0.0476668	0.160528	0.182553	0.163795	0.204662	0.188808	0.149408	0.23423	0.245064	0.187873	0.280584	0.278382
1039.92	0.118143	0.0388614	0.123319	0.0393016	0.0464801	0.156193	0.176943	0.159194	0.198992	0.181071	0.143414	0.223823	0.233851	0.179685	0.266244	0.264214
1037.85	0.114387	0.0378564	0.119623	0.0381426	0.0452168	0.151651	0.171136	0.15442	0.193003	0.173679	0.137736	0.213958	0.223457	0.172001	0.252903	0.251302
1035.79	0.110523	0.0368201	0.115841	0.0370239	0.0438707	0.146887	0.165213	0.149596	0.186804	0.166638	0.13234	0.204603	0.213614	0.164797	0.240341	0.239306
1033.73	0.106424	0.0356501	0.111916	0.0359329	0.0425113	0.141932	0.159249	0.144849	0.180749	0.160014	0.127229	0.195878	0.204194	0.158011	0.228462	0.227872
1031.66	0.102191	0.0344204	0.108023	0.0348381	0.0412463	0.137002	0.153655	0.140493	0.175652	0.154142	0.122655	0.187969	0.19532	0.151778	0.217349	0.216952
1029.6	0.0980611	0.03323	0.104229	0.0337709	0.0400793	0.1322	0.14856	0.136572	0.171489	0.149061	0.118691	0.180776	0.187075	0.146142	0.207199	0.206862
1027.54	0.0941666	0.0319798	0.100484	0.0326231	0.0387891	0.127372	0.143372	0.132498	0.166966	0.144039	0.114764	0.173854	0.179527	0.140847	0.198086	0.197941
1025.47	0.0907052	0.0307139	0.0970651	0.0314547	0.0373351	0.122792	0.13823	0.128308	0.162094	0.139071	0.110926	0.167465	0.17297	0.136035	0.190254	0.19043
1023.41	0.0880304	0.0297946	0.0944339	0.0306225	0.0362088	0.119062	0.134215	0.125072	0.158582	0.135289	0.108204	0.162562	0.167819	0.132387	0.184207	0.184602
1021.35	0.0861875	0.0293459	0.0926273	0.0302022	0.0356702	0.11634	0.13171	0.123211	0.157118	0.133082	0.106814	0.159328	0.163969	0.129969	0.1798	0.180264
1019.28	0.0847353	0.0289598	0.0911706	0.0298845	0.0353085	0.114266	0.129954	0.121917	0.15648	0.131513	0.105748	0.156805	0.160723	0.127942	0.176135	0.176552
1017.22	0.083377	0.0284071	0.0897744	0.0294371	0.034764	0.11236	0.128006	0.120305	0.154905	0.129485	0.10417	0.154099	0.157655	0.125751	0.17263	0.172967
1015.16	0.0822914	0.0278966	0.0885901	0.028923	0.0341552	0.110582	0.125699	0.118315	0.151913	0.126827	0.102117	0.15118	0.154899	0.123555	0.169362	0.169761
1013.09	0.0815985	0.0275008	0.0877686	0.0284383	0.0335853	0.109266	0.123457	0.116328	0.14833	0.124069	0.100002	0.148503	0.152687	0.121529	0.166626	0.167209
1011.03	0.081369	0.0273039	0.087483	0.0281276	0.0331613	0.108739	0.121782	0.114676	0.145134	0.121878	0.0983815	0.146696	0.151366	0.120047	0.164922	0.165647
1008.97	0.0817372	0.0274242	0.0878107	0.0281245	0.0330904	0.10902	0.12102	0.113775	0.142925	0.120797	0.0977049	0.146139	0.151279	0.119573	0.164584	0.165406
1006.9	0.0825221	0.0276794	0.0885742	0.0282197	0.0332716	0.109813	0.12117	0.113765	0.141847	0.120957	0.0979474	0.146907	0.152451	0.12012	0.165817	0.166655
1004.84	0.0836732	0.0280427	0.0899582	0.0284149	0.033642	0.111223	0.122463	0.114735	0.14228	0.122698	0.0993971	0.149464	0.155449	0.12204	0.169551	0.170272
1002.78	0.0849982	0.0286316	0.0918803	0.0289106	0.0342839	0.113187	0.124719	0.116627	0.144058	0.1259	0.102066	0.153475	0.160241	0.125341	0.175405	0.176236
1000.71	0.0848897	0.0289007	0.0922916	0.0291299	0.034583	0.113675	0.125353	0.117372	0.144282	0.127582	0.103432	0.155246	0.162859	0.127043	0.178163	0.179765
998.649	0.0818713	0.0281496	0.0891609	0.0284519	0.0337327	0.110523	0.121714	0.114528	0.13995	0.124376	0.100774	0.150933	0.158784	0.123796	0.172551	0.175334
996.585	0.0768658	0.0265745	0.0835944	0.0271729	0.0319885	0.104706	0.114961	0.109037	0.132294	0.117464	0.0952034	0.142204	0.149659	0.116955	0.1611	0.16482
994.522	0.0718235	0.0248831	0.0780798	0.0258498	0.0301881	0.098727	0.108063	0.103556	0.124524	0.110403	0.0895283	0.133328	0.140255	0.11	0.149752	0.153956
992.459	0.0676895	0.0234962	0.0737351	0.0247032	0.0287746	0.0937635	0.102403	0.0990707	0.118082	0.104665	0.0848955	0.126071	0.132516	0.104319	0.140657	0.145213
990.395	0.0643904	0.0224385	0.0703172	0.0237266	0.0276898	0.0897046	0.0977735	0.0951811	0.11274	0.0999292	0.0811339	0.120159	0.1261	0.099773	0.133203	0.13824
988.332	0.0616431	0.021638	0.0673625	0.0229214	0.0267202	0.086222	0.0937312	0.091603	0.10802	0.0958268	0.0779601	0.115165	0.120645	0.0960699	0.1269	0.132365
986.269	0.0593823	0.021061	0.0648463	0.0223267	0.0258171	0.0832509	0.0901916	0.0884518	0.103882	0.0922931	0.0752712	0.110901	0.115996	0.0928954	0.121661	0.127315
984.205	0.0575183	0.0205286	0.0627094	0.0218347	0.0250003	0.0806546	0.0870593	0.0857308	0.100319	0.0892174	0.0729632	0.107104	0.1119	0.0899351	0.117165	0.122877
982.142	0.0558502	0.0198882	0.0607327	0.0212715	0.0242665	0.0782315	0.0841827	0.0832865	0.0971554	0.0864704	0.0708539	0.103587	0.108267	0.0871639	0.113104	0.118899
980.079	0.0544062	0.0194014	0.0590227	0.0207763	0.0237018	0.0761316	0.0816913	0.0811911	0.0944451	0.0841168	0.0689041	0.100565	0.105188	0.0847653	0.10959	0.115527
978.015	0.0532945	0.0192429	0.0576979	0.0204689	0.0233217	0.0744897	0.0797385	0.0794835	0.0921858	0.0821865	0.06731	0.0982009	0.102625	0.0828316	0.106748	0.112838
975.952	0.0524229	0.0191908	0.0566117	0.0202037	0.0230333	0.073204	0.0782054	0.0779963	0.0901801	0.080637	0.0661642	0.096309	0.100443	0.0812371	0.104476	0.110647
973.889	0.0517027	0.0191006	0.0556614	0.0199486	0.022784	0.0722195	0.0770192	0.0767173	0.088554	0.079481	0.065329	0.0947229	0.098653	0.0799194	0.102744	0.108841
971.825	0.0510786	0.0189355	0.054824	0.0197233	0.0225495	0.0714785	0.0762054	0.0756898	0.0874652	0.0786305	0.064628	0.0934102	0.0972893	0.0789237	0.101523	0.107401
969.762	0.0504963	0.0187313	0.0540642	0.0195086	0.0222527	0.0708188	0.0754913	0.0747934	0.0865071	0.0778885	0.0639174	0.0922776	0.0962041	0.0780996	0.10059	0.106241
967.699	0.0499407	0.0185742	0.0533621	0.0193101	0.0218585	0.0701014	0.0745637	0.0738681	0.0851469	0.0770851	0.0631765	0.091208	0.0951617	0.0772905	0.0997197	0.105263
965.636	0.0494334	0.0184803	0.0527583	0.0191369	0.0215601	0.0693429	0.0735464	0.0729629	0.0835054	0.0762385	0.0625715	0.0901984	0.0940687	0.0765443	0.0988913	0.104408
963.572	0.048986	0.0184906	0.0523224	0.0189914	0.0214663	0.0686004	0.0726694	0.0721973	0.0820499	0.0754615	0.062095	0.089257	0.0930021	0.0758994	0.0981041	0.103548
961.509	0.0484866	0.0184902	0.0518849	0.0188018	0.0213896	0.0677578	0.0718648	0.0714053	0.0807938	0.0746276	0.0614116	0.0882203	0.0919169	0.0751467	0.0971423	0.102503
959.446	0.0479145	0.0183637	0.0512676	0.01853	0.0211758	0.0667919	0.0709936	0.0704552	0.0795104	0.0736662	0.0605135	0.0870221	0.090739	0.0742003	0.0959095	0.101262
957.382	0.0473717	0.0182053	0.0506039	0.0182565	0.0208972	0.0659724	0.0700962	0.0694684	0.0782903	0.0727328	0.0597203	0.0858091	0.0895078	0.0732675	0.0946323	0.0999784
955.319	0.0468719	0.0180249	0.0500701	0.0180307	0.0206598	0.0653763	0.0693061	0.06856	0.077297	0.0718811	0.0590468	0.0846719	0.0882891	0.0723799	0.0934929	0.0987863
953.256	0.0464252	0.0178723	0.0497376	0.017829	0.020427	0.064819	0.06865	0.0677631	0.0764591	0.071089	0.0584215	0.0836725	0.0872085	0.0715376	0.0925076	0.0977332
951.192	0.0460786	0.0178468	0.0494854	0.0176734	0.0202325	0.0642503	0.068124	0.0670981	0.075695	0.0703515	0.0579108	0.0827999	0.086346	0.0708936	0.0917245	0.0968464
949.129	0.0458555	0.0178462	0.0492098	0.0176145	0.0201679	0.0637381	0.0677768	0.0665562	0.0750108	0.0696886	0.0574734	0.082062	0.0856482	0.0704431	0.0911868	0.0961391
947.066	0.0457457	0.0177308	0.0490001	0.0175872	0.0200572	0.0633015	0.0674596	0.0660719	0.0744041	0.069129	0.057031	0.0815193	0.0850016	0.0700023	0.0907804	0.0955276
945.002	0.0457441	0.017618	0.0488807	0.0175567	0.0198418	0.063006	0.067109	0.0656556	0.0739575	0.0687539	0.0566838	0.0811628	0.0844871	0.0695799	0.0905506	0.09507
942.939	0.0458739	0.0176028	0.0488873	0.0175217	0.0197527	0.0629721	0.0669378	0.0653432	0.073806	0.0686272	0.0565494	0.0810436	0.0843198	0.0694169	0.0906682	0.0949531
940.876	0.0463268	0.017642	0.0492444	0.0174885	0.0198501	0.0633327	0.0672188	0.0652941	0.0741044	0.0689224	0.0568097	0.0814071	0.0847693	0.0697036	0.091398	0.0954763
938.812	0.0474145	0.0178465	0.0502535	0.0176397	0.0201971	0.0643312	0.0683694	0.0659105	0.075251	0.0701225	0.0578681	0.0829171	0.0864419	0.0708063	0.093597	0.097397
936.749	0.0494206	0.0183201	0.05235	0.0180774	0.0208975	0.0664533	0.070997	0.0677362	0.0780003	0.0729092	0.0601988	0.0866141	0.0903762	0.0735317	0.0985051	0.101874
934.686	0.0529503	0.0193021	0.0562263	0.0189483	0.0221154	0.0705602	0.0759609	0.0716752	0.083398	0.078339	0.0645638	0.0937523	0.0979935	0.079036	0.107582	0.110399
932.622	0.0583582	0.02097	0.0620634	0.0205072	0.0241103	0.0770682	0.0837204	0.0783478	0.0919157	0.0869558	0.0713835	0.104833	0.109876	0.0877943	0.121385	0.12359
930.559	0.0645123	0.0228889	0.0685638	0.0224557	0.0265178	0.084699	0.0929148	0.0866082	0.102022	0.0969798	0.0792411	0.117634	0.123667	0.0979218	0.13689	0.138674
928.496	0.0692301	0.0243731	0.0735203	0.0240781	0.0284482	0.0908771	0.10035	0.0936441	0.110339	0.104632	0.0851658	0.127396	0.134235	0.105569	0.147972	0.149744
926.432	0.070911	0.0249846	0.0754302	0.0248826	0.0293411	0.09356	0.103285	0.0969673	0.113954	0.107022	0.0868409	0.13041	0.137419	0.107812	0.15015	0.152291
924.369	0.0695239	0.024631	0.0742832	0.0247594	0.0290865	0.092444	0.101505	0.0961164	0.11253	0.104221	0.0843697	0.12684	0.133406	0.104831	0.14412	0.146893
922.306	0.0663347	0.0236445	0.0712281	0.0240128	0.0280228	0.0888664	0.0969164	0.0926333	0.107976	0.0985624	0.0798295	0.119715	0.125622	0.0991312	0.134316	0.137723
920.242	0.0627448	0.0225016	0.0675473	0.0230413	0.0267046	0.0845576	0.091646	0.0883698	0.10248	0.0925236	0.0751541	0.112097	0.117385	0.0932063	0.124628	0.128489
918.179	0.0594395	0.0214308	0.0638933	0.0219907	0.0253546	0.0804563	0.0867321	0.0842332	0.0972791	0.0872461	0.0710576	0.105401	0.110239	0.0881066	0.116416	0.120622
916.116	0.0566129	0.0205715	0.0606435	0.0210214	0.0241804	0.0770043	0.0824846	0.080684	0.0928337	0.0829636	0.0677547	0.0999406	0.104419	0.0839157	0.109773	0.11431
914.052	0.0542578	0.0199492	0.0580017	0.0203499	0.0233903	0.0742771	0.0790252	0.0778554	0.0891303	0.0796838	0.0652593	0.0956217	0.0997032	0.0806143	0.104569	0.109423
911.989	0.0521785	0.0194477	0.0557283	0.0198723	0.0227678	0.0717898	0.076071	0.0753786	0.0858299	0.0770491	0.0632358	0.0920559	0.095757	0.0779425	0.100522	0.105504
909.926	0.050207	0.0189851	0.0535821	0.0193217	0.0220701	0.0691312	0.0732581	0.0729824	0.0826016	0.0746153	0.0613405	0.0889059	0.0923929	0.0755799	0.0972274	0.102127
907.862	0.0483378	0.018478	0.0515911	0.0186485	0.0213549	0.0664162	0.0705187	0.0706643	0.0793697	0.0723615	0.0595404	0.0860872	0.0895182	0.0736242	0.0943982	0.099217
905.799	0.0466681	0.0179921	0.0497875	0.017986	0.0207401	0.0639695	0.0679441	0.0685244	0.0763351	0.0705354	0.0580605	0.0836721	0.0871208	0.0722539	0.0921368	0.0969398
903.736	0.0452412	0.0176242	0.0481346	0.0174305	0.0201227	0.061926	0.0657608	0.0666366	0.0738	0.069246	0.0569892	0.0817381	0.0853937	0.0713498	0.0905716	0.095451
901.672	0.0439631	0.0172299	0.0466771	0.0169713	0.0194357	0.0602538	0.0641087	0.0649826	0.0718506	0.0684261	0.056219	0.0803789	0.0843562	0.0706758	0.0896154	0.094599
899.609	0.0428457	0.0168418	0.0455912	0.016636	0.0189588	0.0589776	0.0629213	0.0636713	0.0703092	0.0680024	0.0557972	0.07974	0.0839097	0.0701879	0.089317	0.0942279
897.546	0.0419849	0.0166647	0.044865	0.0163764	0.0187989	0.0581017	0.0620084	0.0627738	0.0690002	0.0679238	0.055819	0.0797207	0.0839725	0.0699579	0.0896125	0.0943457
895.483	0.0413473	0.0166904	0.044376	0.0161536	0.0187243	0.0575188	0.0613125	0.0622379	0.0680108	0.068184	0.0561402	0.0800141	0.0843496	0.0700362	0.0902195	0.0948775
893.419	0.0409976	0.016808	0.0442179	0.0160807	0.0186599	0.0572249	0.0610458	0.0621855	0.0675402	0.0687697	0.0565701	0.080524	0.0850012	0.0704461	0.0911291	0.0957413
891.356	0.0409828	0.0168336	0.0443603	0.0160585	0.0186302	0.0571895	0.0611606	0.0625026	0.0674268	0.0694529	0.0570189	0.081201	0.0858247	0.0710206	0.0923849	0.0967585
889.293	0.0412795	0.0168155	0.0447853	0.0160346	0.0186446	0.0573832	0.0614958	0.0628777	0.0675641	0.0702048	0.0575682	0.0820408	0.0866575	0.0717055	0.0939402	0.0979178
887.229	0.0419894	0.0170313	0.0456413	0.0161047	0.0187318	0.0579842	0.0621852	0.0633451	0.0682392	0.0712632	0.0584047	0.0832231	0.0877154	0.0726904	0.0958245	0.0994989
885.166	0.0433057	0.017509	0.04711	0.0162537	0.0189543	0.0593523	0.0636327	0.064197	0.0698059	0.0729437	0.0598167	0.0853018	0.0897612	0.074325	0.0986369	0.101986
883.103	0.0458455	0.0183394	0.0498414	0.016787	0.0196923	0.0622647	0.0668152	0.0663097	0.0731499	0.07626	0.0626093	0.0896578	0.0942187	0.0776379	0.104196	0.106933
881.039	0.0504514	0.019827	0.0547912	0.018217	0.0214607	0.0678641	0.0730591	0.0711145	0.0798636	0.0830207	0.0681562	0.0981801	0.103055	0.0843376	0.115164	0.117139
878.976	0.0574029	0.022005	0.0623962	0.0205213	0.0242546	0.0767388	0.0831631	0.0794363	0.0909093	0.0947654	0.0775553	0.112447	0.118314	0.0958421	0.133897	0.135212
876.913	0.0659315	0.0245928	0.071771	0.0231487	0.0275383	0.0878767	0.0963007	0.0904289	0.105015	0.110682	0.0900319	0.13169	0.13965	0.111285	0.159406	0.160502
874.849	0.0738498	0.026939	0.0802527	0.025513	0.0305433	0.0983795	0.108785	0.100976	0.118018	0.125827	0.101676	0.150044	0.160675	0.125612	0.183569	0.185129
872.786	0.0784385	0.0281973	0.0846535	0.026973	0.0323331	0.104557	0.115506	0.10681	0.124766	0.13341	0.107362	0.159141	0.171566	0.132167	0.19478	0.196987
870.723	0.0784867	0.0279706	0.0838499	0.0270123	0.0323213	0.104643	0.114463	0.106052	0.123449	0.130838	0.105377	0.15593	0.168465	0.128982	0.189225	0.191763
868.659	0.0749168	0.0265917	0.0793544	0.0258984	0.0307518	0.10013	0.108049	0.10072	0.116586	0.121511	0.0982676	0.144467	0.155974	0.119691	0.17319	0.175974
866.596	0.0696292	0.0248964	0.0734727	0.0243711	0.028523	0.0937072	0.0999207	0.0939695	0.107848	0.11039	0.0896525	0.13064	0.140666	0.108812	0.154773	0.157898
864.533	0.0643547	0.0234546	0.0679786	0.0229506	0.0265958	0.087394	0.0926463	0.0877455	0.0999068	0.100608	0.0820126	0.118539	0.126956	0.0992657	0.139045	0.142408
862.469	0.0603178	0.0224461	0.0638884	0.0219436	0.0253843	0.0825959	0.0873895	0.0830237	0.0941093	0.0935508	0.0764877	0.109954	0.117095	0.0925427	0.128126	0.131464
860.406	0.0579759	0.0219645	0.0615698	0.0213082	0.0246968	0.0798085	0.0842989	0.0801665	0.0906764	0.0895018	0.0733518	0.10508	0.111612	0.0889036	0.122428	0.125441
858.343	0.0575285	0.0219707	0.0613952	0.0209108	0.0244349	0.0791137	0.0836476	0.0794255	0.0900056	0.0888287	0.0728766	0.104493	0.110911	0.0886094	0.122613	0.125002
856.279	0.0599349	0.0225832	0.0645202	0.0212452	0.0251559	0.0818541	0.0871246	0.0821715	0.0941234	0.0935508	0.0766193	0.110683	0.117463	0.0935146	0.131377	0.133038
854.216	0.0663069	0.024383	0.072192	0.0230105	0.0275749	0.0898252	0.0969149	0.0903019	0.105423	0.106098	0.086415	0.126323	0.134288	0.105879	0.151837	0.153105
852.153	0.0755877	0.0274963	0.0830013	0.0260692	0.0314599	0.101918	0.111755	0.102973	0.122289	0.124326	0.100458	0.148707	0.158701	0.123604	0.180431	0.181983
850.089	0.0835381	0.0303629	0.0917502	0.0289277	0.0349619	0.112574	0.124553	0.114342	0.136766	0.139094	0.111685	0.166763	0.178839	0.137773	0.202888	0.205214
848.026	0.0867675	0.0313786	0.0943903	0.0301711	0.0363516	0.116845	0.128985	0.11865	0.14189	0.143035	0.114607	0.171435	0.184542	0.141203	0.207538	0.21057
845.963	0.0861226	0.0309431	0.0923313	0.0301266	0.0360595	0.115801	0.126712	0.116953	0.139527	0.13885	0.111448	0.165956	0.178801	0.136582	0.198902	0.202224
843.899	0.0837762	0.0299754	0.0887077	0.0295313	0.0351127	0.112807	0.122291	0.113358	0.134853	0.132403	0.106552	0.157619	0.169425	0.129687	0.186841	0.190247
841.836	0.0804878	0.0286881	0.0845822	0.0284898	0.0337465	0.108982	0.117209	0.10921	0.129307	0.125499	0.101189	0.14891	0.159677	0.122575	0.174861	0.178595
839.773	0.0763073	0.027298	0.0799831	0.027184	0.0321408	0.10428	0.111331	0.10428	0.122474	0.118095	0.0954207	0.139748	0.149879	0.11552	0.162854	0.167232
837.709	0.0714556	0.0258715	0.0748982	0.0258744	0.0303879	0.0986999	0.104783	0.0987965	0.114931	0.110628	0.0895241	0.13038	0.139997	0.108612	0.150994	0.156046
835.646	0.0663583	0.0243994	0.0695134	0.0246882	0.0285636	0.0926953	0.0981533	0.0933722	0.10761	0.103618	0.0839007	0.121392	0.130447	0.101932	0.13989	0.145459
833.583	0.0614887	0.0230483	0.0643807	0.0236231	0.0269376	0.0869458	0.0920729	0.0883666	0.1009	0.0973012	0.0788612	0.113291	0.121785	0.0958466	0.1299	0.13593
831.519	0.0569959	0.0216846	0.0597156	0.0224618	0.0255004	0.0815801	0.0865775	0.0837561	0.0947418	0.0915703	0.0742632	0.106073	0.114002	0.0903751	0.120893	0.127439
829.456	0.05273	0.020234	0.0553652	0.0211504	0.0241092	0.07651	0.0813873	0.0794488	0.0889819	0.0862388	0.0699265	0.0995093	0.106873	0.0853411	0.1126	0.119635
827.393	0.048837	0.0189456	0.0514134	0.0200459	0.0228793	0.0718124	0.0765632	0.0754669	0.0838061	0.0814268	0.0661397	0.0937159	0.100503	0.0807987	0.105052	0.112459
825.33	0.0454908	0.0179509	0.0479129	0.0192645	0.0218341	0.0675605	0.0723369	0.0719568	0.0795901	0.0773637	0.0630913	0.0887276	0.0948694	0.0767	0.0983947	0.106085
823.266	0.0425244	0.0171814	0.0448478	0.0186052	0.0208665	0.0638694	0.0688426	0.0689714	0.0763175	0.0740333	0.0605335	0.0843373	0.0898033	0.0730294	0.0927277	0.100638
821.203	0.0398348	0.0164859	0.0422418	0.0179708	0.0199992	0.0608116	0.0659718	0.0663661	0.0735338	0.0711943	0.0581978	0.0804566	0.0853831	0.0698647	0.0880348	0.0960066
819.14	0.0374825	0.0157418	0.0399431	0.0172618	0.0191477	0.0582229	0.0633864	0.0639806	0.0707201	0.0684987	0.0559353	0.0769519	0.0815589	0.0670843	0.0840302	0.0919301
817.076	0.0355986	0.0150169	0.0380387	0.0166127	0.0183394	0.0559605	0.0610242	0.0618457	0.0678458	0.0659404	0.053867	0.0739151	0.0782886	0.0646909	0.0805299	0.0884156
815.013	0.0341025	0.0143811	0.036577	0.0161186	0.017637	0.0539279	0.058835	0.0598702	0.0650729	0.0636982	0.0520196	0.071507	0.0756548	0.0626227	0.0775126	0.0854963
812.95	0.0327015	0.0138091	0.0351826	0.015503	0.0169469	0.052072	0.0566607	0.0579724	0.0624641	0.0617245	0.050234	0.0694307	0.0735362	0.0606541	0.0749229	0.0830253
810.886	0.0316118	0.0135164	0.0339483	0.0150003	0.0165047	0.0506891	0.0548801	0.0565696	0.0604586	0.0601771	0.0488413	0.0676719	0.0718868	0.0591556	0.0728847	0.0809904
808.823	0.0310549	0.0135309	0.0331419	0.0149802	0.016383	0.0497325	0.0536801	0.0557182	0.0591176	0.059124	0.0479657	0.0663096	0.0705083	0.0582239	0.0713479	0.0793661
806.76	0.0305407	0.0134271	0.0324981	0.0150357	0.0162322	0.0486962	0.0526834	0.054827	0.058052	0.0581952	0.0472049	0.0650138	0.0690089	0.0572799	0.0698632	0.0778705
804.696	0.029777	0.0130872	0.0317766	0.0147698	0.0159218	0.0476523	0.051751	0.0537395	0.0571865	0.0571973	0.0464013	0.0636942	0.0673926	0.0562065	0.0682911	0.0762922
802.633	0.0289502	0.0127174	0.0310135	0.0143456	0.0155658	0.0467843	0.0508828	0.0527509	0.0563774	0.0561896	0.0455755	0.0624445	0.0658938	0.0551727	0.0668656	0.0747513
800.57	0.0281892	0.0124677	0.0303219	0.0140642	0.015329	0.0458681	0.0500539	0.0519458	0.0554726	0.055276	0.0447953	0.0613252	0.0647136	0.0542592	0.0657234	0.0733858
798.506	0.0276253	0.0124028	0.029727	0.0140598	0.0152395	0.0450152	0.0494692	0.0514963	0.0549918	0.0547286	0.0443422	0.0606143	0.0638505	0.0535787	0.0648366	0.072205
796.443	0.0273224	0.0123838	0.0292815	0.0142471	0.0152943	0.044666	0.0495079	0.0515957	0.0556196	0.054756	0.044436	0.0604656	0.0631953	0.0532004	0.0641724	0.0713464
794.38	0.0270937	0.0122366	0.0289782	0.0142942	0.0155115	0.0447795	0.0500702	0.0518887	0.0569605	0.0551835	0.0447361	0.0605203	0.0626841	0.0529764	0.0636339	0.0707302
792.316	0.0266581	0.0119049	0.0285092	0.0139671	0.0155548	0.0447916	0.0504155	0.0518874	0.0579344	0.055341	0.0446409	0.0602431	0.0620675	0.0525278	0.0629321	0.069901
790.253	0.0261024	0.0115061	0.027813	0.0135386	0.0152623	0.0444256	0.0501043	0.0514701	0.0579116	0.0547476	0.0440985	0.0595107	0.0611839	0.0518365	0.0620048	0.0688877
788.19	0.025779	0.0113136	0.0273129	0.0134119	0.0149679	0.0438596	0.0493213	0.0508262	0.0569039	0.0537349	0.0434458	0.0586141	0.0603017	0.051207	0.0611756	0.0681185
786.126	0.0255346	0.0112785	0.0270679	0.0134374	0.0146476	0.0431256	0.0482312	0.0500862	0.05521	0.0526092	0.0427132	0.0576055	0.0595982	0.0504761	0.0604763	0.0674747
784.063	0.0250612	0.0110833	0.0267044	0.013219	0.0141328	0.0420946	0.0469552	0.0491269	0.053267	0.0513387	0.0418077	0.0563865	0.0588422	0.0494646	0.0596118	0.0666849
782	0.0245065	0.0107513	0.0262182	0.012788	0.0137083	0.0409926	0.0458073	0.0479427	0.0515158	0.0501171	0.0408592	0.0551182	0.0579271	0.04851	0.0586068	0.0657689
779.936	0.0240558	0.0105216	0.0258877	0.0123982	0.0134963	0.0401771	0.0449052	0.0468431	0.0500149	0.0491501	0.0400464	0.0540681	0.0570533	0.0478043	0.0577225	0.0648067
777.873	0.0236793	0.010401	0.0257142	0.0121931	0.013291	0.0395655	0.0440683	0.0460229	0.0486758	0.0483036	0.0393706	0.0533078	0.0564035	0.0472534	0.0569923	0.0639211
775.81	0.02331	0.0102407	0.0253657	0.0120184	0.0129966	0.0388719	0.0431451	0.0453252	0.0475311	0.0474657	0.0386674	0.05261	0.0558513	0.0467248	0.0562049	0.0630707
773.746	0.0229752	0.0100666	0.0248338	0.0117901	0.0126665	0.0381859	0.0423203	0.0446793	0.0466638	0.0468021	0.0380114	0.0519141	0.055252	0.0461718	0.0553999	0.062312
771.683	0.0227164	0.0100404	0.0244441	0.0117062	0.0124268	0.0377944	0.0418491	0.0442665	0.0460829	0.0464934	0.0376437	0.0513748	0.0546613	0.0457886	0.0548665	0.0618089
769.62	0.0224402	0.0100913	0.0241441	0.0116232	0.0123006	0.03764	0.0415522	0.0439552	0.0455872	0.0463036	0.0374315	0.0509687	0.0540291	0.0455257	0.0545566	0.0613417
767.556	0.0220468	0.0100386	0.0238421	0.0113823	0.0121431	0.0374855	0.0411659	0.0434113	0.0449972	0.0458094	0.0371481	0.0505881	0.0534204	0.0451013	0.0543043	0.0608183
765.493	0.0217019	0.0100137	0.0237513	0.0112679	0.0120097	0.0373151	0.0407949	0.0428772	0.0443345	0.0451367	0.0368807	0.0502317	0.0530426	0.0446504	0.0541572	0.0604677
763.43	0.0217262	0.0101619	0.0238925	0.0113933	0.0120862	0.0372426	0.0405292	0.0426504	0.0437348	0.0446862	0.0367245	0.0500004	0.0529787	0.044415	0.0540443	0.060321
761.366	0.0220364	0.0102347	0.0240247	0.0114701	0.012172	0.0370979	0.040212	0.0424827	0.0432655	0.0444922	0.0365773	0.0499184	0.0531536	0.0443193	0.0539067	0.0602703
759.303	0.022247	0.0100765	0.0240628	0.0113733	0.0120347	0.0367476	0.0398813	0.0422298	0.0428955	0.0443909	0.0364402	0.0499342	0.0533438	0.0442729	0.0539323	0.0602819
757.24	0.0222975	0.00993603	0.0241377	0.0112504	0.0118753	0.0365117	0.0397287	0.0420143	0.0426704	0.0444355	0.0364661	0.0500589	0.0534649	0.044279	0.0542517	0.0604314
755.176	0.0223806	0.00992525	0.0243244	0.0112029	0.01189	0.0365316	0.0396936	0.0418461	0.0426118	0.0446483	0.0366242	0.050248	0.0536074	0.0442898	0.0547228	0.0607402
753.113	0.0226552	0.00993055	0.0245858	0.0111929	0.0120136	0.0366714	0.0396937	0.0418079	0.0426175	0.0448349	0.0368101	0.0504837	0.0538402	0.0443689	0.0551404	0.0611113
751.05	0.0231028	0.00994159	0.0249433	0.0111419	0.0122082	0.0369681	0.0398741	0.0420169	0.0426866	0.0450297	0.0370204	0.0508621	0.0542698	0.0446543	0.0556703	0.06152
748.987	0.0236116	0.0099532	0.0254608	0.0110986	0.0124229	0.0374853	0.0403789	0.0423078	0.0430426	0.0454611	0.0373208	0.0514455	0.0549634	0.0451585	0.0566047	0.0620038
746.923	0.0242683	0.0100194	0.0261748	0.0111023	0.0125805	0.0381969	0.0411599	0.0426265	0.0438409	0.0461021	0.0378062	0.0522189	0.0558265	0.0458151	0.0578423	0.0626925
744.86	0.0252876	0.0103001	0.0271578	0.011262	0.0128342	0.039179	0.0421696	0.0432591	0.0450591	0.0469355	0.0386091	0.0533078	0.0568691	0.0466354	0.0593505	0.0638934
742.797	0.0266941	0.0107353	0.0284262	0.0117009	0.0132504	0.0405411	0.0434942	0.0442407	0.046673	0.0481918	0.0397405	0.0549302	0.0582833	0.0477233	0.0613287	0.065637
740.733	0.0283498	0.0111269	0.0299446	0.0121918	0.0136679	0.0423682	0.0452295	0.0454697	0.0487325	0.0499549	0.0410647	0.0571004	0.0602252	0.0491755	0.063882	0.0678576
738.67	0.0303603	0.0115554	0.0318831	0.0126692	0.0141188	0.0447677	0.0475602	0.0472437	0.0514189	0.0522698	0.0428151	0.0599882	0.0629507	0.0512743	0.0674514	0.0710626
736.607	0.033141	0.0123789	0.0347193	0.0134635	0.0149915	0.0479175	0.0508774	0.0499479	0.055223	0.0556441	0.0456214	0.0642149	0.0671916	0.0545766	0.0729367	0.0759573
734.543	0.0372416	0.0138021	0.0391	0.0147515	0.0166984	0.0524706	0.0560872	0.0541855	0.0613146	0.0612162	0.050267	0.0708606	0.0741266	0.0598899	0.0814782	0.0836194
732.48	0.0432678	0.0158544	0.0456574	0.0166058	0.0192977	0.0596144	0.0646574	0.0611271	0.0714423	0.070478	0.0577049	0.081634	0.0853149	0.0684117	0.0949195	0.0961439
730.417	0.0519145	0.0187239	0.0549979	0.0192869	0.0228464	0.0704458	0.0776824	0.071886	0.0866782	0.0847468	0.0689123	0.0985084	0.102984	0.0816831	0.115838	0.116372
728.353	0.0634314	0.0224566	0.067261	0.0229327	0.0274579	0.0850225	0.094835	0.0864748	0.105877	0.104112	0.0840307	0.122236	0.128604	0.100406	0.145555	0.145978
726.29	0.0763426	0.0266417	0.0810737	0.027106	0.0326194	0.101532	0.113845	0.103094	0.126153	0.126035	0.101004	0.150017	0.15942	0.122124	0.18049	0.181649
724.227	0.0869263	0.0303067	0.0926165	0.0307188	0.0369022	0.115553	0.129568	0.117255	0.142583	0.144008	0.114582	0.173169	0.185709	0.13989	0.209234	0.211933
722.163	0.0910557	0.032111	0.0970337	0.032454	0.0386775	0.121521	0.135372	0.12303	0.148466	0.150039	0.118862	0.180846	0.195214	0.145821	0.218148	0.222419
720.1	0.0877822	0.0315201	0.0930682	0.0319341	0.0376919	0.117713	0.129591	0.118747	0.141945	0.14256	0.113162	0.17107	0.185318	0.1387	0.205283	0.210296
718.037	0.0802563	0.0293781	0.0844631	0.0300721	0.0351632	0.108115	0.117741	0.109013	0.128665	0.128396	0.102602	0.152927	0.165716	0.125232	0.182169	0.187431
715.973	0.0720689	0.0268151	0.0753523	0.0277135	0.0320303	0.0976399	0.105587	0.0987698	0.11487	0.11445	0.0920507	0.135329	0.14637	0.112038	0.159835	0.165354
713.91	0.0648675	0.0244597	0.0675724	0.025365	0.0288907	0.0887481	0.0954395	0.0900512	0.103511	0.103165	0.0833691	0.121359	0.131027	0.101419	0.142228	0.148002
711.847	0.0592596	0.0226592	0.0616624	0.0236084	0.0265681	0.0821439	0.0879437	0.0835234	0.0952988	0.0949049	0.0769751	0.111279	0.119993	0.0936129	0.129756	0.135724
709.783	0.0552336	0.0214243	0.0575214	0.022587	0.0252535	0.0775008	0.0828023	0.0790542	0.089588	0.0892545	0.0726143	0.104438	0.112486	0.0883386	0.121505	0.127525
707.72	0.0523072	0.0205542	0.0546612	0.0219945	0.024424	0.0742078	0.0792592	0.0759294	0.0855196	0.0853514	0.0696611	0.0997218	0.107455	0.084935	0.115926	0.121869
705.657	0.0500536	0.0198594	0.0523716	0.0214139	0.0236182	0.0717733	0.0766401	0.0734915	0.0826215	0.0825148	0.0674558	0.0961468	0.10377	0.0824827	0.111759	0.11756
703.593	0.0480398	0.0191239	0.0501241	0.0206901	0.0227805	0.0695613	0.07422	0.0714224	0.0803356	0.0801817	0.0655367	0.0931182	0.100484	0.0804403	0.108187	0.113827
701.53	0.0459678	0.0183687	0.0479764	0.0200074	0.0220692	0.0672226	0.0716242	0.0694737	0.0779454	0.0780029	0.063763	0.0903137	0.0973216	0.0786539	0.104805	0.110442
699.467	0.0438376	0.0177467	0.0458705	0.019417	0.0215079	0.064816	0.0689864	0.0672946	0.0750218	0.0758321	0.0619697	0.0874329	0.0943494	0.076686	0.10142	0.107344
697.403	0.0418038	0.0173313	0.043694	0.0189596	0.0210178	0.0623863	0.0665082	0.0650516	0.071892	0.0736925	0.0601564	0.0846009	0.0916744	0.0744831	0.0980553	0.104433
695.34	0.0398681	0.0169745	0.0415417	0.0185543	0.0203515	0.0598189	0.064056	0.0630053	0.0689583	0.0717137	0.0584831	0.0821394	0.0893535	0.0724073	0.095007	0.101622
693.277	0.0379159	0.0163628	0.0394257	0.0179588	0.0194359	0.0571813	0.0615606	0.0609906	0.0662059	0.0699731	0.0570333	0.0800245	0.0873879	0.0705151	0.0924773	0.0989719
691.213	0.0360815	0.0154615	0.0375784	0.017297	0.0185759	0.0548723	0.0593284	0.059076	0.0637448	0.0686162	0.0558991	0.0783031	0.0857336	0.0689101	0.0903895	0.0968632
689.15	0.0345197	0.0146413	0.0361348	0.0167976	0.0179422	0.0530437	0.0575162	0.057545	0.0617136	0.0677121	0.0549906	0.0770562	0.084401	0.0676887	0.0886222	0.0954055
687.087	0.0332544	0.0141374	0.0349068	0.0164177	0.0174719	0.05156	0.0562209	0.0564633	0.060073	0.0670817	0.0542978	0.0761078	0.0835329	0.0667642	0.0872692	0.0942105
685.023	0.0321361	0.0136763	0.0337649	0.0159689	0.016993	0.050268	0.0552679	0.0555022	0.0586356	0.0664077	0.0538071	0.0751807	0.0828087	0.0659772	0.0861293	0.0929184
682.96	0.0310398	0.0132107	0.0328042	0.0155019	0.0165749	0.0491635	0.0542808	0.0544978	0.0574742	0.0657461	0.0532951	0.0742601	0.0819825	0.0651821	0.0849227	0.0916446
680.897	0.0301433	0.0128904	0.0320969	0.0152043	0.0163966	0.04823	0.0533739	0.0536571	0.0567503	0.065321	0.0527497	0.073489	0.0811594	0.064342	0.0836759	0.0905864
678.834	0.0294903	0.0124779	0.0314104	0.0148985	0.0161458	0.0471682	0.052607	0.0529296	0.0561297	0.0647957	0.05214	0.0726077	0.0801179	0.0633411	0.0823391	0.0894437
676.77	0.0288788	0.0119886	0.030625	0.0144724	0.0156284	0.0460765	0.0517278	0.0523115	0.0554887	0.063947	0.0513875	0.0713858	0.0788042	0.0622392	0.0808616	0.0879408
674.707	0.0284792	0.0118685	0.0301082	0.0143296	0.0153429	0.045603	0.0510441	0.0520845	0.0552556	0.0632208	0.0508701	0.0703894	0.0776552	0.0615401	0.0795779	0.0865508
672.644	0.0284928	0.0121179	0.0299532	0.0146365	0.0154465	0.0456582	0.0508667	0.0521447	0.0555515	0.0628417	0.0507196	0.0699446	0.0769631	0.0612702	0.0787179	0.0856451
670.58	0.0285798	0.0124177	0.0298562	0.0150545	0.0156721	0.0456289	0.0509396	0.0522789	0.0562043	0.0627121	0.0507264	0.069839	0.0766719	0.0611358	0.0780474	0.0850965
668.517	0.0283934	0.012461	0.0297506	0.0152652	0.0159128	0.0453316	0.0510763	0.0524231	0.056865	0.0624659	0.0507333	0.0696559	0.0761091	0.0607715	0.0769836	0.0843102
666.454	0.0279144	0.0120119	0.0293883	0.0151617	0.0158148	0.0446909	0.0507742	0.0519411	0.056263	0.0614287	0.0500242	0.0683942	0.0744663	0.0593679	0.0751048	0.0825297
664.39	0.0273529	0.0115853	0.028754	0.0149862	0.0155281	0.0439155	0.0499697	0.0509259	0.0546688	0.0601152	0.0488701	0.0667753	0.0727893	0.0577741	0.0733602	0.0807225
662.327	0.0267005	0.0113232	0.0281863	0.014678	0.015269	0.0431567	0.0490428	0.049865	0.0530836	0.0589446	0.0478672	0.0655381	0.0714365	0.0566417	0.072032	0.0792744
660.264	0.0260758	0.0111805	0.0279017	0.0143359	0.0151066	0.0425336	0.0482382	0.0490723	0.051924	0.0580292	0.0471092	0.0645601	0.0703056	0.0558758	0.0709546	0.0780629
658.2	0.0256174	0.0110389	0.0276838	0.0141425	0.0149786	0.0419768	0.0475346	0.0485745	0.0509865	0.0571251	0.0463751	0.0635589	0.0693574	0.0551556	0.0698403	0.0769406
656.137	0.0253011	0.0108305	0.027268	0.0139307	0.0146062	0.0414262	0.0468201	0.047997	0.0499066	0.0560578	0.0454462	0.0624279	0.0683278	0.0542366	0.0685976	0.0757138
654.074	0.0250916	0.0108333	0.0268539	0.0136974	0.0142793	0.0410772	0.0462645	0.0474191	0.048981	0.0552562	0.0446679	0.0613842	0.0672826	0.053425	0.0676188	0.0745318
652.01	0.0248633	0.0109807	0.0265172	0.0135103	0.0142728	0.0407655	0.0457294	0.0471166	0.0484278	0.0547276	0.0442097	0.0605242	0.066421	0.0529569	0.0668812	0.0735249
649.947	0.0246085	0.0109733	0.0261955	0.0134248	0.0142921	0.0403352	0.0452262	0.0469515	0.0480772	0.0541925	0.0437838	0.0597562	0.0657374	0.0525599	0.0659991	0.0726217
647.884	0.0244401	0.0108643	0.0258515	0.0134864	0.0141853	0.0399387	0.0450251	0.046623	0.0477032	0.0536113	0.0433495	0.0591629	0.065184	0.0519548	0.0650511	0.0718523
645.82	0.0243278	0.0107315	0.0254704	0.0135325	0.0140876	0.0396395	0.044835	0.0461997	0.0472023	0.0530197	0.0429888	0.0588117	0.0644975	0.0512701	0.0642847	0.0711848
643.757	0.0240534	0.0104791	0.0251216	0.0133811	0.0139674	0.0393012	0.0442942	0.0457196	0.0467173	0.0523682	0.0425057	0.0583536	0.0634263	0.0506237	0.063534	0.0702638
641.694	0.0236522	0.0102212	0.024854	0.0131306	0.013801	0.0389234	0.0435985	0.0451168	0.0464789	0.051725	0.0419087	0.0576941	0.0623935	0.0501055	0.0626404	0.0691572
639.63	0.0233062	0.0100164	0.0245032	0.0129065	0.0135955	0.0384993	0.0429324	0.0445457	0.0463114	0.051215	0.0413551	0.0569274	0.0617109	0.0496577	0.0617404	0.0682609
637.567	0.0229717	0.00977948	0.0239598	0.012639	0.0132576	0.0378695	0.0423377	0.0440198	0.0458948	0.0506391	0.0408246	0.0560802	0.0611206	0.0489832	0.0610466	0.0675587
635.504	0.0226912	0.00961695	0.0236334	0.0124304	0.0129468	0.0372829	0.042007	0.043555	0.0453186	0.0500656	0.0404067	0.0554516	0.0606072	0.0482888	0.0606016	0.0669985
633.44	0.022497	0.00950417	0.0235914	0.0123091	0.0128251	0.0369833	0.0418288	0.04314	0.0447778	0.0496631	0.040069	0.0550438	0.0601473	0.0478182	0.0601302	0.0665662
631.377	0.0224126	0.00941623	0.0234012	0.0121679	0.0128035	0.0368242	0.0416435	0.04281	0.044413	0.0493267	0.0397281	0.0547731	0.0596983	0.0475155	0.0596246	0.0661176
629.314	0.0223538	0.0093509	0.0230644	0.0120208	0.0127066	0.0366313	0.0414487	0.0426223	0.0441538	0.0490097	0.0394442	0.0546461	0.059479	0.0473229	0.0592667	0.065667
627.25	0.0222156	0.00929443	0.0229848	0.0119328	0.0125285	0.0364205	0.0411918	0.0423174	0.043839	0.0486894	0.0392829	0.0544534	0.0593744	0.0471843	0.0590375	0.0653516
625.187	0.0222446	0.00936232	0.0232828	0.0119919	0.0124508	0.0363832	0.0410466	0.0419789	0.0436854	0.0485038	0.0392919	0.0542145	0.0591716	0.0471903	0.0590579	0.065216
623.124	0.0225342	0.00935671	0.0236146	0.0120891	0.012524	0.036534	0.0410732	0.0419502	0.0437684	0.048465	0.0393756	0.0541304	0.0589913	0.0472063	0.059347	0.0652956
621.06	0.0228182	0.00919019	0.0237637	0.0119963	0.0126485	0.0366428	0.0411276	0.0419651	0.0437531	0.0484802	0.0393705	0.0541512	0.0589223	0.0470706	0.0595851	0.0654755
618.997	0.022922	0.00918763	0.0238168	0.011779	0.0126773	0.0366614	0.0412435	0.0417981	0.0436816	0.0486141	0.0392703	0.0542028	0.0589722	0.0471167	0.0596635	0.0655558
616.934	0.0231118	0.00938983	0.0240469	0.0118414	0.0126877	0.0369168	0.0415315	0.0419021	0.0439768	0.0488241	0.0393513	0.0545584	0.0593762	0.0475615	0.0599744	0.0658068
614.87	0.0235419	0.00960316	0.0245271	0.0122005	0.012902	0.0373616	0.0418649	0.042327	0.0445343	0.0489546	0.039645	0.0551443	0.0600783	0.0480337	0.0605758	0.0663555
612.807	0.024092	0.00984581	0.0250969	0.0125201	0.0132176	0.0378094	0.0421624	0.0427204	0.045116	0.0493068	0.0399686	0.0556757	0.0607425	0.0484419	0.0612779	0.0670478
610.744	0.0249119	0.0101065	0.02568	0.0126785	0.0134526	0.0384915	0.0426625	0.0432222	0.0457699	0.0501059	0.0404266	0.0563054	0.0614196	0.0489569	0.0622804	0.0678716
608.681	0.025997	0.0104004	0.0263821	0.0127094	0.0137178	0.0393658	0.0435099	0.043909	0.0465282	0.050924	0.0410686	0.0571273	0.0622361	0.0495896	0.0637631	0.0688466
606.617	0.0270961	0.0108038	0.0274625	0.0128936	0.0141877	0.0403511	0.0446928	0.0446778	0.0476357	0.0518084	0.0418833	0.0581885	0.0633123	0.0505107	0.0655791	0.0701823
604.554	0.0279919	0.0109419	0.0285645	0.0131415	0.0145297	0.0413759	0.0458269	0.0454326	0.0488779	0.052856	0.0427675	0.0594212	0.0645171	0.0514825	0.0672308	0.0716745
602.491	0.0288404	0.0109067	0.0294921	0.013309	0.0144378	0.0424473	0.046682	0.0461807	0.0499094	0.053722	0.0436557	0.0607698	0.0656401	0.0523519	0.0686999	0.0731482
600.427	0.0302117	0.0114462	0.0309613	0.0138075	0.0145756	0.0440187	0.0480524	0.0473548	0.0513699	0.0547136	0.0447672	0.0625963	0.0671323	0.0536207	0.0706925	0.0751158
598.364	0.0319399	0.0122291	0.0328323	0.0144713	0.0153624	0.0459136	0.050081	0.0488768	0.0534592	0.0561546	0.0460234	0.0647381	0.0692216	0.0552592	0.0732265	0.0774374
596.301	0.0335773	0.0126994	0.0345575	0.0149243	0.0162331	0.0478124	0.0520538	0.0503956	0.055615	0.0577627	0.0473839	0.066768	0.0715261	0.0568604	0.0759042	0.0797665
594.237	0.0356908	0.0133639	0.0366893	0.0153833	0.0169624	0.0503788	0.0544544	0.052401	0.0582192	0.0599737	0.0493687	0.0694852	0.0744567	0.0588396	0.0794637	0.0830512
592.174	0.0390328	0.0145439	0.0399847	0.0160158	0.0179782	0.0543581	0.0583499	0.0555214	0.0622642	0.0638964	0.0525914	0.0742028	0.0794691	0.0623485	0.0853062	0.0886598
590.111	0.0438987	0.0162015	0.045022	0.0170716	0.0197568	0.0601017	0.0643163	0.0603479	0.0685911	0.0702645	0.0576399	0.0819487	0.087994	0.0684192	0.0949897	0.0979025
588.047	0.0502502	0.0184233	0.0519419	0.0190264	0.0223826	0.0677988	0.0727953	0.0675662	0.077904	0.0797603	0.0650946	0.0937342	0.100961	0.0776582	0.109791	0.1123
585.984	0.0576638	0.0210792	0.0600825	0.021849	0.0255492	0.0773929	0.0839102	0.0773035	0.0901047	0.0927585	0.0751451	0.10965	0.118383	0.0902471	0.1298	0.132648
583.921	0.0642836	0.0234555	0.0671179	0.0246247	0.0285511	0.0866444	0.0950574	0.0871249	0.102114	0.106162	0.0853761	0.125536	0.136056	0.103097	0.150442	0.154301
581.857	0.0669424	0.0243762	0.0693922	0.026075	0.0300904	0.0908579	0.100583	0.0919864	0.108046	0.112902	0.0903195	0.132767	0.144469	0.109043	0.160241	0.165007
579.794	0.0646228	0.0236036	0.0661997	0.0257613	0.0295598	0.0882939	0.0979471	0.089927	0.10544	0.109405	0.0873295	0.12734	0.138765	0.104797	0.152573	0.157889
577.731	0.0594719	0.0221493	0.0603789	0.0244397	0.0278454	0.0821559	0.0907086	0.0839893	0.0980388	0.0998213	0.0798915	0.11509	0.125327	0.0951364	0.135364	0.140932
575.667	0.0535768	0.0204937	0.0539831	0.0227347	0.0257188	0.0752894	0.0826789	0.0770333	0.0897805	0.0894987	0.0722135	0.102828	0.111649	0.0854131	0.118521	0.123954
573.604	0.047887	0.0185876	0.0480404	0.0210082	0.0234895	0.0687129	0.0755161	0.0706242	0.0822252	0.0811997	0.0659479	0.0931664	0.100809	0.0776987	0.105589	0.110901
571.541	0.0431743	0.0168765	0.0435259	0.0198623	0.0217812	0.0633226	0.0701773	0.0659835	0.0765246	0.0758931	0.0615711	0.0865468	0.0935706	0.0723295	0.0970704	0.102561
569.477	0.0402845	0.015772	0.0408097	0.0194288	0.02106	0.0597898	0.0668921	0.0633499	0.0733707	0.0732229	0.0592951	0.0827085	0.0895439	0.0690515	0.0923666	0.09808
567.414	0.0392345	0.015107	0.0396767	0.019152	0.0207851	0.0581427	0.0652574	0.0621562	0.0718848	0.0722455	0.0585034	0.0812038	0.0880417	0.067549	0.0904808	0.0963087
565.351	0.039356	0.0148583	0.0397728	0.0187815	0.020524	0.0580255	0.0649091	0.0618969	0.0712341	0.0721726	0.0583605	0.0814738	0.0884992	0.0676344	0.090811	0.0964316
563.287	0.0404315	0.0153553	0.0410702	0.0188349	0.0207828	0.0591073	0.0660031	0.0627933	0.0719338	0.0731198	0.0590343	0.0832019	0.090758	0.0692613	0.0930472	0.0982611
561.224	0.041984	0.0161712	0.0430129	0.0191715	0.0215031	0.0609021	0.0681032	0.064791	0.0738729	0.0752703	0.06061	0.0862156	0.0942147	0.0717942	0.096688	0.101678
559.161	0.0435828	0.016804	0.0449781	0.0194209	0.0223223	0.0631894	0.0704927	0.0675161	0.0766855	0.0782041	0.0628211	0.0902048	0.0983085	0.074815	0.101296	0.106262
557.097	0.0451252	0.0174227	0.0469434	0.0199276	0.0231559	0.0654435	0.0727088	0.0703586	0.0798563	0.0809043	0.0649417	0.0939048	0.102171	0.0778817	0.105418	0.110513
555.034	0.0457916	0.0178755	0.0479867	0.020543	0.0236349	0.0662417	0.0734337	0.0716073	0.0812062	0.081707	0.0655684	0.0950377	0.103362	0.0791226	0.10623	0.111608
552.971	0.0448156	0.0177263	0.0469554	0.0206505	0.0232403	0.0648967	0.0717164	0.0701381	0.079266	0.0797548	0.0641003	0.0924975	0.100598	0.0773722	0.102748	0.10835
550.907	0.0425566	0.0169547	0.0443267	0.0199914	0.0219515	0.0622783	0.0683603	0.0669475	0.0753605	0.0760587	0.0613071	0.0876829	0.0955566	0.0738985	0.0969429	0.102563
548.844	0.0402607	0.0161866	0.0416779	0.0191834	0.0207204	0.0596273	0.0650614	0.0638115	0.0715343	0.0725728	0.0585596	0.0830109	0.090638	0.0705601	0.0913641	0.0970894
546.781	0.0384442	0.0158098	0.0397566	0.018865	0.0201045	0.0573606	0.0627793	0.0614565	0.0686141	0.0700165	0.0566323	0.0794814	0.0868254	0.0678711	0.0870844	0.0930877
544.717	0.0365945	0.0153911	0.0380182	0.0185645	0.0196088	0.0552321	0.0609483	0.0593609	0.0662207	0.0675923	0.0550001	0.0764174	0.0836399	0.0652412	0.083503	0.0897217
542.654	0.0347288	0.0146026	0.0361596	0.0177109	0.0189579	0.0530831	0.0587677	0.0573584	0.0639618	0.0650992	0.053181	0.0734319	0.0805575	0.0626122	0.0801533	0.0865295
540.591	0.0331537	0.0137128	0.0345117	0.0166835	0.018127	0.0511044	0.0565832	0.0558195	0.0621962	0.0630741	0.0516065	0.070914	0.0776686	0.0605397	0.0773137	0.0838193
538.528	0.0318218	0.0129968	0.0332342	0.0160313	0.0172489	0.0495813	0.0550669	0.0545391	0.0610179	0.06158	0.0503322	0.0689602	0.0751991	0.0590236	0.0752047	0.0815771
536.464	0.0306254	0.0124598	0.0321417	0.0156291	0.0166655	0.0484139	0.0538655	0.0532514	0.059703	0.0602598	0.0489598	0.0673431	0.0732881	0.0577084	0.0737597	0.0795726
534.401	0.0298695	0.0123402	0.0313613	0.0155529	0.0165689	0.0474677	0.0527488	0.0523545	0.0581882	0.0591064	0.0479988	0.0662904	0.0722643	0.056738	0.0726971	0.0780264
532.338	0.0295552	0.0125135	0.031083	0.0157181	0.0167133	0.0466894	0.0519493	0.0518466	0.0568523	0.0581641	0.0476746	0.0656907	0.0718205	0.0561617	0.0715322	0.0769358
530.274	0.0291013	0.012463	0.0309375	0.0156586	0.0165744	0.0460827	0.0511725	0.0512696	0.0556043	0.057351	0.0472109	0.0649293	0.0710925	0.055622	0.070097	0.0758235
528.211	0.0283573	0.0122134	0.0305187	0.0154307	0.0162394	0.0457578	0.0503036	0.0506592	0.054583	0.0567999	0.0465538	0.0641898	0.0700587	0.0550407	0.0688821	0.0747785
526.148	0.0277919	0.0119356	0.0298874	0.0151713	0.0160846	0.0454941	0.0497573	0.050189	0.0538332	0.0563599	0.0459511	0.0635822	0.0691231	0.0543545	0.0681886	0.0739996
524.084	0.0278248	0.0116613	0.0295912	0.0149289	0.0161009	0.0452635	0.0497526	0.0499297	0.0533847	0.0558839	0.0454433	0.0628787	0.0685897	0.053684	0.0676869	0.073449
522.021	0.0280368	0.0114864	0.0297744	0.014811	0.0160715	0.0451537	0.0500139	0.0498096	0.0534769	0.055665	0.0452344	0.0623633	0.0684401	0.053492	0.0673138	0.0732617
519.958	0.0279289	0.0113961	0.0298458	0.0148336	0.0158805	0.0448671	0.0503823	0.0496311	0.054024	0.0557628	0.0452095	0.0622626	0.0682777	0.0536565	0.0673753	0.0734083
517.894	0.027651	0.011145	0.029603	0.0147937	0.0157489	0.0445937	0.0509378	0.049379	0.0548454	0.0560009	0.0452901	0.0626014	0.068037	0.0537266	0.0678349	0.0736441
515.831	0.0276904	0.0109672	0.029612	0.014812	0.0159954	0.0449295	0.051574	0.0494203	0.0556983	0.0563484	0.0456228	0.0631608	0.0681223	0.0537443	0.068403	0.0737762
513.768	0.0282605	0.0115523	0.030213	0.0153159	0.0165538	0.0457484	0.0520046	0.0500857	0.0562183	0.0569249	0.046123	0.0636759	0.0687398	0.0540042	0.0689679	0.0739599
511.704	0.0290634	0.0125742	0.031039	0.0160534	0.0170878	0.0465649	0.0520691	0.0509937	0.0563462	0.0575209	0.0465105	0.0640108	0.0694975	0.054473	0.0695027	0.0744286
509.641	0.0293669	0.0128615	0.0313008	0.0161929	0.0172572	0.0470154	0.0517153	0.0512617	0.0561854	0.0574861	0.0464398	0.0637205	0.0695984	0.054542	0.0694471	0.0747804
507.578	0.0290226	0.0123029	0.030788	0.0156375	0.0170393	0.0469692	0.0513513	0.0508229	0.0559104	0.0570194	0.0459394	0.0629798	0.0689999	0.0539654	0.0686033	0.0746357
505.514	0.0286753	0.0118495	0.0303534	0.0153664	0.0168338	0.0467042	0.051509	0.0505723	0.0561778	0.0569923	0.0455462	0.0628184	0.0685322	0.0536137	0.0678796	0.0741704
503.451	0.0284656	0.0119657	0.0303945	0.0157929	0.0169637	0.0465971	0.0522313	0.0510055	0.0576198	0.057578	0.0458358	0.0634013	0.0684178	0.0538736	0.0677967	0.073577
501.388	0.0283034	0.0124861	0.0303691	0.0164006	0.0174118	0.0466916	0.0529972	0.0515905	0.0590387	0.057982	0.0465502	0.0637753	0.0681523	0.0540152	0.0678196	0.0728606
499.324	0.0278039	0.0126468	0.0298169	0.0163568	0.0174222	0.0463137	0.0523492	0.0509774	0.0579093	0.0570141	0.0462488	0.0629051	0.0671584	0.0534915	0.0672336	0.0718332
497.261	0.0268909	0.0121339	0.0289156	0.0155297	0.01656	0.0451708	0.050302	0.0492234	0.0547859	0.0552092	0.0449853	0.06131	0.0659299	0.052677	0.0661727	0.0707257
495.198	0.0263472	0.0115153	0.0282111	0.0147607	0.0156801	0.0438924	0.0485981	0.0478731	0.0521655	0.053903	0.0441961	0.0603858	0.0654883	0.052006	0.065285	0.0700934
493.134	0.0262762	0.011182	0.0279872	0.0144255	0.0153756	0.0429598	0.047743	0.0473461	0.0508149	0.0533287	0.0441357	0.0601567	0.0656041	0.0514433	0.0648669	0.0701706
491.071	0.0263435	0.0115478	0.0282765	0.0144082	0.0155686	0.0426472	0.0475105	0.0471227	0.0505719	0.053749	0.0445051	0.0602507	0.0657764	0.0513778	0.0648403	0.0708778
489.008	0.0264913	0.012202	0.0286481	0.0146768	0.0160592	0.042821	0.0479127	0.0472039	0.0511096	0.0548418	0.0448246	0.0605934	0.0661716	0.0518787	0.0652345	0.0715088
486.944	0.0262436	0.0118299	0.0282001	0.0147038	0.0160268	0.0426078	0.0481714	0.0472667	0.0515673	0.0551756	0.0445132	0.0606094	0.066392	0.0520283	0.065608	0.071234
484.881	0.0256133	0.0107175	0.0270754	0.0142433	0.0151895	0.0418671	0.047735	0.0466836	0.0513244	0.0545455	0.0438678	0.0603015	0.0660196	0.0516561	0.0654136	0.0705006
482.818	0.0252983	0.0101036	0.0264472	0.0137699	0.0145697	0.0413385	0.0469516	0.0458592	0.050717	0.0540926	0.0434174	0.0603155	0.0656011	0.0512728	0.065211	0.0703786
480.754	0.0253176	0.0100284	0.0265955	0.0135285	0.0145889	0.0412576	0.0463591	0.0455016	0.0503959	0.0542079	0.0432703	0.0607817	0.0655662	0.0510983	0.0654767	0.0708274
478.691	0.0258075	0.0103726	0.0272608	0.0137879	0.0149739	0.0417124	0.046707	0.0459097	0.0508334	0.0547353	0.0437066	0.0615979	0.0660938	0.0517178	0.0663072	0.0715893
476.628	0.0268579	0.0110342	0.0284407	0.0143636	0.0155635	0.0425574	0.0479675	0.0469682	0.0520325	0.0557294	0.0447309	0.0626678	0.067207	0.053207	0.0677505	0.0726944
474.564	0.027804	0.0113724	0.0296347	0.0146455	0.0160523	0.0433149	0.0491857	0.0480732	0.0534251	0.0568715	0.0457805	0.0637154	0.0685829	0.0545594	0.0694025	0.0739991
472.501	0.0286626	0.0115163	0.0305503	0.0149109	0.016422	0.0442	0.0504125	0.0492391	0.0552906	0.0583276	0.0469807	0.0648222	0.0703909	0.0555434	0.0712936	0.0756008
470.438	0.0299598	0.012095	0.031678	0.015477	0.0168228	0.0454046	0.0521697	0.0506847	0.0582977	0.0601664	0.0484229	0.0663647	0.0725519	0.0566286	0.0734544	0.0774188
468.374	0.0313685	0.0129446	0.0331472	0.0159171	0.0171501	0.0466012	0.0539778	0.0521661	0.0621488	0.061815	0.0497185	0.0684778	0.0745795	0.0579865	0.0756183	0.0795396
466.311	0.0328046	0.0137513	0.0349277	0.0162397	0.0175062	0.0482226	0.0561524	0.054317	0.0662565	0.0638823	0.0514385	0.0713577	0.077226	0.060105	0.0788201	0.0828396
464.248	0.0357891	0.0150489	0.0379215	0.0173348	0.0187759	0.0517647	0.0603646	0.0581728	0.0709845	0.0679546	0.0548079	0.0762729	0.0825441	0.0642828	0.0851454	0.0890042
462.185	0.0414998	0.0174096	0.0431989	0.0195637	0.021653	0.0583947	0.0676203	0.064266	0.0780204	0.075627	0.0608874	0.0852002	0.0926581	0.0718329	0.0962007	0.100019
460.121	0.0488486	0.0202585	0.0507017	0.0224684	0.0254703	0.0676465	0.0777481	0.0731319	0.0885283	0.086895	0.0696088	0.0985094	0.107696	0.0830278	0.112043	0.115903
458.058	0.0557964	0.0228052	0.0587471	0.0254134	0.028841	0.0774415	0.0888867	0.0836219	0.100565	0.0985672	0.0786119	0.113135	0.123792	0.0953675	0.128747	0.132584
455.995	0.0592075	0.0240138	0.0629441	0.026917	0.0300604	0.0826539	0.0946494	0.0899571	0.107434	0.103955	0.0826265	0.120495	0.131389	0.100916	0.135719	0.14013
453.931	0.0576292	0.0230178	0.0612193	0.0262414	0.0288371	0.0805354	0.0920129	0.0888593	0.105973	0.100642	0.0799464	0.116469	0.126748	0.0968488	0.129339	0.134448
451.868	0.0529016	0.0207295	0.0558679	0.0242113	0.0265558	0.0744118	0.0851234	0.0831929	0.0994738	0.0924645	0.0738622	0.106267	0.115757	0.088518	0.116747	0.121747
449.805	0.0476783	0.0189427	0.0499051	0.0221313	0.0246291	0.0684365	0.0778771	0.076517	0.091515	0.0841323	0.0676242	0.096053	0.104655	0.0803594	0.104761	0.109282
447.741	0.0434201	0.0178629	0.0454534	0.0206555	0.0233018	0.0639128	0.0716368	0.0705473	0.08375	0.0779263	0.0626044	0.0881673	0.0961464	0.0738595	0.0955473	0.100215
445.678	0.0399744	0.0168709	0.0428087	0.0196259	0.0221138	0.0601263	0.0667348	0.0657118	0.0771907	0.0733929	0.0587512	0.0822416	0.0898128	0.0691537	0.0882822	0.0940556
443.615	0.0370524	0.0161117	0.04067	0.0186875	0.0208219	0.0567708	0.0632529	0.0622392	0.0727717	0.0697308	0.0556862	0.0776962	0.0846511	0.0659092	0.0826238	0.0892119
441.551	0.0346282	0.0155269	0.0379549	0.0173625	0.0193372	0.0540991	0.0604772	0.0595418	0.0695441	0.0665705	0.0531191	0.073993	0.0801915	0.0631404	0.0783753	0.0842626
439.488	0.0328492	0.0148373	0.0354225	0.0159015	0.0181217	0.0522727	0.0581175	0.0574094	0.066597	0.0640126	0.0512646	0.0712251	0.0769529	0.0606423	0.0752699	0.0802164
437.425	0.0319915	0.0139949	0.0341793	0.0151283	0.0176361	0.0511718	0.0567981	0.0561252	0.0641588	0.0620745	0.0500919	0.0693048	0.0751826	0.0588064	0.0733072	0.0782712
435.361	0.0320155	0.0133884	0.0341654	0.0153232	0.01771	0.0505321	0.0563224	0.0552122	0.0625084	0.0608602	0.0492774	0.0680268	0.0743134	0.0575309	0.072176	0.0774133
433.298	0.0317757	0.0132576	0.0340957	0.0154894	0.017661	0.0499725	0.0557173	0.0541323	0.061693	0.0599241	0.0483258	0.0670514	0.0735845	0.0565671	0.0710042	0.076118
431.235	0.0304891	0.0131528	0.033555	0.0148666	0.0174486	0.0494004	0.0549809	0.053496	0.0613478	0.0588619	0.0473086	0.0661943	0.0721622	0.0560526	0.0694458	0.0743316
429.171	0.0293978	0.0132325	0.0334969	0.014672	0.0177205	0.048861	0.0545964	0.0537542	0.0610439	0.0582975	0.0469814	0.0659048	0.0704026	0.0558313	0.0682986	0.0733287
427.108	0.0297131	0.013944	0.0338943	0.0160811	0.0185415	0.0489062	0.0547746	0.0544173	0.0609201	0.0586313	0.0476169	0.0659953	0.0702493	0.055652	0.0681902	0.0739698
425.045	0.0301814	0.0142847	0.0334083	0.0172434	0.019029	0.0493896	0.0544967	0.0545651	0.0603231	0.0588942	0.0479881	0.0654299	0.070798	0.0551757	0.0678528	0.0746102
422.981	0.0294428	0.0132599	0.0320328	0.0162368	0.0184319	0.049131	0.0529365	0.0536166	0.0586785	0.057912	0.0468756	0.0640419	0.0696926	0.0543677	0.066466	0.0736294
420.918	0.0284175	0.0118254	0.0312096	0.0146673	0.0176031	0.0486437	0.0515255	0.0525196	0.0572407	0.0565568	0.0459338	0.0628698	0.0686716	0.0543355	0.0655819	0.0724197
418.855	0.0280053	0.0111199	0.0314459	0.0143479	0.0170304	0.0484467	0.0511741	0.0521514	0.0562297	0.0560684	0.0461912	0.0620151	0.0689609	0.0545424	0.0657592	0.0717174
416.791	0.0271285	0.0108055	0.0311022	0.0143684	0.0159318	0.0470918	0.0501623	0.0512217	0.0543068	0.0553273	0.0453311	0.0604349	0.0676814	0.0528392	0.0647291	0.0697931
414.728	0.026008	0.0109009	0.0298485	0.0139445	0.0148663	0.0457456	0.0485084	0.0498994	0.0524158	0.0537729	0.0439229	0.058879	0.0654852	0.05077	0.0629325	0.067745
412.665	0.0263819	0.0124428	0.0295833	0.0144611	0.0151653	0.0462545	0.0480251	0.0500098	0.0520192	0.0530561	0.0440023	0.0585373	0.0651929	0.0502417	0.0626453	0.0675404
410.601	0.0274843	0.0142204	0.0300473	0.0157553	0.0165632	0.0472273	0.0484089	0.0509582	0.0525793	0.053462	0.044901	0.0588806	0.0661053	0.0506339	0.0633425	0.0680714
408.538	0.0271049	0.0140395	0.0293577	0.0155565	0.0169563	0.0465727	0.048093	0.0501952	0.052212	0.053227	0.0447136	0.0581923	0.0654346	0.050372	0.0626318	0.0673118
406.475	0.0260311	0.0126996	0.0280969	0.0142491	0.0161988	0.0453546	0.047431	0.0479895	0.0511107	0.0522806	0.0435728	0.0568104	0.0640241	0.0497064	0.0606675	0.0660153
404.411	0.0260182	0.0120289	0.0278226	0.0140904	0.015614	0.0450158	0.0479867	0.0471913	0.0509609	0.051823	0.043052	0.0563778	0.0640394	0.0499145	0.0598068	0.0654129
402.348	0.0263223	0.0117007	0.0281207	0.0145189	0.0152383	0.0449767	0.0489198	0.0477105	0.051304	0.0516616	0.0431597	0.0567001	0.0642662	0.0504828	0.0601722	0.0652315
400.285	0.0260337	0.0107745	0.0282735	0.0141131	0.0150512	0.0445338	0.0483499	0.0473957	0.051466	0.0515353	0.0429306	0.0573834	0.0634979	0.0501941	0.0602267	0.0653112
398.221	0.0259014	0.0102047	0.0281901	0.0133591	0.0153178	0.0441019	0.047112	0.0467887	0.0523599	0.0519184	0.0428817	0.058289	0.0631485	0.0494219	0.0600443	0.0659546
