# Supplementary material for: Raman Spectroscopy as a Novel Method for the Characterization of Polydioxanone Medical Stents Biodegradation
Source: Materials (Basel). 2021 Sep 21;14(18):5462. doi: 10.3390/ma14185462 (PMC8467320; doi:10.3390/ma14185462)
Supplement: Supplementary file 1 [file materials-14-05462-s001.zip › Spreadsheet S3 - Raman spectra of the stents.xlsx]

## Sheet: non-degraded
wavenumber	Y0-X0	Y0-X1	Y0-X2	Y0-X3	Y0-X4	Y0-X5	Y0-X6	Y0-X7	Y1-X0	Y1-X1	Y1-X2	Y1-X3	Y1-X4	Y1-X5	Y1-X6	Y1-X7	Y2-X0	Y2-X1	Y2-X2	Y2-X3	Y2-X4	Y2-X5	Y2-X6	Y2-X7	Y3-X0	Y3-X1	Y3-X2	Y3-X3	Y3-X4	Y3-X5	Y3-X6	Y3-X7	Y4-X0	Y4-X1	Y4-X2	Y4-X3	Y4-X4	Y4-X5	Y4-X6	Y4-X7	Y5-X0	Y5-X1	Y5-X2	Y5-X3	Y5-X4	Y5-X5	Y5-X6	Y5-X7	Y6-X0
201.197	10845.9	8638.57	8534	8409.86	8201	8670.57	8550	8554.71	8309.86	7473.14	7251.43	7478.43	7826.43	8254	8176.71	8332.29	8210.57	7284.29	7154.86	7548.29	8003.86	7767.29	7691.86	7867.14	10056.9	7012.43	6610.43	7087.57	7693.43	7544.29	7518.29	7665.57	9059.14	7379.43	6662	6929.43	7205.29	7258.29	7104.14	7424.14	8754.57	7425.43	7011.71	6628.14	6859.43	6646	5982.29	7133.57	8213.43
202.481	10908.6	8656.29	8545.43	8455.29	8266.71	8707.86	8611.86	8592.29	8358.71	7473.57	7283.14	7517.29	7881.14	8257.57	8172.43	8412.14	8225.57	7300.14	7201.14	7611.71	8057.86	7784.43	7714.29	7926.43	10116.7	7057.14	6649	7133.43	7709.29	7577	7565.43	7675	9117.71	7399.29	6721.29	6968.86	7233.86	7236	7148.43	7493.29	8828.43	7464.86	7039.14	6659.86	6935.71	6689.14	6051.14	7150.43	8244.14
203.763	10964.9	8743	8612	8497	8309.29	8768.43	8650.14	8651.86	8443	7549.29	7301	7551.86	7946.86	8307.86	8229.43	8452.71	8286.57	7333.71	7224	7694.29	8093	7880	7794.57	7937	10171.6	7084.43	6641.43	7165.57	7757.29	7606.29	7573.29	7715.71	9161.86	7455.14	6753.29	6995.57	7327.71	7264.43	7217	7462.29	8878.29	7533.14	7093.57	6714.86	6946.14	6729.43	6108.71	7161	8307
205.045	11052.3	8784	8669	8553.86	8370.72	8844.29	8693.71	8704.14	8481.57	7578	7359.14	7611.29	7989	8367.29	8312.14	8465.29	8383.57	7391.29	7296.14	7735	8113.29	7892.29	7854.14	8030.43	10251.9	7165.14	6738.71	7201.57	7802.71	7682.43	7653	7761	9226	7523.43	6786.29	7042.71	7338.86	7327.43	7284.29	7558	8965.29	7567.14	7169.14	6715.43	7034	6768.71	6096.57	7253	8342.86
206.327	11079	8839.29	8707.86	8598.29	8421.86	8855.86	8718.86	8767.57	8507.57	7670.57	7417.29	7666.43	8013.71	8431.43	8316.57	8543	8390.14	7481.86	7320.57	7790.57	8220.29	7960.72	7886.43	8082.43	10339.6	7202	6792.71	7266.43	7887	7716.71	7691.57	7840	9310.14	7556.14	6847.29	7083.29	7391.43	7390.71	7295.14	7631.57	8994.71	7630	7187	6753.57	7066.86	6838.86	6167	7297.14	8426.29
207.609	11183.3	8902.29	8768.43	8647.29	8470	8966.43	8817.43	8796.29	8576.71	7660.86	7473.14	7705.29	8105	8470.86	8391.43	8604.43	8473	7505.86	7351.14	7814.71	8269.57	8010.43	7967.29	8137.14	10363.6	7258.57	6828.29	7312.86	7950.57	7771.71	7743.43	7912	9350.14	7635.14	6925.71	7170.43	7449	7430.71	7359.86	7660.14	9093.71	7645.71	7268.71	6817.86	7128.43	6880.71	6207	7323.29	8457.57
208.891	11197.4	8956	8811	8695	8524.71	9010.14	8884.29	8872.57	8620.29	7730.57	7498.14	7756.29	8137.86	8562.43	8450.57	8662.29	8528.71	7523.86	7431.86	7851	8295.43	8078.14	7994.29	8166.71	10421.7	7289.43	6880.86	7380.43	7983.29	7816.71	7820.86	7955.57	9411.29	7636.43	6891.71	7168.86	7479	7473.14	7414.57	7702.29	9111	7711.71	7317.71	6895	7154.43	6902.43	6253.29	7406.57	8502.86
210.172	11298	8954.43	8866.29	8777.86	8593.43	9017.29	8931.29	8921.29	8657.86	7771.29	7567.43	7825.29	8199.14	8590.57	8470.57	8698.43	8577	7568.29	7456.43	7899.71	8345.43	8117	8056.57	8202.86	10495.7	7331.71	6889	7413.86	8031.29	7862	7849.29	7977.43	9454	7696.14	6954.57	7185.86	7535	7529.57	7463.71	7743.29	9196.14	7757.86	7304.71	6915.43	7223.29	6953.71	6292.29	7423.86	8590.86
211.453	11410	9073.57	8894.29	8789.86	8646.71	9119.71	9000.86	9000.71	8751.14	7834.14	7628.29	7855.29	8256	8609.86	8592.57	8756.43	8648.86	7636.57	7519	7976.29	8395.57	8165.28	8110.86	8292.43	10556.7	7401.71	6955.71	7487.14	8104	7929.86	7940.86	8048.86	9509.71	7753.14	7015.14	7253.43	7592.71	7583.14	7495.43	7794.29	9196	7807.14	7382	6943.14	7255.29	7013.57	6321.43	7498.29	8616.86
212.733	11466.4	9100.43	8999.29	8878.14	8694.86	9166.57	9062.43	9017.71	8788.71	7847.14	7678	7900.14	8310	8680.71	8612.43	8850.57	8686.71	7683	7584.14	8041.86	8448	8220.86	8191.14	8350.29	10624	7420.57	7001.71	7525.71	8142.29	7988.57	7954	8111.29	9572.57	7805.57	7065.57	7320.29	7626	7647.14	7539	7855.57	9333.86	7856.57	7415.43	6986.57	7298.43	7060.57	6390.43	7578	8645
214.014	11541	9166.14	9050.29	8956.57	8757.29	9272.86	9137.14	9124.57	8857.14	7924.14	7732.86	8007.43	8357.86	8768.86	8651.57	8877.86	8733.29	7743	7632.57	8056.57	8505.29	8248.86	8235.72	8410.29	10701	7481.57	7021.71	7582	8206.43	8045.29	8042.14	8153.14	9649.43	7855.57	7101.71	7375	7713.57	7643.29	7597.43	7918.71	9379.71	7916.86	7430.43	7064	7360	7123.43	6442	7609.71	8721.57
215.293	11584	9223	9093.14	8981	8790.86	9302.86	9134	9135.57	8928.86	7957.71	7768.14	8041.43	8396.71	8790.71	8731.86	8953.14	8793.71	7761.29	7688.57	8117.86	8601.43	8333.57	8259	8472.14	10712.1	7514.14	7097.86	7596.29	8250.14	8116.86	8094.86	8217.86	9675.57	7871.29	7166.14	7405.71	7731.57	7704.29	7668	7966.14	9412.14	7942.71	7520.43	7122.57	7427.71	7155.86	6469.14	7664	8806.14
216.573	11647.6	9283.29	9161.86	9054.71	8874.43	9370.43	9247.57	9217.14	8944.86	8041	7823.43	8073.71	8474.71	8825.71	8760.71	8963.86	8861.29	7881	7696.86	8188.71	8607.43	8380.71	8317	8535.43	10800.1	7564.57	7142.29	7637	8290.86	8104.72	8119.43	8285.14	9758.43	7939.86	7198.29	7491.86	7786.71	7771.14	7688.86	8019.57	9475.14	8015.57	7574	7128.86	7438.57	7198.29	6518.86	7703.14	8837.57
217.852	11722	9349.29	9185.43	9087.57	8909.29	9424.29	9260.43	9245.43	8996.29	8053	7862.71	8129.86	8509.43	8893.71	8791.29	9011.14	8897.14	7880.57	7774.43	8206.57	8635.14	8395	8388.29	8560.43	10864	7627.43	7183.71	7684.71	8332.14	8160.71	8149.57	8307.57	9794	8001.29	7236	7493.71	7817	7846.29	7711	8067.43	9529.29	8080.43	7617.86	7185	7485.86	7251.57	6555.14	7731	8909.29
219.131	11767.1	9358.43	9271	9147	8983.14	9447.29	9398.71	9283.72	9042.57	8103	7896.29	8155.29	8564.43	8984	8875.86	9088.86	8959.14	7884.29	7804.86	8257.29	8690.14	8482.14	8406.43	8628	10889	7647.86	7206.43	7743	8370.29	8201	8236.57	8391.57	9844.29	8051.57	7266.71	7543.14	7906.71	7872.29	7806.29	8097.14	9605.14	8115.43	7652.43	7259.71	7545.43	7305.43	6593.86	7801.86	8906.43
220.409	11805	9433.57	9278	9204.29	9036.86	9501.43	9359.43	9367.29	9112.71	8153	7961.86	8232.86	8585	8989.43	8920.29	9098.86	9007.71	7967.29	7840.86	8317.14	8757.86	8519.29	8505.57	8692	10991.9	7700.86	7278	7806.86	8433.86	8272.14	8269.29	8404	9871.29	8088.14	7317.71	7595.29	7918.29	7890	7820.14	8151.71	9605.86	8103.14	7723.29	7263	7608	7351.71	6632.57	7845	8992.29
221.687	11853.4	9458.14	9350.29	9223.86	9050	9556.57	9417.57	9414.86	9132.14	8189.14	8020.71	8245.29	8618.14	9077.29	8959.71	9193.57	9055.43	7979	7895.29	8351.43	8843.29	8574.71	8504.43	8678.43	11003.6	7731.29	7276.71	7855	8467.71	8325	8328.29	8464.43	9926.57	8123.29	7372.14	7653.86	7979.43	7947.57	7875.29	8198.57	9672.29	8181.14	7752.71	7309.29	7633.57	7379.43	6644.57	7897.14	9050
222.965	11932.3	9483	9421	9254.14	9095.86	9617.57	9476.29	9503.86	9203.14	8243.14	8052.71	8318	8744	9102	9033.14	9248.71	9099	8059	7940.43	8433.72	8865.57	8645.43	8587	8800	11138.6	7788.57	7363	7931.57	8554.71	8397.14	8400.57	8521.71	10023.1	8196.57	7407.71	7703.14	8062.57	8022.71	7931.86	8301.57	9739	8252.29	7816.57	7425.57	7701.71	7459.86	6747.86	7957.43	9132.29
224.242	11958.4	9533.57	9431	9337.43	9155.57	9696.57	9547.71	9527.43	9243.43	8269	8099	8386	8775	9189.14	9100.57	9275.71	9152.14	8079	7977.86	8481.14	8917.86	8718.29	8654.14	8834.43	11198.9	7829.57	7361.43	7957.29	8600.57	8474.86	8442.29	8587.57	10099.6	8240.14	7496	7789	8097.71	8067.14	7972.43	8339	9784.43	8344.57	7877.57	7427.29	7735.57	7518.43	6784.57	7966.57	9152.71
225.519	12026	9611.14	9529.29	9419.57	9221.86	9728.43	9605	9560.29	9340.29	8339.71	8147.71	8417.71	8834.29	9232	9122.57	9354.86	9243.28	8154.86	8011.43	8545.14	8998.28	8706.14	8714.57	8905.86	11257	7930.29	7439.57	7998	8638	8493.43	8490.43	8654.29	10228.3	8309.14	7520.14	7818.29	8188.57	8122.14	8023.57	8411.29	9888.14	8424.57	7934.14	7504	7842.29	7604.29	6823.71	8050.86	9246.43
226.796	12081.7	9633.14	9576.86	9517.14	9290.57	9775.14	9715.43	9655.86	9405.29	8445.86	8210.29	8512.86	8918.29	9302.71	9238.43	9450.29	9350.86	8199.71	8125.71	8648.71	9093.14	8862.86	8782.86	8981.71	11442.4	7972.43	7503.14	8101.57	8748.29	8584.29	8572.29	8731.14	10296	8380	7621.14	7931	8247.71	8201.43	8088	8465.43	10017.9	8476	8047.71	7550.71	7900.29	7620.43	6907.71	8098.71	9304
228.073	12205	9715.86	9652.43	9539.14	9372.29	9901.14	9727	9763.29	9511.29	8515.57	8275.57	8562.86	8988.57	9369.57	9290.43	9495	9436.43	8297.86	8185.57	8727.86	9150	8903.57	8845.57	9037.29	11654.1	8076.57	7618.71	8220.57	8848.14	8666	8652.86	8793.43	10412.9	8481.71	7682.86	7992.86	8330.43	8279.71	8161.71	8505.71	10062.9	8534	8107.43	7652.71	7965.43	7703.29	6918.14	8198.29	9400.14
229.349	12229.1	9781.29	9678.14	9572.86	9425	9995	9810	9769.57	9583.71	8545.43	8359.29	8600.57	9023.71	9442.29	9313.29	9550	9493.14	8345.43	8227.86	8802	9233.43	8946.43	8904.86	9100.14	11760.1	8101.71	7641.14	8238.57	8912.86	8673.71	8691.14	8834.14	10477	8526.57	7740.14	8048	8380.14	8325.43	8200	8586.57	10145.7	8592.71	8135.86	7679.43	8013	7753.14	6963	8211.43	9446.71
230.624	12315.6	9855.71	9768.14	9647.57	9487	10082.4	9862.29	9822	9716.14	8610.57	8389.29	8678.29	9089.29	9533.29	9398.43	9612.57	9567.29	8373.57	8291.57	8871.71	9279.86	9030.43	8957	9144.57	11788.9	8135.57	7719.14	8313.14	8938.43	8752.57	8741.43	8903.57	10466.4	8551.14	7761.14	8087.71	8409.43	8381.29	8258.14	8620.57	10180	8633.86	8178.29	7752.29	8041.86	7798.57	6967.43	8290.29	9451.71
231.9	12382.9	9895.86	9792.57	9704	9488.86	10087.9	9914.43	9869.29	9659.29	8605	8409.29	8704	9130.14	9555.86	9422.43	9640.86	9529.43	8385.14	8298.29	8873.29	9317	9081.71	9006.29	9178.57	11716.6	8144.43	7679.14	8292.14	8968	8793.29	8737.14	8932.86	10466.9	8542.43	7789.86	8110.29	8412.29	8413.43	8303.14	8644.71	10165.9	8654.57	8191.29	7748.29	8076.14	7844.86	7017.29	8279.29	9479.14
233.175	12328.1	9884.71	9848.86	9719.43	9542.29	10092.9	9938.14	9896	9670.43	8626.14	8426.57	8711	9119	9577.57	9444.71	9689.14	9502.43	8379.86	8317.14	8897.57	9324.86	9105.43	8994.43	9210.71	11664.3	8154.43	7707.14	8300.43	8980.29	8781.71	8805.43	8936.57	10451	8583.86	7776.14	8073	8434.86	8425.71	8325.14	8704.14	10192.6	8653.29	8189.43	7748.43	8082.86	7863	7038.29	8354.14	9473.14
234.45	12350.4	9923.57	9863.43	9749.14	9553.43	10089.1	9966.43	9926.86	9655.71	8604.57	8476.29	8767.29	9149.57	9604.86	9495.14	9722.43	9526.43	8376.71	8342.14	8916	9338.71	9099.71	9043.29	9250.71	11590	8183.43	7701.14	8333	8964	8863.29	8851.43	8961	10451.6	8594.71	7812.71	8068.57	8480.14	8463.57	8348.86	8719.86	10163.3	8655.14	8207.43	7802.57	8130.43	7859.71	7044.14	8335.43	9518.43
235.724	12375.6	9930.29	9845.14	9792.29	9570.14	10131	9980.57	9966.29	9643.57	8642.43	8488.71	8777.71	9228.29	9621.86	9525.71	9714.29	9538.72	8416.71	8359.29	8918.43	9393.14	9110.57	9053.29	9262.71	11586.7	8220.86	7757.43	8354.71	9031.86	8874.71	8872.57	8968.43	10486.6	8609.86	7800.57	8135.86	8505.57	8469.86	8367.14	8714.43	10168	8734.57	8227.14	7816.14	8140.29	7883.71	7079.29	8374.71	9555.14
236.999	12361.4	9942.28	9890.86	9802.29	9637.29	10129.1	10027.4	9983.71	9641	8649.29	8471.14	8839.43	9254.43	9705.43	9525.86	9775.14	9566.71	8478.14	8366	8916.57	9352.57	9181.86	9102.86	9332.71	11580.9	8218.43	7723.14	8347	9034.28	8922.43	8897.86	9007.86	10494.6	8667.57	7860.43	8135.57	8525.71	8560.43	8378	8775	10168.1	8707.86	8244.71	7811.43	8158.28	7911.43	7124.57	8417.71	9565.86
238.272	12397.4	9936	9881.71	9818.57	9671.43	10160.1	10053.1	10032.9	9652.57	8657.29	8507.86	8867.57	9275.57	9705.86	9566.43	9781.14	9546.57	8475.43	8400.57	8952	9450.71	9197.86	9148	9305.43	11581.6	8253.71	7789.86	8384.29	9082.57	8972.86	8884.71	9051.29	10540.1	8652.57	7875	8141.14	8520.71	8547.57	8444	8813.57	10237.9	8757.14	8282.71	7888.29	8213.57	7945.57	7151.57	8475.29	9578.86
239.546	12396	9935.86	9936.29	9871.14	9680	10187.7	10073.3	10022.1	9672.29	8705.14	8537.86	8870.57	9257.57	9721	9592.57	9809.57	9597.57	8502	8440.14	8980.71	9446.43	9282.57	9189.86	9339.86	11599.4	8255.29	7795.14	8416.14	9160.71	8976.43	8957.57	9117.29	10562.7	8679.86	7903.86	8199.14	8597.29	8589.71	8458.14	8863.29	10294.7	8761.14	8356.29	7920.43	8222.29	8002	7166.71	8501.71	9643.86
240.819	12407.9	9982.29	9962.57	9937.43	9734.29	10249.9	10116	10109.3	9686.14	8759.71	8619.86	8938.71	9356.86	9795.71	9638.57	9888.14	9609.71	8516.86	8500.71	9011.43	9497.29	9269.43	9233.71	9413.14	11617.6	8300.14	7844.86	8438.71	9149	9027.71	9003	9158.14	10586	8760.86	7954.57	8250.57	8628.43	8620.14	8524.43	8926.14	10350.9	8829.14	8359.71	7976.71	8298.71	8045.86	7175.29	8540	9673.86
242.092	12436.6	10043.4	10057.7	9975.71	9784.86	10313.7	10183.7	10137.9	9750	8750	8658.14	8974	9403.57	9861.71	9698.14	9926	9674.71	8589.86	8532.43	9061.29	9527.71	9378.14	9268.29	9473.43	11689.1	8358.72	7889	8493.29	9222.71	9097.71	9029.14	9210.57	10664.9	8807.14	8011.86	8305.28	8697.29	8704.43	8559.43	8951.43	10394	8883.71	8425.86	8027	8353.86	8134	7236.14	8606.57	9722.43
243.364	12527.4	10046.4	10069.1	10044.4	9839.86	10322.1	10192	10200.4	9796.71	8830.86	8684.57	9074.29	9442.86	9883	9747	10022.7	9710.86	8614.43	8569.14	9124.29	9623.43	9393.57	9341.29	9516	11734.6	8396.29	7938.86	8562.86	9277	9158.29	9101.57	9265.86	10725.7	8839.86	8071.86	8333.29	8722.29	8775.43	8585.86	9036.57	10463.4	8963.86	8484.86	8062.86	8402.29	8177.29	7292.29	8654.71	9795.86
244.635	12506.4	10080.7	10074.4	10062.3	9874.86	10401.1	10232.9	10221.3	9812.29	8879.86	8695.14	9047.86	9499.29	9934.57	9816.86	10029	9821.14	8671.71	8637.71	9181.29	9670	9462	9372.57	9565	11810.9	8460.86	7982.86	8615	9356.57	9226.71	9178.71	9320.43	10759.4	8903	8089.29	8405.71	8794.43	8816.43	8619.71	9071.86	10499.7	8968.86	8546.29	8092.86	8429.86	8201	7348.86	8738.29	9858.86
245.907	12659	10148.9	10166.4	10145.3	9941.43	10466.3	10327.7	10296	9905.43	8960.29	8751.57	9167.71	9566.14	10015.6	9878.29	10095.4	9851.14	8762.29	8711.71	9312.72	9746.57	9561	9498.57	9634.57	11903.4	8562.14	8039.86	8657	9437.72	9285.57	9195.86	9351.43	10871	8968.71	8201.86	8461	8849.86	8891.43	8705.86	9133.29	10601	9074.86	8615	8193.71	8520.29	8268.86	7388	8781.43	9925.57
247.179	12629.4	10199.7	10245	10168.9	9975.86	10473.4	10364.7	10392.1	9914	9023.71	8847	9218.29	9629	10099.1	9984	10189.9	9921	8794.29	8773.71	9355.71	9837.86	9627.86	9524.29	9689.29	11946.3	8609.86	8123.14	8734	9460.71	9363.29	9320.14	9451	10954.3	9027.29	8260.29	8568.86	8920.14	8974.71	8796.57	9192.43	10687.9	9133.29	8721.71	8254.71	8582.14	8369.14	7455.57	8857	9996.71
248.45	12709.4	10249.3	10296.6	10239.4	10102.4	10586	10463	10476	10042	9065.14	8976.57	9273.57	9733.57	10168.7	10055.1	10272.4	9996.86	8864.57	8839.29	9420	9908.57	9680.29	9615.14	9826	12067.7	8687.57	8218.86	8834.29	9577.43	9456	9373	9527.14	11042.3	9133	8328.57	8624.86	9032	9064.57	8873.43	9280.29	10723	9247.29	8745.86	8349.14	8693.57	8446	7531.43	8950.14	10090.7
249.721	12802	10331.3	10374	10319.9	10103.3	10685.4	10533.1	10495.7	10112.6	9096.86	9007.71	9387.86	9811.72	10269.7	10123.7	10378.6	10036.6	8923	8872	9472.86	9991.14	9813.43	9695.71	9842	12130.7	8729.29	8294.71	8914.43	9656.86	9569.43	9463.86	9624	11081.6	9222.29	8412.57	8713.29	9115	9131.57	8985.86	9390.57	10839.3	9303.43	8822.57	8404.14	8776.86	8526.71	7568.14	9007.29	10147
250.991	12864.6	10396.9	10437.4	10419.9	10229.3	10737.9	10617	10580.9	10160	9202.71	9108.43	9465.86	9904	10338.4	10242.1	10451.4	10140.3	9021.43	9006	9607.14	10117.4	9910.57	9836.29	9933.43	12213.1	8825.29	8329.71	8966.29	9769.86	9666.43	9600.71	9749.86	11208.4	9296	8513.29	8798.14	9248.43	9301.57	9034.86	9480.43	10951.6	9397.14	8951.57	8521.14	8914.29	8647.14	7661.71	9118.29	10225.7
252.261	12958.1	10481.3	10536.6	10544.4	10331.6	10862.6	10715.3	10705.4	10234.1	9306.71	9172	9601.86	10019.9	10506.7	10361.6	10581.4	10218.6	9086	9085.57	9742.29	10269.4	10045.9	9954.43	10105.3	12314	8946.86	8410.43	9089.43	9895.86	9833.71	9713.86	9884.29	11321.3	9435.29	8584	8853	9320.29	9402.71	9163.71	9602	11070.9	9532.14	9013.14	8630.14	8984.14	8752.14	7765.14	9271.29	10367.9
253.531	13001.9	10551	10632.7	10664.3	10439	10956.7	10808.6	10824.3	10307.6	9369.29	9305.71	9708.86	10108.3	10617.1	10481.1	10710	10315	9205.71	9189.43	9814.29	10366.4	10168.1	10075.6	10232.7	12382	9035.86	8529	9203	10005.6	9945.57	9840.71	9998.14	11439.3	9512.14	8744	9007.14	9460.57	9528.71	9309.43	9737.71	11158	9616.14	9145.29	8724.43	9140.14	8857.71	7860.57	9358.86	10505
254.8	13092.7	10615.3	10710.4	10787.3	10515	11023.4	10948.4	10928.3	10384.1	9464.86	9377.71	9864.29	10292.9	10772.3	10637	10869.6	10364.9	9326.57	9329	9935.43	10522.6	10336.7	10206.4	10362.3	12496.4	9171.86	8654.14	9329.43	10165.4	10120.3	9969.29	10127	11566.3	9631.71	8850.14	9126.43	9611.14	9679.86	9464.86	9865.86	11328.6	9751.14	9259.14	8879.29	9254.86	9004.86	7987.57	9449.86	10647.9
256.069	13166.6	10717.1	10867	10917	10692.3	11229.1	11102.6	11072	10514.6	9575.71	9511.57	10017.9	10432.4	10924.4	10784.6	11014.7	10513.7	9432.57	9450.29	10097.6	10679.6	10472.1	10318.9	10531	12655.3	9294	8738.29	9487.71	10365	10287.7	10179.7	10287.3	11760.4	9802.14	8933.86	9259.29	9764.57	9887.57	9586.14	10052.4	11448.9	9917.71	9410.43	9033	9425.43	9217	8101.29	9660.14	10800.1
257.338	13291	10838.7	10945.9	11059	10824	11339.3	11246	11219.3	10637.1	9694.14	9633.43	10171.3	10599.7	11115.6	10955.3	11179.4	10620.7	9561.29	9597	10242	10838.6	10661	10528.1	10671.3	12751.7	9411.29	8945.14	9599	10495	10451.9	10314	10454.6	11883	9951.29	9098	9417	9947	10023.9	9741.57	10221.1	11603.6	10034.3	9549.86	9184.86	9559.86	9351.71	8228.43	9842.29	10948.9
258.607	13426	10936.7	11089.9	11203.1	10987.7	11458.4	11381.7	11396.9	10690.6	9833.86	9775.43	10333	10779.7	11264.6	11092.4	11310.6	10758.3	9701	9733.29	10417.4	11018.1	10840	10682.6	10813.4	12878.4	9572.71	9015	9726.57	10682.6	10639	10480.9	10607	12040.4	10120	9287.43	9597.43	10080.6	10233.3	9923.43	10432	11728.7	10187.4	9676.57	9319.14	9760.57	9540.29	8376.43	10025.7	11101.6
259.875	13591	11062	11272.4	11387.6	11167.9	11649.4	11594	11559	10888.4	9987	9953.71	10499.9	10953.3	11493	11300.6	11544.1	10931.3	9823.71	9902	10633.9	11256.3	11057.7	10902.7	11000.7	13098.1	9713.57	9160.57	9942.86	10918.3	10873.7	10698.6	10831	12218.1	10252.9	9435.14	9773.57	10310	10480.6	10115.9	10619.4	11904.6	10387.9	9871.86	9528	9901.14	9750.71	8504.57	10178.7	11247
261.142	13649.6	11161.9	11422.4	11588	11331.7	11776.1	11753.9	11682.3	10961.6	10130.1	10101.9	10730.3	11107	11730.1	11515.9	11716.7	11063	10010.6	10034.3	10818.3	11406.7	11268.3	11098.1	11166.4	13201.9	9896.86	9341.71	10109.1	11062.3	11057.7	10847.1	10973.7	12431.1	10425.7	9612.28	9930.14	10475.4	10695.6	10288.7	10779.9	12169	10551.4	10046.7	9694.57	10068.6	9948.57	8678.43	10365	11391.7
262.41	13778	11286	11574	11801	11539.9	11955.7	11907.1	11879.1	11100	10271.1	10254.6	10836.1	11278.4	11924.6	11674.6	11879.9	11173	10142.9	10195.1	11007.1	11601.7	11445.6	11263.4	11357.9	13413.6	10062.6	9498	10234.9	11271.3	11277	11076.1	11182.7	12540.3	10588	9755.86	10110.1	10659.4	10861.9	10420.9	11016.7	12306.4	10738.6	10185.9	9880.57	10243.9	10091.7	8750.43	10488	11604.4
263.677	13879.4	11420	11717.1	11944.1	11676.6	12103.4	12034.4	12034.3	11246.4	10358.3	10407.3	11042.7	11444	12046.7	11815.7	12037.6	11330.3	10231.4	10373.7	11130.9	11755.9	11593.4	11394.9	11497.6	13495.6	10197.1	9584.86	10358	11374.9	11411.9	11204.6	11258.7	12723.4	10731.1	9876.86	10231.4	10768.1	10976.6	10611.6	11142.9	12405.9	10892.9	10313.3	9941.86	10368.7	10248.9	8878.86	10619.1	11730.9
264.943	14039.1	11536.6	11851.7	12106.9	11832.7	12248.7	12167.3	12194.3	11312.6	10496.3	10542.4	11167.3	11630	12178.9	11999.4	12187	11413.3	10358.4	10486.3	11269	11907.6	11764.9	11573.3	11661.6	13601	10293.7	9705.14	10438.9	11555.4	11562.9	11320.9	11382.4	12816.1	10846.3	9970	10286	10886.9	11163.4	10674.3	11189.1	12521.1	10995.3	10410.3	10088.6	10488.4	10316.6	8946.29	10751.7	11801.1
266.21	14170.3	11675.7	11982.1	12303	11975.6	12375.9	12322.6	12283.1	11431.4	10593.6	10657.3	11290.4	11755.1	12341.6	12091	12294.4	11473.9	10456.6	10566.3	11367.6	11974	11864.7	11621.9	11698	13656.1	10340.3	9750	10537.3	11587.7	11627.1	11363.3	11462.6	12868.7	10895.6	10045.1	10364.7	10900.1	11200	10749.3	11235.6	12533.7	11003.9	10462.6	10178.6	10541	10375.7	8988	10732.7	11842.7
267.476	14175.7	11752.4	12039.3	12351.3	12045.6	12401.1	12335.9	12356.4	11438.1	10568.9	10672.7	11290.9	11743.6	12313.4	12131	12321.4	11451.4	10428.1	10543.3	11315.1	11937.4	11802	11603.7	11662.3	13622.3	10290.7	9720.86	10476.4	11543.7	11568.4	11308.1	11381.7	12830.3	10855.4	9983	10284.3	10808.7	11109.6	10665.1	11186	12476.3	10957	10397.1	10072.4	10467.1	10299.4	8912.86	10668.9	11771.3
268.741	14200.4	11717	11981.9	12332.7	11990.6	12375.9	12269.3	12265.6	11344	10498	10574.9	11175.1	11650.9	12205	11986.7	12150.4	11329.4	10318.3	10391.1	11194.4	11776.4	11670.9	11400.9	11519.1	13485.7	10158.3	9587.86	10305.9	11343.9	11328.1	11153.3	11251.9	12692.9	10675.1	9783.43	10143	10675.6	10895.7	10476.6	11014.4	12295.4	10768.1	10200.1	9837.14	10236.4	10102.4	8760.29	10430.3	11568
270.007	14122.6	11620.1	11906.6	12188.3	11901.9	12236.3	12137.3	12114.6	11238.7	10397.7	10421.3	10994	11427.6	11981.3	11749	11967	11148.1	10135.7	10198.1	10957.3	11599	11406.4	11190.1	11236.4	13252.7	9963.29	9367	10119.1	11079.7	11088.1	10860.4	10961.1	12388.3	10399.7	9582.71	9874.71	10369	10610.7	10238.7	10720.3	12038.3	10476.3	9998	9602.57	10018.7	9837.86	8576.14	10163.4	11318.9
271.272	13904	11488.4	11736.1	11893.9	11564.3	12005.4	11890.6	11856.7	11027.3	10165.3	10152.3	10719.7	11090.3	11688.4	11423.7	11565.4	10966.4	9865.86	9925.14	10652.9	11206.4	11057.6	10841.9	10972.6	13016.1	9654.86	9071.14	9787.57	10710.6	10725.1	10548.3	10653	12065.7	10089.9	9291.29	9586.43	10070.1	10227.7	9842.43	10377.1	11647.6	10187.4	9660.29	9308.43	9708.57	9521.57	8314.71	9884	10988.6
272.536	13644.4	11245.6	11416	11649.6	11284.9	11702.3	11518.9	11525.9	10803.1	9908.14	9874.29	10352.6	10796.3	11307.4	11101.7	11286.6	10656.3	9624.43	9604.43	10346.7	10852.6	10696.6	10519.1	10609.6	12694.7	9379	8844.86	9483.43	10388.1	10384.4	10171.1	10311	11739	9829.43	8975.43	9253.43	9724	9857.86	9578.71	10038.3	11386.6	9843.57	9386.29	9001.57	9372.43	9166.86	8013.86	9583	10668.4
273.801	13400.7	10988.3	11132.1	11257.1	11005.1	11379.9	11259.7	11191.7	10506.1	9638.57	9591.72	10044.4	10437	10943.1	10741.7	10919.4	10414.7	9357.86	9332.14	9988.14	10503.1	10317.9	10190.9	10292.4	12410.4	9119.14	8591.14	9250.57	10076	10034.4	9857.43	10033.1	11394.4	9509.43	8710.43	9009.71	9445.71	9525.43	9283.86	9733.71	11086	9582.43	9067.57	8721	9062.43	8853.28	7797.14	9302.57	10370.6
275.065	13199.3	10774.7	10867.7	10945.3	10662.3	11085.6	11036.1	10914	10329.1	9418	9331.43	9722.29	10147.3	10613	10439.3	10638.1	10209.9	9071.71	9086.57	9712.71	10223.4	10026.7	9901.14	10013.4	12196.1	8876.86	8368.29	9017.29	9769.43	9707.14	9593.43	9697.43	11172.7	9290.71	8471.43	8768.71	9186.86	9237.43	9014	9454.86	10834.4	9353.43	8819.86	8471.71	8770.71	8584.14	7611.29	9031.71	10158.9
276.329	12937.6	10529	10619.9	10625.3	10366.7	10853.1	10729.9	10654.4	10111.1	9159.57	9105.57	9445.14	9849	10325.1	10171.9	10374.9	9991.43	8920.71	8846.57	9424.86	9992.29	9752.71	9645.86	9794	11937.3	8665	8178.43	8764.57	9539.86	9417.43	9338.29	9528	10927.4	9067.29	8287.43	8526.14	8936.86	8968.28	8786.57	9188.71	10619.7	9150.57	8634.29	8265.43	8591	8367.29	7407.86	8829	9946.57
277.593	12688.1	10293.1	10366	10364.9	10108.9	10561.4	10439.7	10392.1	9922	8988.86	8855.86	9212.57	9634.43	10056.1	9905.71	10091.6	9786.29	8714.57	8681.71	9210.86	9724.43	9472	9417.57	9583.14	11733.1	8425.86	7961.14	8532.14	9285.14	9153.14	9105.71	9243.57	10678.4	8813.86	8044.86	8337.14	8730.14	8763.86	8609	8956	10398.9	8918	8445.57	8033.14	8401.71	8152.14	7250.43	8568.14	9736
278.855	12522.6	10157.9	10179.1	10135.3	9920.43	10433.7	10268.3	10218.4	9734	8799.86	8706.86	9035	9449.86	9856.29	9691	9899.29	9654.57	8546.86	8511.14	9045.86	9538.86	9300.14	9219.14	9395.14	11570.6	8326.14	7803.43	8424.29	9122.71	8974.43	8948	9108.86	10487.7	8698	7909.57	8184.14	8591.86	8556.86	8454.29	8839.57	10234.3	8776	8294.14	7878.86	8211.43	7964.71	7137.57	8468.71	9547.14
280.118	12374.1	9997.14	10004.7	9939.71	9745.14	10250.1	10080.4	10026.4	9603.43	8673.14	8555.57	8853.43	9231.14	9703	9564.14	9750.43	9523.14	8390.29	8360.29	8853.14	9381.86	9111.86	9115.57	9277.71	11437	8144.86	7726.57	8262.57	8956.57	8810	8764	8968	10367	8540.71	7788.14	8034.14	8405.86	8421.71	8261.71	8665.29	10075.4	8604.29	8167.86	7775.43	8096.71	7824.86	7037.86	8293.14	9417.71
281.38	12228.1	9881.86	9909.57	9792	9577.86	10105.1	9947.14	9915.71	9524.86	8553.43	8438.14	8709	9118	9563	9373.86	9584.43	9417.57	8297.71	8221.57	8733.29	9201.43	8994.29	8903.57	9103.71	11312.4	8069.14	7623.57	8182.14	8850.86	8702.43	8677	8867.14	10254.1	8476.57	7658.14	7950.57	8343.29	8300.86	8176.14	8523	9990.57	8513	8061.86	7630.14	7960.29	7688.57	6913.71	8170.71	9313
282.643	12091.4	9745.71	9779.57	9676.43	9490	10007.7	9873.57	9792.14	9439.57	8472	8343.86	8631.29	9042.86	9439.57	9246.43	9541	9290.57	8221.29	8156.29	8664.86	9128.14	8858.57	8812.86	9053.86	11196	7950.86	7508.43	8077.29	8730.86	8548.43	8561.43	8710.71	10135.4	8341	7588.86	7842.43	8236.57	8178	8038.29	8429.86	9880	8413.43	7974.57	7588.29	7893.71	7602.57	6875.29	8090.29	9233
283.904	12050	9698.14	9647.71	9531.57	9341	9868.14	9738.86	9695.29	9360.71	8393.43	8255.86	8507.29	8904.57	9340.29	9189.71	9401	9245.43	8162.43	8042.86	8565.29	9018.14	8793	8781.86	8926.29	11176.3	7895.29	7444.86	8007	8660.71	8490.57	8474	8632.57	10062.7	8304.43	7521.14	7760.57	8164.29	8104.29	7974	8381.57	9780.86	8361.43	7907.14	7469	7824	7502.43	6799.57	8042.14	9121
285.165	11894.6	9601.57	9557.86	9426.71	9250.86	9808.14	9652	9564.71	9293.29	8351.29	8192	8422.57	8829	9271.43	9106.71	9330.71	9203.71	8065.57	7987.86	8474.86	8964.14	8723.43	8683.14	8865	11075.1	7798	7368	7948.86	8576	8419.43	8420.29	8571	10004	8234.86	7468.43	7746	8071.14	8007.57	7918.29	8292.14	9683.43	8275	7851.43	7439.71	7724.86	7454.86	6749.57	8000.71	9109.14
286.426	11879.7	9574.29	9513	9378	9260.86	9771.86	9606.29	9540.14	9216.14	8318.43	8132.86	8370.14	8806.29	9191.43	9090.43	9254	9179.29	8078.86	7964.72	8432.57	8928	8700.86	8647.71	8787.57	11057	7816.86	7338.71	7912.86	8567.29	8371.86	8380.14	8553.43	9943.71	8202.86	7448.57	7645.57	8085.71	7955.43	7884.71	8273.71	9717.86	8277.71	7810.57	7425.57	7709.57	7452	6726.29	7926.14	9089
287.687	11803.1	9539.86	9467.86	9359.57	9176.43	9718	9576.57	9537.43	9209.86	8272	8143.29	8342.57	8719.86	9158	9045.43	9278.86	9134	8026.14	7932	8407.14	8923.86	8666.29	8623	8809.29	11021.7	7775.43	7357.43	7909.71	8540.14	8352.86	8353.57	8508.43	9940.86	8170	7410.86	7657.71	8056.29	7936.29	7832.86	8207.14	9635	8244.71	7763.43	7378.29	7680.86	7440.43	6704.29	7946.57	9045.86
288.947	11837.3	9524.29	9496.57	9325.29	9150	9699.14	9544	9521.71	9216.29	8265	8110.43	8340.43	8737.71	9130.86	8997.57	9239	9124.29	7990.71	7901.43	8402	8876.71	8649.86	8591.57	8787.43	11026.4	7800	7316	7877.86	8526.14	8323.29	8346.14	8509.71	9938.86	8136.71	7353	7634.86	8029.86	7972.71	7861	8242.86	9667.43	8244	7783.14	7383.86	7681.14	7411.43	6686.14	7915.57	9024
290.208	11808.6	9471	9413.86	9285.71	9134.86	9687.57	9541.43	9498.29	9191.57	8202.57	8062.57	8324.71	8689.43	9091.86	8963.86	9211.29	9093.43	8000.43	7918.29	8393	8834.57	8631.57	8566.14	8788.43	10983.6	7733.57	7323.14	7861.71	8491	8287	8296.86	8505.43	9889.43	8125.43	7384.43	7652.43	8011.14	7943.29	7852.71	8180	9622.14	8164.43	7759.57	7344.57	7651.29	7382.57	6686.29	7905.57	9010.71
291.468	11799.3	9481.57	9393.71	9257.57	9099.29	9671	9527.14	9441.57	9133.71	8214	8088.57	8294.72	8684.14	9107.86	8955	9182.57	9124.71	7966.43	7867.86	8344	8801.71	8606.86	8570.86	8753.29	10963.1	7740.29	7284.14	7836.71	8450.29	8263.71	8295.43	8484	9900.86	8132	7360.29	7638.86	7991.29	7887.57	7816	8193.86	9654.43	8172.14	7752.57	7319.57	7608.57	7363	6662.86	7872.57	9021.57
292.726	11770.3	9471	9381	9270.43	9101.43	9676.29	9486.57	9503.57	9180	8207	8059.71	8289.71	8694.71	9115.43	9007.29	9175.14	9132.57	8036.14	7904.43	8398.29	8832.71	8580.14	8539.71	8733.71	10970.9	7755.43	7292.43	7874.43	8471.14	8285.86	8328.57	8481	9898	8122.14	7377.57	7613.29	8001.71	7901.28	7843.86	8184.86	9629.43	8191.29	7756.43	7318.71	7620.14	7354.29	6694.71	7902.71	9010
293.986	11713.7	9467.57	9411.29	9245.57	9099	9599	9494.14	9461.57	9168.29	8213	8056.43	8251.71	8688.86	9076.14	8962.86	9192	9106.14	7995.43	7893.57	8349.43	8841.43	8604.57	8555	8754.86	10994.1	7700.57	7320.14	7876.71	8486.71	8265.57	8287.29	8452.86	9895.86	8143.43	7338.86	7644.14	7950.29	7899.57	7821.29	8191.43	9628.71	8172.14	7727.14	7335.29	7628.71	7336.57	6680.14	7886.43	9011.43
295.245	11743.4	9461.57	9428.29	9221.86	9079.43	9646.29	9493.43	9439.86	9169	8230.14	8040.57	8258.29	8679.71	9089	8964	9144.57	9095.14	8017.57	7876.86	8341.86	8792.29	8591.14	8569.43	8755.29	11006.9	7725.29	7314.14	7837.57	8452.57	8287.29	8311.14	8417	9859.43	8146.57	7374.86	7622.29	7996	7888	7836.43	8183.29	9640.57	8191.57	7760.29	7333.57	7616.71	7379.14	6727.29	7896	8986.86
296.503	11735	9404.86	9424	9265	9055.43	9620.29	9524.57	9455.71	9176.43	8235.86	8062.14	8254.71	8685.86	9106.14	8967.86	9187.71	9119.14	8000.71	7871.57	8373.14	8828.14	8581.71	8536.86	8716.71	10973	7739.43	7328.14	7851.43	8465.14	8250.29	8292.86	8447.43	9896.57	8156.29	7345.57	7583.71	7985.43	7888.86	7840.86	8171.14	9627.29	8172.71	7754.57	7338.86	7612.14	7349.29	6689	7882.71	9014.14
297.76	11774.7	9485.71	9439.43	9267.71	9065	9667	9528.43	9468.57	9179	8235.14	8056.57	8297.86	8695.57	9102.14	8969.71	9209.29	9104.71	7992.57	7929.28	8405	8869.71	8564.71	8554	8759.14	11000	7717.43	7327	7870.86	8459	8274.29	8362.57	8473.43	9924.71	8149.29	7393	7650.14	8001.43	7922.43	7844.71	8194.71	9664.57	8197.71	7765.43	7368.71	7659.71	7399.71	6699.14	7909.14	9027.57
299.019	11750.4	9532.43	9394.57	9271.29	9119.57	9665.57	9523.71	9473.71	9223.14	8248.71	8069.71	8276.43	8713.86	9150	8990.57	9176	9138.29	8030.71	7952.29	8426.86	8873.29	8624.71	8558.29	8756.43	11031.3	7752.43	7346.86	7869	8489.14	8320.43	8363.14	8492.14	9912.86	8166.43	7366.71	7611.14	8009.14	7900.29	7856.86	8222	9695.57	8197.29	7803.71	7367.14	7665.86	7391.14	6716.14	7947.29	9071.57
300.276	11763.7	9519.43	9412.43	9271.86	9111	9671.86	9497.57	9497.29	9204.57	8242.86	8065.29	8300.57	8708.86	9135.14	8993.71	9223.71	9182	8011.86	7935.43	8366.86	8833.43	8607.71	8591.14	8776.57	11027.6	7752.57	7329.57	7864.14	8504.14	8291.86	8340.14	8463.43	9905.29	8201.86	7380.29	7666.86	8023.43	7924.43	7854.71	8250.43	9672	8226.57	7778.86	7378.14	7677.57	7415.86	6700.29	7914	9047.14
301.533	11752.7	9499.71	9453.86	9300.14	9131	9664.29	9555.29	9517.43	9220.29	8269.14	8080.57	8318.29	8770.43	9149.86	9018.57	9239.86	9125	8047.14	7936.29	8446	8888.29	8625.57	8617	8802.57	11056.7	7777.43	7387.57	7908.57	8570.29	8366.71	8381.71	8516.14	9966.43	8210	7402.43	7689.57	8056.71	7972.29	7882.43	8266	9714	8233.29	7794.86	7411.29	7721.86	7434.86	6735.86	7944	9088.14
302.79	11774.3	9533.29	9451.57	9328.71	9147.14	9735.29	9553.86	9524.14	9271.57	8304.29	8106.71	8359.86	8741	9160	9084.86	9263.71	9180.14	8079	7933.14	8443.14	8894.29	8660.29	8627	8801	11064.9	7774.86	7393.29	7949.71	8575.14	8404.57	8411.14	8562.14	9976.86	8202.57	7434.57	7694.71	8104	8002.86	7917.43	8294.43	9717.43	8264.14	7840.14	7403.86	7705.14	7446.86	6779.86	7998.14	9104.71
304.046	11807	9525.86	9487.29	9359.14	9200.43	9712.71	9569.57	9588	9263.14	8274.43	8163.86	8376.43	8812.57	9199.14	9078.43	9272.29	9208.43	8092.57	7979.57	8468.14	8932.86	8686.29	8647.71	8841.14	11054.3	7834.57	7385.86	7944.29	8553.86	8407.43	8366.71	8588.14	9993.71	8221.86	7481.86	7720	8116.29	7994.29	7982.29	8316.86	9728.43	8301.71	7830.29	7460.57	7769.43	7455.29	6748.43	7986.86	9141.14
305.302	11815.3	9569.29	9490.71	9390.29	9225.71	9692	9599.86	9550.43	9272.43	8313.14	8127.14	8392	8794.57	9173.57	9055.29	9325.43	9212.57	8058.71	7988.29	8498	8937.86	8717.86	8636.14	8826.57	11115.4	7840.14	7449.57	7950.71	8611.43	8440.57	8409.71	8550.29	9980.29	8223.14	7460.29	7708.14	8125.29	7991.14	7925.14	8317.86	9739	8327.86	7864.43	7441.14	7730.71	7447.71	6752.14	7990.71	9143.43
306.557	11811.7	9538.14	9484.86	9403.43	9242.14	9758.14	9636.29	9551	9264.29	8304.57	8163.71	8408.57	8816.43	9197.86	9097.43	9283.14	9229.14	8074	7988.29	8481.14	8933.71	8730.71	8685	8851.86	11088.9	7818.29	7388.29	7938.86	8593	8365	8433.86	8540.86	10011	8208.29	7486.86	7706.29	8063.86	7981.57	7923.29	8299.57	9739.71	8287.71	7863.86	7414.57	7739.43	7499.71	6773.29	7997.86	9115.57
307.813	11853	9522.57	9501.43	9373	9211.43	9755.57	9624.14	9566.43	9270.86	8311.86	8127.43	8382.71	8827.43	9185.14	9051.86	9268.14	9187.14	8072.29	7967	8446.14	8880.86	8671.43	8676.43	8826.14	11075.7	7813	7381.29	7927.71	8552.14	8350.14	8379.43	8502.86	9981.86	8214.86	7416	7695.71	8061.29	7989	7911	8260.57	9710.57	8237.86	7821	7381.43	7687.86	7396.14	6695.71	7917	9120.29
309.068	11800.1	9562.86	9489.29	9356.86	9172.29	9700.14	9617.43	9531.43	9206.43	8298.71	8102.71	8333.57	8730	9153.86	9031.57	9259.86	9130.57	8029.43	7918	8428	8882.43	8634.86	8604.29	8743.71	10997.9	7758	7299.57	7860.29	8520.29	8334.29	8327.43	8523.29	9945.57	8180.86	7403	7648.43	8005.71	7948.14	7842.57	8202.57	9645.71	8196.43	7777.14	7356	7614.43	7393.86	6690.29	7907.43	9032.43
310.323	11780	9490.43	9457.29	9302	9125.43	9672.57	9536.43	9477.29	9190	8234.29	8041.86	8327	8711.14	9095.29	8977.57	9190.29	9132	7967.14	7902.71	8377.57	8822.14	8608	8574.86	8748.14	11017.6	7708	7300.29	7862.43	8485	8316.71	8323.71	8468.14	9926.43	8140.86	7367.29	7612.14	8009.86	7902	7822.43	8184.14	9605.57	8167.57	7765	7342.29	7637.86	7386.57	6670.71	7881.86	8987.71
311.577	11720	9428.71	9418.29	9211.86	9041.71	9636.43	9460	9426.86	9160	8221.86	8037.43	8252.14	8676.57	9017.43	8959.57	9166.43	9080.43	7953	7850.14	8341	8795.14	8520	8510.57	8706.29	10946.1	7729.14	7252.86	7824.86	8433.14	8236.43	8275.86	8411.71	9848	8099.86	7303	7589.86	7970.43	7856.71	7783.14	8130	9602	8132.71	7715.57	7328.71	7604.43	7364.71	6648.57	7845.14	8951.29
312.831	11662.3	9419.29	9383.86	9237.43	9041.71	9624.57	9472	9420.71	9144	8208.43	8011.43	8219.71	8692.57	9073.57	8940.57	9133.29	9059	7927.29	7862.86	8304.29	8763.14	8514.86	8497.43	8705.43	10966.4	7683.71	7260.71	7821.57	8406.29	8226.71	8253	8410.57	9860.71	8077.57	7316.86	7587	7934.71	7888.43	7768.14	8138.14	9618.43	8145.43	7736.71	7297.29	7556.43	7361.57	6648.14	7838.14	8969.43
314.085	11597.4	9453	9373.14	9219.14	9075	9615.29	9429.29	9380.43	9148.43	8184.43	7986.43	8243.43	8650.43	9040.43	8936.14	9150.14	9071	7911.14	7829	8328	8792.86	8518.71	8527.29	8686	10937.7	7690	7262.86	7831.43	8412.71	8244.29	8271.86	8421.86	9835.14	8086.43	7339.57	7553.29	7966.29	7865.71	7775.29	8153.71	9601.43	8146.86	7700.14	7326.71	7538.57	7345.86	6647.29	7862.43	8952.14
315.339	11638.6	9387.71	9342.86	9163.57	9071.43	9579.57	9428.43	9346.86	9085.29	8161.57	7949	8229.71	8610.71	9032.14	8882.71	9086.29	9058.14	7911.29	7829.71	8317.43	8757.71	8534.43	8475.43	8713.71	10963	7702.43	7232.86	7836	8387.57	8252.43	8267.43	8403.14	9851.71	8064	7317.71	7569.86	7920.14	7856	7775.57	8137.43	9590.57	8120.57	7677.14	7279.29	7573	7329.86	6644.71	7848.14	8947.57
316.592	11621.3	9409	9285.14	9203.29	9002.29	9544.43	9432.43	9397.14	9100.57	8168.57	7973.14	8205.86	8619.29	9021	8892.86	9099.57	9037.43	7915.86	7819.57	8298.86	8753.71	8520.29	8483.14	8655.43	10916.3	7683.57	7281.86	7823.86	8389.29	8234.14	8247.43	8390	9837.14	8053.86	7300.71	7568.43	7944.29	7830.57	7759.57	8139.71	9573.14	8136.86	7704.86	7302.29	7547	7308.57	6622	7839.14	8947.43
317.844	11565.6	9380.71	9317	9212.29	9007.14	9503.43	9360.29	9397.86	9097.86	8172.43	7941.86	8202.86	8598.29	9026	8905.14	9089.29	9035	7917.57	7854.71	8339	8742.57	8492.57	8462.86	8635.86	10952.3	7641	7233.29	7791.71	8356.86	8201.14	8256.57	8364	9821.71	8049.86	7291.57	7543.29	7906.57	7838.29	7749	8090.71	9536.71	8116.71	7645.57	7273	7518.57	7259.14	6614.14	7757.43	8893.43
319.097	11580.1	9367.29	9306.86	9153.57	9002.57	9535.29	9403.86	9338.71	9101.57	8135.14	7962	8181	8582.57	8994.29	8848.29	9074.57	9022.43	7889.57	7752.29	8258.43	8686.29	8450.29	8427.43	8576.57	10975.6	7637.43	7202.86	7763.14	8339	8128.57	8175.71	8286	9789.14	8016.14	7251.43	7541.71	7850.43	7770.57	7648.43	8028.86	9533.86	8048.43	7650.43	7225.86	7482	7249.86	6573.14	7704.29	8841.57
320.348	11539.1	9351	9275.14	9102.43	8959.14	9482.86	9302	9267.57	9076.14	8136.29	7882.29	8120.14	8509.43	8918.14	8790.71	8962.71	8999.71	7815.29	7677.43	8215.57	8641	8371.29	8346	8538.57	11016.3	7569.86	7150.71	7715.57	8257.29	8035.29	8083.57	8249	9734.71	7953.14	7206.43	7482.29	7789.43	7695.86	7578.71	7952.86	9463.57	8015.43	7578.29	7151.57	7453.71	7152.29	6524.14	7676.43	8801.43
321.6	11515	9280	9200.86	9032.86	8838.43	9459.29	9257.57	9157.57	9034.29	8078.86	7881.71	8024.43	8435.29	8836.57	8718.86	8916.43	8952.57	7766.86	7650	8169.57	8526.29	8334.57	8283	8452.43	10940.7	7528.29	7097.57	7657.71	8211.29	7999.43	7993.14	8167.86	9671.29	7868.71	7144.71	7400.71	7733.86	7617.29	7525.29	7896.43	9373.57	7934	7534.71	7100.14	7330.57	7080.57	6439.86	7609.29	8731.86
322.852	11462.1	9233	9125.43	8974.14	8790.71	9395.29	9209.71	9110	8954.14	7975.57	7780.29	7963	8375.29	8712.29	8630.57	8838.29	8826.29	7657.71	7586.71	8066.86	8421.57	8227.57	8205.14	8363.14	10780.1	7443.86	7008.29	7572.29	8104	7900.57	7943.43	8081.14	9535.29	7775.86	7070.71	7301.43	7629	7507.43	7500.29	7801.57	9254.86	7838.86	7425.86	6999.29	7276.14	6993.14	6380.57	7507.29	8648.57
324.102	11362.3	9164.28	9094.14	8875.43	8705.14	9309.71	9078.14	9028.29	8887.57	7889.29	7704.57	7901.57	8319.57	8682.29	8510.57	8772.29	8753.71	7621.43	7523.29	7952.86	8382.14	8181.29	8105	8283.86	10660.4	7393.29	6952.57	7472	8013.71	7816.29	7837.57	8027.57	9478.14	7744	6984.71	7249.43	7597.14	7485.29	7403.14	7745.57	9194.43	7790.14	7377.29	6937.57	7205.71	6949.14	6341.43	7467	8570.29
325.353	11267.4	9153	8975.86	8854	8654.43	9199.14	9086.14	9014.14	8814.43	7876.29	7666.14	7817.29	8241.43	8604.29	8501.43	8719.29	8678.43	7555.71	7498.43	7948.43	8330.14	8090.57	8095.71	8240.57	10535.4	7298.57	6913	7449	7969.29	7784.57	7818.86	7936.14	9402.14	7738	6941.43	7210.57	7537.86	7413.29	7380.71	7690.86	9160.43	7740.57	7330.57	6901.71	7188.57	6895.57	6300.14	7414.57	8489.29
326.603	11233	9038.43	8966.43	8770.86	8612.86	9124.86	9002.29	8904.43	8744.29	7790.86	7601.86	7785.14	8179.57	8547.57	8444	8632.14	8627.86	7519.14	7419.71	7858.43	8261	8016.57	8021.29	8243.71	10463.4	7251	6842.43	7387.57	7899.14	7709.29	7755	7928.29	9328.29	7624.43	6875.86	7152.29	7495.71	7359.71	7301.71	7673.71	9064.43	7661	7252	6844.43	7120.29	6863.29	6230.71	7392.43	8469.29
327.854	11135.4	9007.57	8901.14	8712.29	8564.57	9114	8953.86	8905.29	8691.86	7787.86	7532.43	7732	8130.86	8493.29	8371.57	8576	8645.57	7476.57	7373	7806.43	8242.86	7987.29	7997.57	8158.43	10437.4	7217.43	6842.14	7359.86	7862.71	7671.71	7732	7891.14	9255	7578.14	6842.86	7062	7400.29	7299.29	7264.29	7616	9013.71	7646.71	7210	6821.14	7089.14	6806.57	6239.86	7332.14	8405.71
329.104	11077.1	8983	8857	8662.43	8514.43	9086.86	8901.29	8823.29	8656.57	7697	7539.86	7676	8086.14	8493.86	8347.86	8538.71	8587.86	7432	7362.57	7784.57	8184.29	7933.43	7934.86	8128.86	10330.7	7190.43	6806.29	7308.57	7809	7642.86	7709.57	7851.71	9230.57	7546.86	6781.43	7060.86	7386	7266.14	7238.71	7560	8974.57	7607.14	7181.57	6793.43	7080.29	6777.43	6191.29	7301.29	8386.29
330.353	11070	8924.14	8784.57	8628.86	8498.57	9025.57	8874.57	8836.57	8638.57	7707	7502.43	7673	8036.57	8445.86	8303.86	8519.57	8568.14	7422	7324.14	7735.71	8159.14	7900.43	7908.43	8079.57	10308.1	7141.86	6762	7264.43	7796.29	7583.29	7672	7835.71	9233.43	7533.14	6762.14	7055.57	7360.86	7226.71	7199.71	7506.14	8966.86	7558.71	7156.71	6767	7031.86	6772.43	6140.86	7284.57	8344
331.602	11024	8889.86	8779.43	8585.86	8424.57	8950.43	8843	8755	8577.43	7677	7440.86	7612.43	7992.29	8399.86	8275.57	8491.43	8497.71	7382.29	7255.14	7719	8166.71	7857.14	7857.14	8102.86	10284.7	7148.29	6706	7246	7778.57	7542	7637.14	7755.57	9174.86	7508.86	6735.14	7019.86	7316.14	7190.14	7183.29	7492.29	8958	7549.86	7127	6735.71	7001.71	6726.14	6128.71	7214.43	8352.86
332.85	10955.9	8837.43	8735.86	8561	8434.71	8972.86	8827.57	8747.43	8586.57	7649.29	7425.71	7604.86	7981.57	8354.57	8241.57	8450.29	8497	7402.29	7273.86	7671.57	8097	7840.14	7853.29	8062	10287.4	7132.29	6722.43	7228.29	7761.71	7551.14	7626.57	7776.29	9174.86	7473.57	6771.57	7009.71	7310.71	7188.14	7150	7511.43	8910	7527.57	7122.43	6726.57	6993.29	6753.29	6142.43	7253.71	8314.14
334.099	10902.9	8845.86	8694.14	8507.14	8395.14	8936.43	8775.72	8715.57	8535.71	7635.14	7418.86	7568.29	7999	8334.14	8221.43	8427.29	8474.29	7387.14	7246.29	7671	8090.86	7848.29	7830.29	8028.71	10259	7091.29	6704.14	7217.71	7725.29	7515.14	7570.71	7729.43	9149.14	7462.86	6734.43	6970.29	7358.43	7172.86	7164	7466.57	8905.14	7505	7119.43	6689.86	6969.71	6701.43	6149.86	7200.57	8286.71
335.347	10890.9	8813	8703.71	8528.29	8403	8950.29	8792.71	8704.14	8549.71	7631.71	7415.43	7568.14	7974.57	8320	8223.72	8441.86	8475.71	7395.29	7264.14	7668.43	8086.43	7819.86	7818.29	8034.71	10260.3	7106.71	6731.86	7240.14	7745.71	7528	7569.29	7756	9152.29	7485.71	6735.86	6987.57	7309.43	7181.43	7135.29	7537.29	8902	7483.86	7104.86	6722.57	6989.86	6717.57	6124.14	7204.14	8296.29
336.595	10917.9	8820.71	8699.86	8507.57	8385.29	8916.86	8767.29	8751.14	8518.71	7629	7440.43	7546.57	7972.71	8327.86	8225.57	8424.14	8466.14	7358	7224.86	7645.29	8065	7824.86	7848.14	8006.29	10232.9	7104.71	6705	7232.71	7738	7519.14	7607.57	7753.14	9140.57	7441	6734.86	6988.43	7286.43	7199	7135.14	7441.86	8870	7462.43	7093.29	6707.71	6969.43	6676.43	6109.29	7195.86	8261.71
337.842	10911.4	8815.71	8691.71	8539.14	8308.43	8951.43	8789.86	8706.14	8549.43	7613.29	7401.43	7532.71	7976	8327	8208.29	8400.86	8445.14	7369.86	7264.71	7675.86	8047.71	7838	7837.43	8019.57	10239.6	7113.43	6728.29	7225.43	7730	7518.71	7567.57	7716.43	9091	7443.29	6706	6944.71	7277	7140.86	7114.71	7443.14	8864.43	7498.86	7107.57	6689.14	6899.14	6678.14	6099.14	7217.86	8278
339.089	10915.6	8827.14	8690.71	8509.14	8392	8948.57	8779.43	8691.57	8549	7604.86	7435.43	7579.14	7966.14	8330.29	8240.14	8399.29	8463.57	7321.71	7241	7694.57	8069.43	7841.43	7821	8002.57	10246.9	7064	6721.29	7228.14	7711.29	7490.57	7575.86	7741	9116.86	7438	6731.43	6983.57	7288.14	7156.29	7108.57	7469	8885.29	7498.86	7110	6673.14	6964.86	6709.43	6101.71	7203.43	8257
340.336	10889.6	8786.57	8700.14	8435.57	8331	8927.14	8757.14	8695.43	8519.29	7610.86	7389.71	7515.29	7949.57	8289.86	8211.14	8368.29	8437.43	7356	7250.57	7643.86	8022	7808.43	7819.86	7993.71	10244.3	7054.86	6686	7211.71	7728.71	7465.71	7577.29	7716.14	9141.29	7462.71	6718	6963.86	7311.29	7118.29	7107.57	7448.57	8871.71	7500.29	7076	6679.57	6942.43	6662.57	6111.43	7183.57	8284.86
341.583	10903.6	8828.86	8656.29	8484.71	8366.86	8913.29	8758.43	8670.14	8523.14	7570.29	7394.57	7533.86	7973	8337.28	8158	8393.43	8438.71	7332.86	7249.43	7639.71	8052.57	7803.29	7776.29	7981.14	10232.9	7068.43	6694	7179	7694.86	7477.14	7515	7718	9142.29	7441	6709.43	6949.57	7271.71	7136.14	7117.86	7444	8886.29	7481.71	7059.57	6683.29	6941.29	6682.43	6104.43	7159.43	8270
342.828	10867.1	8792.29	8693.57	8468.86	8339.57	8872	8697.29	8669.29	8499.86	7598.29	7379.29	7537.86	7925	8299	8163.14	8371.86	8462.86	7317.14	7229.57	7626.43	8081.14	7803.71	7757.57	7957.71	10220.3	7063	6678	7180.57	7672	7473.57	7555.71	7683.57	9150.71	7419.86	6685.29	6941.29	7282.57	7102.29	7103.29	7421.43	8893.57	7469.57	7054.71	6645.86	6950.86	6657.86	6072.86	7156.29	8256.43
344.074	10877.9	8826	8638.14	8479.71	8343.71	8855.43	8753.57	8654.86	8497.29	7595.57	7340.86	7516.29	7899	8271	8169.57	8375	8421.14	7319.57	7192.29	7613.14	7998.71	7798.43	7781.14	7958	10260.4	7059.57	6671.57	7163.71	7686.57	7457.14	7525.43	7688.43	9114	7452.43	6669.57	6933.86	7265.57	7136.71	7081.86	7423.71	8852	7455.71	7037.43	6646.86	6906.43	6628.57	6096.86	7182.57	8259.29
345.32	10837.9	8755.14	8642.71	8487.57	8334.43	8871.86	8752	8666.29	8507.71	7541.14	7351.57	7524.86	7918.14	8281.72	8158.14	8368.86	8443.43	7315	7204.57	7626.29	8014	7793.43	7753.29	7996.86	10231.7	7066.86	6672.14	7196.14	7662.14	7407.86	7496.57	7694.57	9096.14	7423.43	6702.14	6928	7262.29	7125.43	7078.29	7434.14	8880.86	7469.57	7084.29	6634.14	6904.71	6655.86	6072.43	7167.14	8273.86
346.565	10868.6	8770.14	8672.57	8465.57	8306.86	8903.29	8743.72	8682.86	8530.71	7592.86	7359.71	7545.29	7919	8309	8183.43	8361.71	8421.29	7318.43	7203.29	7600.57	8040.86	7782.57	7780.86	7957.43	10285.1	7075.43	6674.43	7167.57	7724.43	7477.71	7528	7683.57	9120.71	7449	6702.43	6965.86	7265.57	7129	7087.57	7437.71	8899.43	7488.71	7061.43	6658.71	6921.86	6644.71	6077.86	7191.57	8265.29
347.81	10860.1	8801	8657.71	8439.29	8285.14	8908.71	8714	8650.71	8552.14	7616.71	7346	7538.14	7927.86	8295.57	8158.29	8381.43	8462	7314.57	7212	7620.43	8012	7763.43	7738.29	7983.57	10277.3	7062.86	6677.71	7198	7684.86	7467.43	7528.86	7692.86	9130.43	7451.57	6686	6953.14	7280	7144.14	7114.57	7407.86	8868.14	7487.86	7071	6658.57	6932	6657.57	6108.57	7153.14	8293
349.054	10885.1	8764.57	8612.71	8473.86	8298.57	8869.86	8720.86	8688.57	8533.86	7602.14	7375.71	7526.71	7920	8316.43	8167.14	8377.43	8467.71	7315.86	7193.86	7624.29	8057.29	7805.57	7740.86	7983.57	10332.9	7100.86	6698.43	7197.57	7693.29	7482.43	7533.71	7697.86	9168.14	7453.14	6717.43	6963	7284.43	7149.14	7116.14	7420.71	8887	7499	7095.71	6654.14	6897	6645.29	6084.14	7124.29	8267.43
350.298	10968	8789.14	8665.86	8445	8358.43	8941.29	8730.57	8710.71	8573.86	7621.86	7340.71	7538.43	7981.86	8308.43	8204.14	8436.86	8508.86	7371.57	7233.14	7663.14	8081.43	7810.43	7779.86	8023.57	10423.7	7065.57	6712.86	7251.86	7710.14	7512.14	7554.29	7751.29	9172.29	7475	6720.57	7008.14	7297.86	7126.71	7113.57	7456.14	8945.14	7529.57	7143.43	6668.86	6927.57	6643	6082.86	7197.86	8284.29
351.542	10916.9	8786.71	8675.43	8461.86	8308.71	8928.57	8739.43	8701.86	8572.29	7639.86	7388.57	7523.43	7924	8311	8180.57	8413.43	8492	7367.71	7211.71	7678	8011.71	7798.86	7788.71	7981.86	10418.4	7124.71	6692.86	7229	7708.29	7454.86	7559.86	7694.14	9151.57	7445.86	6700.14	7010.86	7268.29	7120.71	7115.57	7424.29	8926.29	7487.71	7108.43	6661.14	6919.43	6660.43	6076.86	7169.86	8284.57
352.786	10953.1	8826.71	8646	8457	8340.57	8938.86	8753.29	8653.71	8619.86	7638.43	7382.57	7557.57	7946	8305.14	8174.43	8376.86	8515.29	7359.43	7204	7666.57	8046	7808.29	7751.29	7974.14	10349.1	7135.86	6676.57	7232	7699.57	7457	7546.86	7701.43	9166.57	7430.29	6695	6987.71	7288.43	7144.43	7119.71	7407.14	8907.29	7491.86	7071.14	6670	6918.71	6642.14	6095.43	7192	8279.71
354.028	10897.1	8807.57	8679.14	8440.71	8307.14	8937	8742.14	8684.71	8589.14	7624.86	7386.14	7539.29	7912.43	8297.71	8167.71	8394.57	8492.14	7325.71	7232	7688.71	8031	7783.43	7791.57	7951.57	10298.9	7092	6685.57	7212.71	7679.14	7492.43	7538.71	7708.57	9143	7416.57	6692.43	6953.86	7276.57	7116.43	7102.86	7417.86	8870.71	7482.71	7088.71	6667.57	6928.57	6655.86	6066.14	7187.43	8243.86
355.271	10883.3	8819.14	8688.14	8461.14	8330.71	8922	8723.43	8710.57	8579.86	7623.14	7345.86	7539.43	7926.43	8298.71	8157.71	8380	8460.71	7333.86	7206.86	7664.86	8035	7777.71	7764.29	7995.57	10272.6	7079.14	6678.86	7192.57	7675.57	7488.71	7532.29	7704.29	9130.14	7426.57	6669.86	6939.14	7263.71	7118.14	7096.43	7422.86	8869.14	7478.71	7082.43	6676.71	6925.57	6635.86	6089	7170	8287.14
356.514	10837.9	8817.57	8638.71	8446.57	8319	8864.14	8705.14	8675.29	8529	7596	7333.14	7513.57	7896.29	8268.29	8155.57	8364.14	8456.86	7276.43	7161.14	7615.43	7993.57	7759	7772.57	7904.86	10231.7	7081.71	6697.86	7149.57	7671.71	7514.71	7510.43	7702.71	9087.86	7389	6690.86	6983	7257.86	7089.86	7100.14	7402.86	8825.14	7440.86	7056.29	6638.29	6903.29	6645.57	6055.71	7139.71	8254.86
357.756	10822.9	8745.14	8635.29	8465.29	8322.57	8893.57	8751	8645.71	8501.71	7557.86	7364.71	7511.29	7895.43	8278.86	8162.14	8349.86	8450.43	7302	7178.71	7620.43	7974.43	7768.71	7725.71	7960.71	10201.3	7054.43	6653.71	7158	7666.43	7455.86	7474.86	7672.71	9099.29	7424	6687.14	6954.71	7252.71	7108.57	7070.14	7419	8863.57	7414.71	7088.57	6644.57	6920.43	6624	6066.86	7136.43	8226.86
358.997	10852.6	8757	8650.71	8404.57	8282	8872.71	8716	8639.29	8512.57	7557.29	7340.29	7478.71	7905.14	8252.14	8161.43	8343.29	8412.86	7284.86	7180.43	7623.43	7981.29	7773.71	7759.43	7915.14	10233.7	7034.43	6653.71	7173.57	7642	7433	7501.14	7687.14	9078.14	7402	6698.71	6856.86	7241.29	7095.71	7073.29	7396.71	8847.14	7459.43	7059.14	6598.43	6897.86	6595	6079	7151.29	8256.28
360.239	10836.4	8764.57	8634.86	8436.71	8300.14	8881.43	8678.43	8615.43	8470.71	7552.71	7357.43	7473.57	7901.71	8227.57	8156	8340.71	8432.29	7280.57	7170.86	7613.43	7981.29	7708.43	7730.29	7955.14	10250.9	7017.14	6652.86	7157.86	7652.29	7416.86	7493.71	7668.57	9074.86	7394.43	6650.29	6957.29	7270.14	7088.57	7033	7388.43	8856.14	7442.57	7040.14	6610.86	6862.57	6598.29	6029.71	7085	8232.57
361.48	10845.7	8696.57	8605.43	8436	8249.14	8826.43	8672.71	8618.43	8509	7571.57	7340.86	7460.29	7888.57	8265.57	8101.86	8347.86	8419.43	7241.71	7151.86	7595.71	8002.86	7737.86	7711.57	7915.71	10177.4	7017.71	6661.14	7122.57	7628.86	7439.29	7470	7643.57	9036.57	7384.29	6659	6929.71	7199.71	7058.14	7031.43	7385.43	8824.57	7422.71	7013.71	6631.86	6871.43	6602.86	6032	7104.57	8185.86
362.721	10803.3	8731.86	8659.71	8398	8294.86	8860.57	8713.43	8661.57	8446	7555	7333	7471.29	7883.29	8228.43	8134	8349.43	8408.43	7322.14	7195.86	7588.86	7976.86	7754.57	7731.57	7906.43	10232.7	7048.14	6672.57	7190.14	7664.29	7459.43	7485.86	7635	9119.14	7404.57	6683.57	6920.71	7210.43	7108.14	7016.29	7409.71	8854.43	7456.57	7064.71	6617.43	6892.43	6641.71	6068	7152.57	8193.57
363.961	10794	8712.86	8615.29	8413.29	8246.14	8823.71	8671.29	8595.29	8509.71	7548.86	7360.57	7464	7883.43	8235.57	8154	8306.43	8422	7288.86	7151.57	7606.86	7980	7692.57	7716	7904.14	10222.6	7027.57	6636.43	7159.14	7616	7440.29	7455.71	7647.86	9059.71	7412.43	6647.43	6931.71	7219.14	7083.86	7034	7405.29	8809.71	7417.29	7034.71	6582.14	6866.71	6600.14	6012.29	7132.71	8201.86
365.201	10735.7	8721.43	8610.43	8413	8250	8856.14	8665.14	8622.71	8531.71	7542.71	7332.57	7473.43	7873.14	8247.29	8098.14	8346.57	8402.43	7273.14	7162.29	7590.86	7984.57	7725.86	7715.71	7898.57	10246.3	6990	6637.86	7151.57	7616.71	7420	7455.14	7630	9107.71	7410.43	6674.14	6922.86	7213.43	7102	7039.71	7365.57	8832.71	7426.71	7035.14	6605.29	6837.86	6600.57	6041.14	7113.29	8232.43
366.442	10747.7	8705.43	8608.28	8376.43	8236.14	8824	8658.86	8570.71	8481.29	7572.71	7316.29	7496.14	7848.71	8226.43	8142.71	8320.28	8405	7267.43	7176	7619.71	7970.43	7743.57	7713.71	7911.43	10241.4	7014.29	6674.71	7183.57	7613	7429.29	7472	7640.43	9102.29	7401.57	6648.29	6963.71	7215.14	7087.14	7039.57	7406.71	8837.71	7435.71	7055	6611	6889.71	6601.29	6034.14	7135.71	8229.43
367.681	10766.3	8717	8586	8380.57	8240.29	8833.86	8637.14	8591.71	8516.86	7582.57	7297.43	7469.14	7857.43	8216.14	8136.71	8334.28	8435.57	7279.43	7166.71	7633.86	7982.29	7766	7695.29	7916	10332	7073.86	6645.86	7182.71	7632	7447	7491.71	7632.71	9137.71	7411.86	6645.71	6933.71	7245.14	7083.86	7050	7390.43	8862.14	7466.29	7082	6611.43	6890	6612.57	6044.43	7121.14	8216.57
368.92	10727.6	8718.29	8586	8352.14	8223.86	8867.29	8671.86	8606.57	8518.14	7567.57	7353.29	7529.14	7871.71	8272.72	8138.57	8350.57	8469.71	7294.14	7175.57	7634.43	8036.29	7731.71	7697.29	7916.71	10435	7025.71	6717.86	7239.14	7650	7494.71	7478.29	7653.43	9176	7404.57	6671.71	6979.71	7245.57	7097.57	7028.71	7367.29	8895.71	7472.29	7092.71	6631.86	6890.14	6619.14	6004	7125.43	8258
370.159	10771.4	8707.57	8606.71	8371.57	8256.86	8855.29	8637.14	8602.72	8552.14	7594.57	7329.29	7478.71	7876.57	8254.43	8112.14	8296	8505.57	7295.71	7177.71	7643.14	7987.57	7742.29	7719	7894.43	10529.9	7061.14	6651.29	7235.86	7648.29	7428.14	7482.71	7637.71	9221.86	7451.43	6687.71	7008.43	7265	7098.71	7034.43	7369	8910.71	7480.29	7108.14	6619.43	6932.86	6593.71	6024.43	7116.71	8247.57
371.397	10781.1	8736.29	8577	8382.86	8214.86	8861	8642	8573.86	8617.57	7569.71	7317.43	7504.29	7842.43	8209.14	8098.43	8285.29	8482.57	7303.29	7173.14	7662.43	7960.86	7715.71	7704.71	7923	10502	7080.43	6646.14	7207.71	7617.71	7418.43	7458.71	7610	9181.86	7401.14	6664	6953.86	7229.57	7081	7011.43	7334	8867.29	7453.29	7067.29	6608	6875.14	6600.43	6023	7092.29	8198.43
372.636	10757.3	8738.57	8571.86	8345.43	8235.86	8873.43	8610.57	8570.86	8572.71	7545	7304.29	7482	7847	8209.86	8108.43	8283	8409.71	7252.71	7126.43	7608.71	7929	7712.14	7678	7875.71	10358.3	7019.57	6620	7164.29	7589.43	7376.57	7423.29	7598.57	9083.71	7343.14	6609.71	6920.43	7198.86	7069	6985.71	7334.29	8806.29	7404.14	7006	6587.14	6850.71	6540.43	5974.43	7069.86	8117.43
373.873	10724.7	8741.29	8552.86	8321.14	8197.29	8788.57	8581.71	8527.43	8464.57	7522.71	7229.71	7400.14	7815	8156.57	8064.14	8265	8358.86	7217.71	7106.29	7564.57	7885.71	7662	7618.14	7849.71	10216.7	6968.14	6567.14	7133.86	7573.71	7349.71	7374.86	7567	9006.71	7304.29	6567.14	6846	7134.57	6990.43	6986.14	7310.14	8737.86	7377.29	6973	6524.29	6798.14	6555	5978.57	7046.29	8088.86
375.111	10637.4	8642.14	8490.43	8310.14	8170.43	8768.71	8554.86	8517.86	8404.86	7468.43	7240.29	7401.71	7753.71	8127.57	8018.29	8226.43	8315.28	7170.43	7071.57	7494.71	7864.86	7643.57	7610.71	7795.14	10108.9	6921.86	6563.14	7068.14	7524	7340.86	7369.71	7545.29	8953.29	7281.43	6578.29	6843.14	7073.29	6967.86	6953.43	7236.71	8678.29	7327.57	6929.57	6507.29	6771.57	6506.43	5935.14	7053.43	8064.86
376.348	10630.3	8571.43	8482.14	8271	8127.43	8710.71	8517.43	8490.29	8348.57	7432.43	7188.86	7358	7732.71	8096.29	7977.43	8144.29	8262.57	7155.29	7029.43	7439.14	7827.14	7605.71	7601.86	7747.14	10068.4	6880.57	6514.86	7057.14	7467.14	7309.71	7322.86	7497.43	8870.86	7246.14	6489.57	6766.86	7080.29	6945.71	6881	7213.43	8624.71	7281	6872.57	6454.14	6733.14	6459.71	5921	6935.43	8011.43
377.585	10559.3	8534.71	8470.43	8261.57	8076.57	8653	8473.71	8404.57	8296.29	7386.14	7156.71	7294.57	7640	8025	7914.29	8130.14	8214.57	7090.43	6989.57	7419.57	7797	7557.57	7541.29	7709.43	9993.57	6852.43	6462.43	6975.57	7455	7239.29	7296.86	7453	8867.86	7216.29	6469.86	6734.29	7015.71	6901.57	6855.57	7182.14	8622.57	7242.29	6844.71	6452	6678	6425	5862.71	6934.57	7974.57
378.821	10473.3	8518.43	8393.29	8174.57	8051	8655.71	8432.57	8392	8257	7352.14	7138.71	7284.71	7617.14	8017.86	7902.29	8108.71	8171.57	7085.29	6930.43	7365.57	7711.71	7523.71	7496.86	7690.86	9931.86	6828.43	6469.57	6921	7389.86	7201.71	7274.29	7396.71	8820.57	7135.14	6436	6696.57	6989.57	6867.43	6846.86	7142.86	8551	7208.86	6817.29	6392.43	6671.71	6385.14	5837.57	6892.86	7951.43
380.057	10438.1	8473.14	8343.57	8170.43	8018.71	8561.57	8406.43	8338.43	8213.43	7316.71	7082.14	7216.29	7593.71	7967.43	7912.29	8058	8150.14	7020	6916.57	7342.86	7721.29	7476.14	7463.86	7665.14	9915.71	6804.86	6434.43	6896.14	7337.57	7181.71	7184.14	7381.71	8767.57	7109.43	6441.29	6663.29	6983.29	6830.86	6792.86	7080.86	8501	7177.57	6784.43	6371.86	6647.29	6376.14	5809.57	6820.43	7904.71
381.293	10409	8448.57	8314.71	8124.43	7981.86	8560.14	8389.71	8314.43	8217.43	7296.43	7075.29	7220.57	7551.14	7922.29	7824.29	8047.43	8111	7029.86	6928.14	7340.57	7679	7477.86	7429.57	7645.43	9866.29	6768.43	6434.57	6900.43	7341.57	7143.43	7200.14	7370.71	8776	7155.57	6413.71	6659.14	6919.71	6818.43	6766.29	7091.29	8503.57	7179.29	6774.29	6339.71	6616.86	6334.43	5795.14	6848.71	7931.14
382.528	10364.6	8415.43	8275.43	8077.43	7943	8530.43	8331	8292.29	8191.43	7289.57	7054	7170.14	7583	7927.29	7803.57	8024.43	8091	7035.43	6899.43	7305.57	7681.43	7454.71	7413	7597.86	9887.29	6753.57	6397.14	6902.86	7315.71	7138.71	7178.57	7341.29	8768.29	7107	6426.86	6661.57	6930.43	6779.86	6751.29	7049.29	8487	7143	6773	6353.43	6584.86	6323.43	5809.14	6839.43	7902.29
383.764	10325.7	8402.86	8233.43	8057.57	7912.43	8522.57	8318	8271.43	8147.86	7241.14	7001.57	7177.71	7549.57	7870.29	7805.57	7975.86	8077.14	6985.57	6861.71	7324.14	7659.57	7419	7392.86	7623	9836	6741.86	6391.86	6877.57	7307.14	7113.14	7163.71	7333.71	8698.29	7086	6352	6620.86	6942.71	6792	6738.57	7086.57	8464.71	7135.14	6737.29	6308.43	6591.86	6324.71	5794.43	6794.14	7854
384.999	10315	8361.71	8248.57	8033.29	7922	8468.71	8284.57	8243.86	8142.29	7228.43	7029.86	7164.29	7519.57	7889.71	7790.29	7967.57	8079.29	6990.29	6871.14	7289.57	7664	7386.71	7383.43	7592.43	9831.71	6709.14	6377.29	6848.43	7285.29	7130.43	7157.57	7300.71	8733.71	7081.86	6373.71	6628.86	6926.71	6786.71	6746	7066.57	8492.86	7144.14	6739	6339.14	6578.86	6318.71	5810.57	6828	7872.57
386.233	10256.3	8348.29	8204.29	8019.57	7889.29	8435.86	8303.71	8237.14	8095	7245	6953.57	7127.86	7514.29	7891	7754	7975.14	8094.43	6979.71	6847.14	7273	7618.14	7397	7338	7557.29	9821	6727.29	6360.43	6830	7311.14	7110	7132.86	7315.29	8643.43	7051.29	6361.14	6601.86	6913.43	6761.71	6741.29	7066.86	8428.14	7125.14	6728.14	6307	6577.86	6299.14	5778.14	6813.86	7841.86
387.467	10264	8333.86	8237.43	8014.57	7880.43	8466.57	8290.86	8251.43	8140.86	7216.14	7020.14	7145.57	7537.43	7904.57	7777.14	7973.43	8082.57	6989.14	6875	7271.86	7659.14	7388.43	7397.14	7591.86	9824.14	6733.43	6397.29	6865.86	7299	7119.71	7122.43	7342.29	8683.43	7073	6359.57	6631.86	6917	6773.14	6740.43	7093.14	8452.71	7102.14	6727.86	6335	6585.71	6330.57	5784	6820	7849.86
388.701	10280.3	8350.71	8212.43	8042.86	7900.43	8457.71	8268	8227	8140.57	7235.43	7022	7195.86	7521.71	7899.43	7789.14	7995.71	8086	6977.86	6869.57	7286.86	7654.14	7444.29	7399.71	7597.71	9827.14	6752.43	6347	6885.57	7337.29	7096	7175.29	7328.71	8705.71	7085.29	6365.86	6640.57	6904.43	6803.86	6750.43	7065.29	8480	7150.43	6766.14	6340	6594.57	6310.29	5795.57	6801.71	7864.86
389.934	10284.3	8376.71	8249	8059.57	7873.14	8463.71	8295.57	8234.86	8153.43	7219.29	7025.57	7138.86	7548.86	7910.29	7755.14	7986.43	8067.14	6989.57	6884.86	7287	7646.86	7419.14	7376.14	7591.29	9908.29	6752.86	6349.14	6859	7303.14	7120.14	7203.43	7308.86	8717.14	7097.86	6377.57	6660.86	6931.86	6808.57	6779	7083.57	8477.86	7141.43	6763.14	6339.43	6599.57	6337	5786.86	6825.14	7887.29
391.168	10248.1	8331.14	8264.71	8060.14	7913.29	8461.29	8314.14	8217.71	8137.86	7247.71	7032.57	7184	7546.29	7904.14	7819.14	7973	8082.71	7003.57	6905.86	7291.86	7658.29	7426	7432.57	7603.29	9842.71	6741.86	6404.86	6874.29	7306.57	7136.86	7188.86	7333.71	8781.43	7097.57	6407	6636.71	6959.57	6818.71	6792.86	7083.29	8485.86	7120.14	6748.43	6336.71	6606.29	6335.14	5805.43	6817.57	7901.14
392.401	10277	8351.86	8246	8044	7917.57	8470	8367.14	8263.86	8178.57	7294.43	7022.43	7189.43	7569	7932.14	7815.43	8023.57	8075.57	6989.29	6899.57	7318.14	7661.86	7463.86	7440.43	7613.71	9907.29	6777.71	6403.43	6903.71	7365.43	7156.29	7206.86	7366.71	8725.43	7167.29	6386.86	6688.29	6976.43	6828	6772.57	7127.86	8500.29	7179.43	6808.57	6360.57	6611	6353.57	5809.57	6868	7905.29
393.633	10331.1	8334.29	8262.14	8065.29	7939.72	8465.29	8320.86	8268.29	8131.57	7260.29	7054.71	7225.57	7598.71	7934.29	7806.57	8021.14	8143.57	7031.57	6917.57	7326	7716	7471.43	7457.14	7627.86	9931.57	6786.14	6414.86	6911.43	7348.57	7191.86	7215.14	7373.43	8742.43	7124.71	6433.29	6676.29	6990	6826.14	6793.86	7148.43	8526.57	7180.57	6809.14	6374.43	6653.29	6399.57	5812.86	6868.86	7894.14
394.865	10282	8334.57	8312.86	8091.71	7922.43	8491.86	8324	8282.43	8189.14	7288.29	7066	7240.57	7578.14	7974.43	7841.29	8057.86	8141.57	7042.57	6952	7349.43	7728.29	7467.43	7483.71	7635.71	9927.14	6771	6423.29	6892.14	7382.43	7222	7239	7395.86	8810.43	7132.14	6441.86	6725.57	7024.29	6839.71	6803	7123.43	8531.86	7171.57	6819.86	6403.14	6667.29	6386.86	5816	6884.14	7932.71
396.097	10301.1	8384.14	8291.14	8120.86	7961.57	8543.43	8386.86	8321.29	8245.14	7307	7072.86	7219.43	7608.71	8022.71	7869.71	8073	8179.29	7054	6937.71	7399.57	7763.43	7501.71	7475.86	7660.29	10015.6	6803	6458.43	6972.57	7419.86	7215	7264.57	7420.29	8833.57	7165.14	6483	6744.86	7002.29	6890.71	6843	7158.14	8597.43	7245	6816.14	6379	6700.57	6410.86	5881	6884	7968
397.328	10316	8385.14	8316.71	8119.14	7993.14	8549.43	8397.14	8336.43	8237.71	7324.29	7098.14	7250	7636.71	7988	7884.43	8078.71	8190.14	7048.86	6919.14	7393.86	7750.43	7515	7459.43	7659.57	9972.43	6854.43	6435.71	6948	7380.57	7209.71	7253	7427.57	8821.71	7166.86	6478.29	6742	7029.71	6878.29	6832.29	7178.14	8574.86	7237.71	6845.29	6437.43	6691.43	6410.14	5867.71	6910.57	7959.57
398.56	10337.6	8400.86	8324.43	8122.57	7995	8533.86	8419	8314	8224.14	7323.57	7103.86	7240.14	7663.86	8036.86	7876.71	8117.14	8204	7052.29	6963.29	7396.43	7763.57	7529	7471.57	7698.86	10008.6	6827.29	6445.71	6947	7395.86	7220.43	7254.57	7412.14	8860.71	7180.29	6460.29	6741.14	7043.57	6904	6818.43	7164.57	8576.14	7235.14	6816.57	6417.29	6684.57	6428.71	5856.14	6855.29	7975.86
399.791	10317.4	8439.71	8304.86	8178.14	7993.43	8549.29	8425.29	8341.71	8264.86	7327.86	7104.14	7239.86	7644	7991.86	7888	8087.14	8187.43	7099.71	6957	7414	7739.86	7516	7489.57	7671.14	10040	6819.71	6468.29	6966.71	7442.57	7232.43	7250.29	7434.57	8831.57	7200.14	6430.71	6733.14	7004.71	6914	6818.29	7140.71	8563.71	7218.71	6840.43	6411.57	6672	6423.43	5872.86	6932.43	7972.86
401.021	10317.7	8436.86	8325.29	8180.14	7990.14	8554.71	8398.71	8332.29	8240.29	7310.29	7125.14	7266.71	7676	8030.71	7885	8095	8195	7010.57	6940.86	7401.29	7737.29	7522.14	7480.14	7683.43	10002.3	6816	6457.86	6955.14	7400.14	7255.86	7254.29	7380.14	8865.71	7163.43	6457.29	6721.43	7029	6907.29	6843.43	7148.29	8587.43	7221.43	6819.43	6430.43	6662.14	6415.71	5827.86	6889.14	7944.29
402.251	10366.6	8414.71	8338.43	8132.29	8001.43	8565.43	8366.86	8335.86	8248.43	7353	7116.86	7274.86	7617.29	7972.86	7867	8056.86	8173.14	7079.57	6947.29	7397.71	7761.71	7488.29	7471.71	7648.14	10036.7	6822.57	6460	6977.14	7398.71	7213.29	7238.43	7403	8857.86	7151	6458.29	6720.86	6994.71	6882.43	6831.57	7122.43	8587.29	7223.57	6800.57	6408	6666.71	6395.57	5833.43	6868.86	7940.71
403.481	10331.4	8415	8336.71	8128.14	7941.57	8555.43	8373.86	8313.57	8255.86	7322.43	7086.71	7237.14	7613	7972.29	7860.43	8072.14	8181.14	7035	6962.71	7380.86	7720.43	7498	7458.57	7673.14	10045.7	6832	6452.29	6987.57	7393.29	7214.86	7203.43	7409.43	8866	7177.86	6452	6748.14	6999	6861.43	6808.71	7159.71	8579.86	7219.71	6839.29	6414.86	6663.86	6402.14	5834.29	6883.29	7955.29
404.711	10345	8411	8288.29	8120.14	7998.71	8529.29	8379.57	8308.57	8242.14	7344.43	7091.29	7221.57	7606.14	7975.29	7862.71	8033.14	8205	7082.29	6942.57	7368.57	7727.14	7490.14	7428.71	7657.14	10097.9	6838.14	6441.71	6949	7378.43	7199.14	7210.71	7363	8936.71	7163.86	6448.71	6756.43	7011	6857.71	6812.14	7087.14	8599.71	7244.14	6878	6397.43	6651.71	6397.57	5835.29	6896	7932
405.94	10311.3	8449.86	8332.14	8107.71	7999.86	8563.43	8369.57	8300.29	8312.14	7309.14	7090.57	7254.57	7650.71	7986.14	7869.43	8058.86	8236.14	7102.86	6942.14	7401.43	7735	7516	7451.29	7669.14	10227.4	6842.14	6469.71	6983.14	7431.14	7204.43	7229.86	7402.43	8944.29	7217.29	6458.71	6783	7021.29	6874.71	6804.43	7124	8659.86	7256.71	6857.29	6409.14	6652.71	6406.29	5855.29	6896	7983.57
407.17	10379.1	8435.71	8341.71	8107.71	7994.29	8609.86	8396.71	8316.14	8345	7364.43	7105.14	7236.71	7618.57	7992.86	7857.57	8070.14	8309.71	7064	6992.43	7435.71	7726	7513.71	7482	7706	10318.7	6907	6497.86	6996.29	7420	7218.57	7236.57	7425.43	8951.57	7197.14	6494	6795.71	7045.14	6890.29	6843.57	7144.43	8635.71	7272.71	6911.86	6407.86	6688	6415.57	5861.71	6931	7993.71
408.398	10388.4	8498.86	8340.43	8138.71	7986.43	8606.57	8369.57	8312.14	8395.43	7366.14	7092.86	7278	7631.14	8011.71	7903.14	8096.57	8281.29	7065.29	7014	7436.29	7795.71	7571	7509	7703.14	10264.1	6877.43	6501.29	7012.29	7453.43	7231	7270.86	7398.29	8933.43	7216.57	6520.43	6765.86	7032.86	6902.86	6823	7131.71	8631.14	7257.71	6874.14	6419.43	6718.86	6436.29	5861.86	6922.29	8015.71
409.626	10403.3	8478.43	8389.29	8161.43	7995.29	8612.14	8379.14	8343	8385.29	7368.71	7125.57	7256.14	7654.29	8015.29	7880.71	8074.57	8283.43	7107.71	7002.14	7437.86	7764.29	7547.57	7514.71	7707.86	10120.4	6859.57	6497.86	6986.14	7453.29	7250	7257.29	7454.86	8908.57	7213.29	6499.14	6774	7081.86	6931.29	6873.57	7153.57	8608	7274.71	6878.71	6419.57	6709.29	6473.29	5887.86	6947.86	8000
410.854	10371.1	8477.43	8345.57	8147.57	8004.43	8598.71	8424.57	8380.86	8299.14	7336.14	7130.29	7291.14	7665	8055.43	7925.57	8101.86	8214.14	7073	6992	7425.43	7802.71	7573.71	7502.71	7699.71	10064.9	6847	6489.43	6972.29	7496.14	7294.14	7312.86	7460.86	8893.57	7241.57	6515.86	6771.57	7060.57	6942.29	6879.71	7185.28	8573.43	7251.71	6865.43	6457	6727	6484.43	5898.29	6963.86	7951.29
412.082	10332.7	8482.43	8357.29	8184.57	8065.57	8617.14	8430.57	8378	8270	7365.43	7149.57	7326	7694.43	8080.29	7935.86	8144.71	8229.14	7109	7021.57	7460.43	7805	7617.86	7524.43	7743.71	10049.9	6849.86	6499.86	7017.86	7473.43	7298.29	7316.71	7443.14	8891	7222.57	6489.14	6735.57	7062.86	6902.29	6886.57	7206.71	8569.71	7300	6893.86	6444.14	6727	6472.86	5891.43	6965.14	7974.57
413.309	10360	8476.14	8372.57	8163.43	8041.57	8633.57	8450.14	8382	8278.29	7393.29	7156	7317.43	7696.29	8091.29	7930	8135.86	8193.71	7083.57	7032.86	7429	7831.29	7547.29	7518.57	7748.43	9997.29	6858.57	6499.29	6994.29	7447	7291	7295.14	7482.86	8830.71	7227	6500.14	6776.29	7090.71	6915.43	6882.57	7198.71	8584.71	7283.57	6868.86	6442.86	6704.14	6464	5894.86	6959.14	8002.71
414.536	10327.1	8435.14	8374.86	8150	8031.86	8584.14	8433	8369.57	8261.57	7346.14	7144.71	7306.57	7690.14	8057	7916.29	8130.86	8192.71	7085.86	6989.43	7434.71	7795.14	7566.71	7523	7700.57	9993.14	6832.29	6484.86	6976.71	7453.14	7240.71	7250	7441.29	8831.71	7182.71	6491.29	6721	7023.14	6939.29	6849.14	7142.43	8589.57	7223.86	6840.14	6444.29	6701.71	6454.71	5864.43	6897.14	7954.86
415.762	10330.3	8434.29	8378.57	8145.43	8018.14	8581	8435.43	8351	8235.71	7329.86	7117.14	7263.43	7659.14	8035.71	7899.43	8111.71	8171.43	7086.43	6943	7400.71	7749.14	7547.86	7487.86	7694.86	9966.14	6824.43	6474.29	6952.29	7416.57	7242.86	7229.71	7414.71	8831.14	7192.71	6463.14	6716.86	7003	6909	6813.29	7145.14	8507	7226.43	6835.57	6406.14	6676.14	6433	5825	6891.43	7930.43
416.989	10299.1	8406.14	8308.71	8112.14	7990.29	8541.43	8354.43	8336.29	8205.14	7288.86	7064.57	7215	7643.71	8004.29	7859.43	8076.57	8121.86	7058.57	6906.43	7346.43	7711.14	7494.86	7421.43	7663.14	9938.57	6785.71	6414.86	6926.86	7356.14	7222.86	7218.29	7349.57	8785.29	7112.14	6440.29	6702.86	6966.14	6821.29	6830.57	7109.71	8492.71	7204.29	6796.57	6365.86	6640.29	6356.29	5796.43	6864	7901.43
418.215	10237.3	8354.43	8293.86	8106.57	7946.71	8492.29	8380.71	8304.29	8185	7267.86	7059.29	7187.43	7584.86	7990.71	7852.14	8025.57	8125	7007.43	6910.57	7350.71	7729.71	7468.43	7427.43	7612.43	9944.57	6767.43	6413	6872.43	7330.71	7174.43	7197.29	7378.14	8739	7135.71	6408.43	6664.71	6925.14	6797.86	6794.43	7108.14	8495.71	7153.86	6781.71	6366.14	6633.43	6338.14	5829.14	6810.29	7872
419.44	10272.9	8374.43	8283.29	8121.57	7934.14	8477.43	8315.71	8273.43	8149.29	7239.14	7032.71	7210.29	7604.29	7989.71	7788	8004	8099.72	7006.29	6933	7283.14	7681.71	7465.43	7409.14	7559.43	9917	6755.29	6402.14	6885.86	7311.43	7158.43	7147.57	7355.71	8774.57	7078.29	6377.71	6686.43	6937.71	6787.29	6742.57	7103.43	8486.43	7144.14	6763.71	6335.71	6629.71	6355.57	5802.29	6819.57	7846.29
420.666	10222.7	8317.14	8257.57	8061.57	7933	8482.57	8328.71	8282.71	8142.57	7258.43	7033	7193.43	7543.43	7946.86	7800.57	7960.43	8088	6993.43	6898.14	7315.86	7648	7398	7371.14	7619.29	9859	6738.43	6388.57	6859.57	7335	7140.14	7130.57	7331.71	8740	7107.57	6393.86	6614.71	6947.71	6814	6741	7095.57	8471	7170.29	6742.57	6330.29	6612.57	6341.14	5766.29	6830	7859.14
421.89	10204.9	8371.57	8244.29	8024.71	7899.71	8481.57	8288.14	8209.71	8148.29	7212.43	7024.57	7151.14	7540.29	7897.43	7799.14	7937.43	8074.14	6976.29	6868.71	7281.14	7656.14	7421.57	7379.86	7569.86	9848.71	6727.43	6349.86	6836.43	7300	7127.14	7151.57	7314.86	8692.29	7089.57	6381.86	6617.43	6915.86	6794.43	6748.43	7053.71	8459.29	7104.57	6742.29	6342.86	6570.71	6316.14	5753	6829.14	7835.29
423.115	10151.1	8314.57	8216.43	8052	7927	8467.86	8265	8253.14	8153.14	7215.43	7017.29	7120	7536.14	7890.29	7774.14	7979.86	8069.14	6965.86	6880.57	7268.43	7637.14	7433	7391.71	7575.14	9858.86	6745	6377.86	6841.43	7289.86	7136.71	7179.29	7308.57	8733.43	7066.57	6392.43	6638.86	6931.29	6790.57	6731.43	7029.14	8440.29	7125	6721.57	6340.57	6588.14	6352.14	5776.71	6791.29	7854.71
424.339	10159.3	8335	8231.86	8035.71	7903	8486.43	8271.57	8233.86	8175.57	7242.14	7048.14	7177.29	7562.86	7912.29	7793.71	7951.14	8082.57	6974	6877	7299	7656.57	7423.71	7415.43	7583.71	9873.29	6735.14	6375.14	6864.71	7311.14	7163.43	7177.29	7311	8741.29	7090.57	6392.57	6643.14	6922	6806.57	6739.14	7080.43	8435.86	7138.57	6746.71	6348.29	6578.57	6333.57	5788.57	6814.43	7843
425.564	10163.6	8308.14	8186.86	8039.14	7874.86	8440.14	8266.86	8214.86	8151.29	7244.71	7012.57	7152.71	7553.29	7913.71	7761.86	7972.57	8075.71	6973.57	6856.14	7304	7681.57	7400.71	7394.57	7585.43	9846.57	6752.43	6365.71	6894.43	7313.43	7162.29	7155.14	7346.71	8731.86	7102	6358.71	6624.86	6908.86	6810.29	6752.71	7056.86	8460	7116.14	6732.43	6339.29	6610.14	6318.71	5786.57	6868.14	7869
426.787	10131.6	8297.57	8198	8054.29	7868.29	8422.29	8274.86	8208.57	8130.14	7253.29	7027.14	7168.43	7560.57	7933.71	7763.86	7973.57	8047.72	6952	6865.86	7301.29	7657.29	7439.57	7400.29	7542.71	9895	6716.14	6354.43	6847.43	7305.43	7140.57	7157	7315.86	8713.14	7075.29	6395.14	6606	6922.57	6803.14	6728.71	7055.14	8414.71	7113.14	6758.43	6343.71	6585.71	6318.71	5785.71	6797.29	7869.43
428.011	10153.7	8341.43	8223.86	8022.14	7917.43	8444	8272	8232.43	8161.71	7241.86	7037.57	7174.14	7577.57	7928.29	7793.86	7995.86	8073	6974.29	6894.43	7294.71	7656.43	7453.71	7414.57	7612.43	9863.14	6750.29	6378.57	6878.14	7327.71	7138.71	7146.57	7311	8727.29	7085.14	6453	6631.86	6937	6827	6739.57	7064.86	8419.86	7132.57	6741.86	6329.86	6581	6329	5779.71	6841.43	7831
429.233	10118.9	8307.14	8183.71	7996.43	7855.71	8411.14	8254.29	8204.29	8135.29	7212.71	6961.86	7129.29	7518.43	7877.43	7743.57	7952.57	8031.71	6974	6876.43	7237.57	7638	7415.43	7374.86	7573.14	9865	6754.71	6386.57	6825.29	7279.14	7143.43	7150.43	7297.29	8680.29	7085.86	6398.71	6613	6915	6773.43	6719.14	7034.86	8412.43	7125.86	6749.14	6317.71	6589.71	6313.71	5770.43	6790.57	7864
430.456	10137.7	8282.14	8203	8030.14	7847.14	8395.14	8248.29	8219	8101.86	7180.71	6982	7146.57	7566	7919.43	7781.86	7951.14	8038.57	6942.14	6851	7263.57	7651.14	7413.43	7379.86	7547.29	9851.57	6734.86	6356.14	6862.71	7309.57	7143.86	7101.86	7277.43	8676	7043.29	6369.43	6615.71	6894.71	6798.29	6735.43	7055	8416.71	7115.86	6734	6309.57	6572.29	6336.86	5733.57	6778.29	7835.57
431.679	10091.9	8301.43	8151.14	8019.57	7873.14	8422	8242.86	8218	8090	7221.86	6999.71	7149.14	7502.57	7901.43	7735.71	7954.29	8037.57	6950.71	6876.71	7285.14	7638	7384.14	7358.57	7565.57	9831	6711.86	6351.57	6841.86	7290.14	7121.29	7129.29	7301.57	8659	7066.43	6366.14	6583.57	6925.71	6782.14	6722.57	7047.29	8426.29	7124.29	6695	6289.57	6559.43	6363.71	5743.57	6805.14	7825.57
432.901	10040.7	8243	8172.57	7978.43	7847	8385.57	8254.29	8214.57	8094.86	7191.29	6975.86	7130	7537.86	7928.43	7717	7943.71	8019.29	6927.57	6794	7255.29	7663.57	7428.29	7356.29	7553.29	9778.14	6710.71	6378.29	6802.14	7296.29	7152.29	7119.71	7311.86	8687.29	7052.29	6372	6634	6904.57	6767	6729.71	7030.29	8397.43	7147.86	6742.71	6339.86	6568.43	6313	5769.14	6803.71	7818.57
434.123	10059.7	8271.86	8177	8004.43	7888.14	8409.71	8209.29	8155.43	8097.43	7209.86	6981.29	7132.86	7542.14	7875.14	7755.29	7939.29	8004.86	6950.86	6857.86	7246.57	7656.29	7417.43	7372	7548.14	9772.57	6724.14	6362.43	6835	7311.71	7147.71	7120.14	7309.57	8702.14	7059.43	6365.86	6600.29	6902	6814.71	6762.14	7045.14	8437.71	7115	6736.57	6324.29	6569	6342.29	5749.57	6805.29	7840
435.344	10078.6	8275	8162	8004.71	7879	8392.29	8257.14	8212.86	8080	7198.43	6974	7177	7553.43	7931.57	7775	7955.14	8062.29	6943.71	6854.86	7271	7678.43	7434	7362.14	7586.14	9830.29	6721.71	6358.14	6853.86	7297.43	7158.86	7154.71	7294.71	8693.14	7097.14	6379.14	6643.71	6951.14	6798.14	6720	7064.57	8417	7141.14	6733.71	6323.14	6584.71	6346.57	5753.14	6818.71	7808.86
436.565	10085.7	8272.71	8205.29	8005.43	7891.86	8417.43	8253.86	8222.29	8077.29	7212.14	6989.57	7142.43	7550.86	7893.14	7776.71	7964.14	8039.29	6972.57	6867.86	7288.71	7646.14	7457.86	7375.57	7564.43	9834.14	6727.71	6374.71	6843.57	7309	7160.14	7152	7337.43	8680.86	7093.86	6396.71	6644.57	6915.71	6817.14	6720.86	7059.57	8464.71	7151.71	6721.43	6340.14	6592.71	6339.29	5754.86	6814.71	7802
437.785	10041	8238.43	8157.71	8019.14	7875.43	8392.57	8231.71	8227.71	8088.86	7203.71	6978.71	7181.57	7556.43	7919.71	7779.71	7982.14	8026.86	6957.43	6870.14	7246	7692.43	7439.57	7390	7621	9786.43	6699.43	6396	6871.86	7319.43	7186.86	7159.14	7324	8685.57	7087.43	6402.86	6651.71	6929.43	6821.14	6739.57	7044.71	8437.43	7134.29	6756	6327.71	6580.86	6329.86	5791.43	6827.14	7833.86
439.005	10084.4	8279.57	8203.14	7999.86	7865	8406.14	8227.14	8194.14	8096.14	7204.14	6989	7168.86	7538.57	7948.29	7820.14	7966.14	8041.14	6960.43	6828.86	7302.43	7674.57	7447.43	7401.43	7593	9804.71	6750.43	6390.57	6876	7335.14	7169.57	7189.43	7321.29	8740.86	7100.43	6425.29	6623.71	6939.43	6847.86	6765.29	7069.86	8425.57	7160.43	6766.29	6321.86	6594.57	6387.71	5769.29	6807.14	7835
440.226	10056.1	8221.14	8200	8052.57	7910	8402.57	8270.43	8213.71	8095.86	7209.86	7006	7181.14	7562.71	7918.86	7813	8008	8043.57	6990.71	6862.29	7313	7683.71	7482.86	7402.14	7621	9845.86	6755.57	6395.43	6893.57	7351.57	7227.86	7220.43	7360.71	8735.43	7124	6456	6691	6963.86	6889	6798.14	7112	8444.43	7173.71	6797.57	6384.71	6670.29	6430.14	5803.71	6873.86	7877.43
441.446	10058	8249.57	8211.29	8029.86	7919.29	8393.57	8265	8257.43	8109.71	7246.29	7037.29	7216.14	7593.29	7981.29	7848.14	7982	8065	7004.57	6907.43	7333.14	7712.14	7469.14	7428.71	7612.43	9845	6796.29	6424	6900.43	7392	7273.43	7235.57	7404.14	8750.43	7133.57	6454.29	6718	7017	6932.86	6826.14	7126.29	8504.57	7222.29	6817.14	6435.14	6693	6433.43	5836.71	6903	7902
442.665	10035.1	8247.43	8180.43	8016.86	7927.57	8417.72	8299.57	8255.14	8166.86	7269.57	7056.14	7261.29	7629.29	8045.29	7865.14	8062.14	8095.57	7025.14	6918.57	7381.86	7788.43	7568.86	7517	7676.29	9887	6861.29	6434.14	6951.71	7471.57	7322.71	7295.86	7461.29	8808.57	7194.29	6486.86	6752.43	7072.86	6990.86	6873.86	7201.57	8508.43	7273.43	6875.14	6478	6738.14	6511.29	5863.29	6924.57	7948.29
443.884	10097.6	8295	8273.14	8128.72	7971.43	8507.14	8358.14	8341.43	8161.57	7321.57	7106	7325.57	7719.29	8101.71	7922.29	8168.57	8152.29	7095.29	7018.86	7471.71	7846	7635.14	7586.14	7796.86	9976.43	6917	6533	7039.71	7524.43	7416.71	7365	7534.43	8883	7252.71	6599.43	6831.14	7153.71	7116.29	6987.29	7276.43	8602.14	7359.71	6947.86	6560.71	6798.86	6599.71	5935.43	7061.29	8063.14
445.103	10130.6	8359	8310.71	8231	8060	8592.14	8425	8382.71	8232.43	7400.29	7201.14	7446.14	7813.14	8172.29	8020.29	8269.29	8217.14	7215.14	7085.71	7567.86	7980.71	7773	7688.71	7903.43	10053.6	6990.57	6660.71	7170.29	7677.43	7552.43	7483	7659.71	9033.86	7387.71	6723.86	6949.57	7273	7206.43	7089.14	7404.71	8729.86	7487	7069.86	6672.43	6971.71	6717.71	6029.14	7192.71	8184.29
446.322	10237.1	8463	8424.14	8331.86	8173.43	8687.14	8562.71	8544.57	8358.57	7541.57	7333.43	7579.43	7964.71	8388.29	8232	8423.57	8377.71	7345.57	7267.43	7779.43	8147.71	7951.14	7890	8044.14	10242.3	7172.57	6778.71	7319.57	7849.14	7723.43	7680.29	7828.29	9217.43	7553.86	6871.71	7119.29	7488	7423.86	7263.29	7630.14	8962.29	7662.29	7250.57	6914.43	7153.57	6909	6218.71	7400.57	8356.57
447.539	10359.6	8571.14	8554.29	8499.86	8347.43	8867.14	8697.71	8723.43	8537	7677	7491.43	7765.57	8198.29	8592.14	8450.14	8674.43	8518.71	7499.14	7444.71	7960.57	8404.71	8204.57	8122.57	8311.29	10437.3	7370.43	6991.29	7523.43	8128.43	8014.14	7951	8087	9444	7781	7129.86	7380.43	7695.43	7732.43	7553.14	7898.57	9188.14	7916.86	7499.86	7101.43	7404.86	7181.43	6393.43	7619.57	8626.57
448.757	10467.7	8704.57	8759	8705.57	8557.86	9010	8909	8912.14	8662.71	7825.86	7742.29	8022.43	8438.14	8856.57	8732.86	8934.86	8746.14	7724.14	7724.29	8229.29	8683.57	8485.71	8401.71	8571.14	10719.4	7580	7231.14	7772.71	8402.29	8362.57	8257	8386.57	9722.71	8054.29	7349.14	7642.43	7982.43	8041.86	7822.71	8204.71	9479.43	8150.14	7770.57	7401.71	7680.57	7494.29	6655.71	7889.71	8907.86
449.974	10681	8889.57	9007.29	8993.71	8849.29	9358.29	9224.29	9212.43	8881.43	8100.43	7968	8323	8766.43	9232.29	9027.14	9247.29	8992	7988.71	8001.72	8578.14	9066.29	8871.29	8724.86	8882.57	11009.9	7883.86	7518.86	8062	8780.14	8723.71	8582.29	8727.43	10083	8362.57	7671.29	7909.57	8325.14	8411	8162.57	8473.57	9815.86	8501.14	8066.71	7673.43	7992.71	7827.14	6883.57	8228.14	9191.71
451.192	10916.6	9132.14	9248.71	9325.43	9116.29	9636.14	9531.71	9534.14	9163.71	8394.43	8245.43	8666.14	9090.86	9590.29	9350.29	9583.14	9215.43	8229.86	8238.43	8851.71	9353	9138.43	9018.43	9148	11246.6	8136.43	7715	8280	9028	9051.43	8824.43	8941.71	10315.6	8610.71	7874.71	8156.86	8574.86	8660.86	8368.71	8784.29	10030.1	8711.43	8276.71	7942.43	8177.57	8044.14	7040.57	8444.43	9408.14
452.408	11132	9332.14	9498.43	9645.57	9425.86	9885.29	9739.14	9740.43	9325.29	8531.86	8446.86	8922	9264.86	9793	9522.43	9742.71	9390.14	8353.29	8398	9024.57	9468.14	9307.14	9125.71	9289.14	11381.7	8216.29	7774.43	8419.43	9114.43	9116.29	8931	9033.71	10442.9	8680.43	7946.14	8227	8618.43	8703.71	8365.29	8815.14	10065.9	8773.43	8302.86	7963.71	8273.14	8090.71	7045.57	8472.14	9424.14
453.625	11303.7	9455.86	9622.29	9734.29	9476.57	9984.86	9873	9832	9371.86	8564.14	8506.71	8865.71	9310	9787.71	9517	9710	9346.71	8368.71	8362.29	8967.14	9444.71	9249.71	9097.14	9203.43	11378.6	8171.57	7730.14	8337	9000.57	8975.29	8773.57	8898.29	10294	8584.14	7813.71	8123.43	8462.57	8622.29	8246	8671.14	9945.14	8611.14	8193.43	7809.14	8101.29	7933.86	6945	8285.57	9299.43
454.841	11343.6	9475.14	9584.86	9690.29	9512.43	9885.86	9737.29	9727.71	9299.43	8437.86	8340.57	8743.43	9113.29	9570.14	9332.14	9478.43	9174	8188.29	8127.57	8757.71	9252.43	9058.29	8843.14	8976.86	11158.3	7961.57	7511.71	8075.86	8758.86	8721.43	8545	8681	10065.1	8363.86	7599.14	7894.57	8225.29	8312	8046.14	8418.29	9704.14	8387.86	7952	7593.57	7890.71	7720.86	6761.43	8073	9049
456.057	11156.9	9373.71	9468	9517.43	9274.29	9701.57	9521	9515.43	9091.57	8291.57	8122.14	8456	8807.14	9293	9107.57	9246.57	8979.57	7954.71	7925.71	8488	8925.71	8720.71	8552.86	8716.43	10865.1	7746.29	7312	7850.71	8483.43	8426.71	8249.71	8451.14	9778	8082.14	7396.14	7628.71	7970	8019.43	7795.14	8134.14	9415.86	8169.57	7715.14	7342.71	7598.57	7415.14	6573.57	7816.86	8807.86
457.273	10958.6	9153	9189	9222.43	8990.43	9460.86	9238.14	9211.14	8858.86	8026	7865.71	8228.57	8559.57	9007.57	8766.29	8979.71	8726.29	7730.71	7658	8215.57	8643.43	8410	8273	8439.43	10624.9	7496.43	7082.29	7661.86	8245.71	8139.29	8028	8174	9525.43	7893.57	7158.57	7398.71	7709.57	7745.29	7532.86	7858.86	9184	7931.57	7463	7101.57	7345.43	7173.29	6383.14	7559.86	8570
458.487	10738.6	8952.57	8972.86	8939.29	8767.86	9173.71	9026.86	8976	8629	7818.57	7686.29	7938.71	8337	8744.86	8566.71	8693.43	8547.71	7553	7460.57	7986.71	8407.43	8193.43	8096.86	8205.86	10410.7	7287.29	6939.86	7425.57	7972.14	7870.86	7807.29	7990.57	9293.71	7708.71	6962	7244.29	7542.71	7550	7336.57	7691	8988	7713.57	7275.86	6932.43	7179.57	6997.86	6223.29	7389.43	8342
459.702	10552.1	8800.86	8785.43	8721.86	8542.14	9000.86	8796.29	8793.71	8476.71	7714.29	7466.71	7793.71	8133.43	8529.43	8338.57	8521.29	8445.29	7399.14	7331.71	7788.43	8222.71	7988.29	7871.71	8056	10249.9	7158	6793.43	7312.57	7797	7683.29	7616.57	7795.43	9130.71	7528.29	6828.29	7066.57	7370.14	7318.43	7171.14	7508.86	8821.43	7551.43	7169.29	6775.43	7022.86	6816	6097.57	7227.43	8225.57
460.917	10433.7	8636.86	8628.86	8540	8359	8795.71	8622.71	8620.57	8388.14	7575.43	7353.43	7584.57	7966.14	8355.43	8213.86	8376.14	8293.14	7266	7175	7638	8068.71	7842.57	7750.14	7930	10133.9	7048.71	6644.43	7166.43	7664.57	7583.43	7499.57	7680.29	9025	7397.43	6699.29	6954.29	7248.86	7209.57	7084.86	7395	8731.14	7457.86	7040.71	6676.14	6893.86	6697.29	5996.71	7128.43	8074.71
462.131	10278.1	8523.14	8480.14	8359.14	8238.71	8685.14	8513.71	8502.43	8320.14	7440	7263	7482.29	7821	8248.57	8041.71	8289.43	8225.57	7217.29	7113.29	7556	7994.14	7744.86	7647.86	7813.14	10081.6	6996.43	6610.14	7084.14	7562.71	7484.14	7388.14	7553.14	8915.57	7286.86	6633.29	6885.71	7157.86	7125.29	6956.57	7308.14	8623.57	7330.14	6996.57	6582.43	6840	6590.43	5952.57	7030.71	8021.71
463.345	10217	8425.86	8430.86	8283.29	8134.43	8608.43	8475.71	8431.29	8216	7388.14	7194.57	7400.71	7763	8158.71	7980.29	8167	8148.57	7149.71	7014.86	7468.71	7854	7638.71	7543	7737.71	9985.57	6888.29	6501.57	6984.86	7486	7388.29	7328.71	7459.71	8838.57	7255	6572	6770.86	7075.71	7030.71	6913.14	7220.43	8549	7322.14	6907.14	6527.14	6740.86	6555.86	5901.57	6994.71	7982.14
464.558	10143.4	8396.29	8313.71	8195.86	8044.86	8532.43	8344.71	8341	8158.57	7355.43	7086.43	7351.57	7700.71	8116.57	7914.14	8139.14	8110.57	7087.86	6970.71	7420.14	7831.71	7575.71	7501.86	7692.14	9959.29	6830.57	6479.43	6982.86	7446.57	7313.86	7253.14	7429.86	8810.86	7224.57	6498.57	6749.71	7053.14	6992.43	6819.14	7156.29	8525.86	7261.57	6839.43	6451.14	6699.29	6486.71	5856.57	6960.14	7932.71
465.772	10089.6	8321	8283.43	8143.71	8012.43	8533.57	8353.57	8337.29	8167.14	7275.43	7085.29	7279.29	7627.43	8045.71	7850.14	8031.71	8078	7036	6946	7366	7771.57	7544.14	7448	7678.57	9900	6811.71	6432.14	6951.14	7389.43	7294	7231.29	7413.29	8746.29	7148.29	6467.86	6722.71	6981.43	6942.71	6781.43	7121	8475.86	7237.29	6803.57	6430.43	6668.57	6447.57	5829.14	6873.71	7923
466.985	10041.4	8300.71	8257.43	8091.86	7976.29	8449.71	8281.71	8220.29	8106.57	7270.43	6976.29	7235.29	7588.57	7976.71	7815	8045.71	8041.43	6978.86	6889.43	7344.57	7720.43	7496	7427.86	7596	9829	6787	6393.71	6902	7327.71	7254.29	7178	7347.57	8741.71	7142	6416.14	6684.57	6964.43	6906	6783.43	7090.29	8474.14	7145.57	6759.43	6389	6625	6364.57	5792.29	6863	7831.71
468.197	10021.6	8267.14	8179.72	8052.43	7876.43	8442.71	8247.43	8244.57	8049.43	7208.57	6985	7236.29	7546.14	7937.57	7777	7958.71	8002.29	6960.14	6862.29	7309.14	7622.29	7479.29	7380	7604.43	9816.71	6754.57	6378.43	6846.14	7308.29	7195.43	7136.43	7328.86	8710.57	7070.29	6414.71	6624.71	6932.71	6842.14	6741.57	7046.71	8355.86	7129.71	6763.43	6347.29	6580.29	6355.57	5732.43	6813.14	7832.86
469.409	9945.57	8218.29	8142.14	8006.43	7873.14	8389.57	8184.29	8168.86	8001.86	7207.14	6980.43	7114.86	7507.71	7889.71	7716.57	7992.43	7983.71	6930	6839.57	7258.71	7642.57	7390.29	7330.43	7566.29	9788.43	6665.71	6348.57	6833.57	7241	7134.43	7104.43	7262.71	8660.86	7035	6387.29	6649.57	6901.29	6813	6673.29	7019.86	8351	7082.14	6731.86	6308.14	6534.29	6321.29	5709.57	6791.86	7763.71
470.621	9916	8195.14	8085.29	7971	7836.14	8320.14	8153.43	8119.14	7986	7143.29	6919.71	7107	7512.29	7850.57	7709.86	7895	7927.71	6924.14	6813.57	7202.29	7620.71	7379.71	7308.14	7490.43	9740.29	6665.43	6321.29	6799.57	7246.86	7086	7086.29	7241.57	8612.14	7014.71	6366.86	6603.86	6856.14	6745.71	6655.43	6952.57	8338.57	7048.71	6702.86	6271.86	6499.14	6302.71	5705.57	6761.71	7778.43
471.833	9929.86	8168.14	8096	7928.29	7799.86	8317.29	8144.29	8124.29	7970.86	7128.57	6931	7114.86	7432.57	7861.14	7697.86	7870.43	7932.57	6914.43	6799.86	7202.14	7578.43	7375.14	7285.43	7483.14	9786.71	6676.57	6346.14	6804	7229.86	7093.29	7048.71	7225.29	8636.43	6997.14	6307.14	6563.29	6821.57	6766.29	6671.29	6980	8328.14	7045.86	6684.14	6272.29	6523.86	6279.57	5667.86	6709.57	7732.86
473.044	9860.71	8154.71	8073.29	7913.86	7800.71	8332.86	8151.71	8111.29	7991.57	7106.71	6893.14	7095.14	7440.57	7853.14	7663.29	7873.29	7923.29	6881.86	6792.71	7184.43	7556.29	7380.43	7277.29	7453.29	9748.43	6670	6320.71	6789.43	7222.71	7077.43	7034	7177.14	8600.14	6991.57	6318.71	6564.57	6788.14	6741.43	6613.71	6948.14	8313	7055.29	6620.29	6275	6524.57	6282.14	5682.57	6712.14	7703.43
474.255	9844.43	8142.57	8021.57	7881.86	7740.43	8291.57	8090.71	8082.29	7977.29	7105.86	6888.86	7063	7427.86	7807.57	7605.43	7830.71	7899.86	6845	6767.43	7200.86	7524	7322	7238.57	7454.43	9742.57	6629.57	6285	6760.43	7189	7044	7027.29	7192	8596.71	6942.86	6320.29	6567.43	6759.43	6709.71	6661.86	6949.71	8312.43	7075.14	6651.86	6263.29	6485.43	6273.71	5671.86	6712.43	7702.29
475.466	9844	8114.43	8047.71	7906.57	7776.43	8300.71	8148.86	8113	7947.71	7129.43	6900.29	7069.86	7448.71	7851.71	7632.71	7882	7921.43	6870.71	6779.43	7197.57	7563	7381.71	7240.29	7472.86	9802.86	6656.29	6346	6776	7193.43	7090.14	7039	7209.86	8643	7013.57	6346	6575.43	6839	6728.86	6650.57	6971.71	8371.57	7040.86	6678.86	6295.43	6514.71	6298.43	5692.86	6759.71	7732.43
476.676	9851	8112.86	8035.57	7894.71	7743.14	8296.43	8093.43	8057.29	8004.86	7125.57	6906	7119.71	7433.57	7849.86	7689.71	7864.43	7970.29	6918.57	6770	7222.57	7562.29	7374.71	7316.86	7516	9909.29	6680.43	6335.14	6818.29	7254.57	7109.43	7090.14	7258.86	8721.14	7017.57	6347.86	6647.86	6865	6789.14	6675.29	6989.86	8409.86	7068.71	6718	6298.43	6579.86	6318.14	5715.71	6772.14	7815
477.885	9835.57	8145.57	8041.57	7912.43	7762.14	8282.57	8098.29	8115.14	8019.86	7187.29	6930.57	7096	7486.43	7862.29	7731.29	7875.57	8073.71	6932.43	6827.57	7284.29	7632.86	7441.71	7303.29	7558.71	10031	6743.57	6376.43	6915.14	7272.43	7198.29	7120.71	7323.14	8799	7114.43	6435.71	6755	6929.14	6832.86	6734.57	7045.28	8491.14	7166.43	6841.43	6387.29	6608	6353.43	5747.86	6821.14	7876.71
479.096	9925.14	8192	8095.43	7957.86	7821.86	8404.29	8171.86	8172.29	8164.57	7239.29	6978.29	7194.57	7568.43	7949.14	7790.14	7979.29	8195	7029.71	6924	7432.86	7718.43	7549.29	7430.57	7640.57	10369.9	6842.29	6500	7039.86	7405.57	7284.43	7211.29	7366	9065.14	7266.43	6535.14	6887.43	7059.71	6968.14	6816.71	7126	8704.86	7338	6934.86	6479.29	6709	6464.14	5838	6931.71	7992.43
480.305	10021.4	8277.71	8174.43	8035.71	7871.14	8530.71	8259.57	8228.86	8333.71	7411.43	7066.14	7289.43	7663.71	8094.57	7844.43	8059.29	8403	7127	6980.14	7592.43	7815.43	7653.71	7514.86	7722.86	10791.7	6955.86	6580.43	7195.86	7488	7390.86	7324.14	7473.57	9259.14	7374.86	6644.86	7024.57	7187.29	7056.29	6852.86	7234.71	8847.57	7434.57	7100.43	6578.14	6822	6538.29	5877.57	7017.14	8120.57
481.514	10176	8397	8284	8174.86	8006.43	8673.57	8360.43	8364.43	8530.57	7493	7175.57	7395.71	7750.29	8164.29	7972.29	8193.43	8422.57	7210.29	7094.14	7741	7963.28	7737.29	7605.57	7829	10933.3	7072.71	6661.43	7270.43	7592.14	7477.29	7400	7539.71	9250.29	7394.71	6680	7077.43	7259.86	7150.86	6974.29	7322.86	8864	7517.29	7124.14	6629.29	6837.86	6637.71	5958.14	7082.57	8123.29
482.722	10289.1	8504.14	8323.57	8254.57	8058.86	8730.71	8449.43	8382.71	8568	7507.43	7204.43	7472.43	7799	8226	8053.29	8230.43	8310.71	7202	7110	7708	7949.29	7776.29	7671.43	7836.86	10574	7058.14	6612	7198.29	7558.71	7517.57	7414.43	7512.71	9097.14	7332.71	6649.29	6977.57	7207.57	7149.14	6955.29	7267.14	8751.72	7456	7087.86	6599.29	6846.57	6597.43	5924.43	7061.29	8064.14
483.931	10247.3	8495.29	8365.57	8274.43	8096.43	8712.86	8449.71	8383.43	8353	7417.43	7167.43	7432.29	7791.71	8200.14	7973	8167.14	8196.71	7143.14	7055.14	7586.86	7922	7710.43	7553.57	7744.29	10219.1	6939.71	6568.29	7068.43	7487.14	7414.14	7324.29	7483.71	8926.86	7271	6580	6878.71	7087	7073.86	6894.86	7224.43	8589.57	7294.71	6919.14	6507.57	6734.57	6502.71	5850.71	6956	7952.71
485.138	10075.3	8414.43	8294	8175.29	8033	8578.71	8353.43	8295.43	8178.86	7294.14	7070.71	7322.29	7639.86	8073.71	7891.14	8069.57	8054.86	7025	6917.57	7385.71	7737.43	7524.43	7450.57	7638.29	9949	6770.43	6416.71	6931.43	7344.43	7241.43	7157	7324.43	8733.71	7107.29	6406.29	6681.71	6906	6865.71	6738.57	7043.14	8407.43	7117	6754.43	6374.71	6582.57	6386.86	5712.57	6813.72	7793.71
486.346	9910.71	8246.57	8159.29	8076.43	7871.86	8409.14	8182.57	8145.57	7997.57	7139.14	6897.57	7113.14	7484.86	7859.71	7695.29	7869.71	7884.29	6827.86	6720.43	7198.29	7546.14	7364.57	7238.29	7415.71	9760	6608.86	6245.14	6709.29	7164.14	7024	6978	7146.71	8533.57	6925.29	6258.43	6519.14	6756.29	6673.29	6591	6836.14	8235	6951.86	6579.57	6170.71	6418.43	6177.71	5584.86	6629.57	7592.57
487.554	9776.43	8096	7972.57	7882.29	7706.57	8199.57	7976.86	7950.43	7856.86	6986.71	6766.57	6964.29	7304.86	7666	7518.14	7721.86	7766.71	6731.43	6598.43	7026.14	7360.57	7184.71	7077.29	7298	9521.29	6485.43	6140.57	6607	6991.86	6873.43	6832.86	6992	8398	6797.71	6106	6390.14	6622.14	6534.14	6447.57	6751.29	8107.14	6840	6459	6069.71	6296.71	6059.57	5476.86	6526.86	7481.57
488.76	9689	7956.86	7850.14	7708	7570.86	8083.43	7893.43	7861.71	7749.43	6870.43	6664.43	6854.86	7172	7580.43	7403.71	7575.43	7622.29	6626.86	6524	6941.86	7267.43	7067.29	6995.86	7195	9482.29	6385.71	6081.71	6536.14	6919.86	6777.43	6749.57	6888.14	8266.29	6727.86	6066.43	6308.57	6493.71	6442.29	6373.14	6636.14	8012.29	6746.71	6372.43	5969.14	6235.71	5990.43	5446.71	6429.43	7414.29
489.967	9487.29	7873.57	7715.57	7587.14	7465.71	7974.29	7774.71	7745.43	7664.86	6868.14	6569.14	6754.57	7102.29	7510.57	7292.71	7501.14	7626	6573.43	6465.14	6857.57	7189.71	7007.57	6907.43	7134.57	9415.71	6354.86	6011.14	6459	6837.57	6702.14	6682.57	6827.71	8224.71	6682.29	6000.71	6265.29	6474.57	6387.86	6327.71	6589.43	7960.29	6694.29	6362	5941.57	6194.86	5966.71	5400.71	6368.43	7399.86
491.173	9494	7789.57	7717.43	7562.43	7412.86	7950.57	7729.57	7700.86	7604.57	6839.57	6550	6721	7060.86	7444.14	7252	7452	7586.86	6558.14	6431	6837.14	7151	6971.86	6899.14	7088.71	9368.14	6315	5981.71	6428.71	6774.57	6661.14	6632.57	6813	8167.43	6629.14	5994.43	6224.29	6438.86	6346.57	6264.57	6548.57	7931	6689.86	6330	5908.86	6155.43	5910.86	5379.29	6372.29	7342.14
492.379	9453	7792.57	7648.29	7494.14	7356.71	7895.29	7698.71	7672.57	7593	6774.43	6548.57	6655.43	6993.86	7385.29	7237.86	7413.71	7535.57	6537.43	6394	6804.71	7110.14	6939.71	6846.43	7075	9318.71	6302.86	5937	6419.29	6790.14	6657.29	6623.71	6777.57	8142.86	6620.14	5944	6213.71	6402	6295.57	6253.14	6533.57	7896.57	6654.86	6290.43	5882	6139.14	5878	5323	6338.71	7312.29
493.585	9371.57	7766.14	7622.14	7435.71	7340.43	7825.14	7666.14	7639.29	7585.86	6740.71	6491.43	6630.14	6986.71	7357	7217.43	7383.86	7504.57	6481.29	6347.57	6752.43	7056.14	6854.86	6804.86	7001	9293.14	6256.43	5924	6405.43	6738.43	6607.14	6589	6748.43	8126.71	6561	5922.43	6205.57	6390.86	6262.29	6231	6503.14	7837.71	6610	6266.57	5885.14	6078.43	5835.57	5311.57	6270.43	7258.71
494.79	9328.86	7740.14	7578.43	7397	7288.57	7843.14	7629.43	7610.57	7536	6705.71	6472.71	6605.43	6934.86	7366.29	7154.14	7381.71	7476.29	6448.71	6342.29	6716.14	7058.14	6856.43	6772.57	6993.71	9249.14	6228.86	5905	6373.43	6729.43	6604	6592.86	6732	8086.14	6567.14	5899	6185.29	6389.29	6280	6198.57	6458.14	7843.86	6586.29	6249.71	5860.29	6069.57	5815.43	5304.71	6273.86	7255.29
495.995	9335.14	7732.29	7561.57	7427.14	7277.29	7827	7611.71	7585	7547.86	6708.43	6482.29	6626.29	6931.43	7347	7178	7360.43	7487.43	6461.29	6353.86	6765.86	7038.14	6879.29	6794	7016.71	9305.14	6251.86	5888.29	6386.57	6734.57	6595.86	6590.57	6723.29	8120.71	6568.43	5912.86	6143	6371.71	6272.43	6208.86	6484.57	7824	6600.86	6249.86	5847.14	6078.71	5873	5284.29	6286.43	7204.57
497.2	9332.71	7679	7562.29	7395	7230.43	7823.86	7612.71	7618.86	7544.71	6709.29	6445.71	6596.43	6930.14	7345	7170.71	7362.14	7464.43	6472.71	6337.43	6729.29	7076.43	6850.14	6774.29	6998.57	9273.29	6232.43	5910.43	6361.57	6708.29	6599.57	6550.71	6717.57	8096	6538.43	5894.86	6145.57	6381.57	6257.43	6192	6485.71	7806.71	6620.14	6228.86	5840.71	6088.14	5825.57	5307	6292.43	7261
498.405	9288.57	7721.14	7542.71	7386.71	7279.57	7812.57	7608.71	7597.86	7549.43	6691.29	6448	6571.71	6905.86	7310	7153	7315.71	7436.57	6430.29	6317.29	6730.43	7043.86	6888.57	6759	7015.43	9270.14	6244.29	5901.57	6348.57	6710.71	6573.43	6550.29	6746.71	8071.86	6517.57	5923.86	6147.71	6372.14	6238	6193.29	6477.86	7805.86	6588.57	6234.29	5828.71	6071.71	5821	5294	6266.71	7227.43
499.608	9303.29	7684.29	7584.43	7396.29	7280.57	7801.29	7622.14	7588.86	7512.14	6685.14	6451.14	6582.43	6935.29	7340	7170	7335.14	7441.43	6408	6356.43	6712.57	7031.14	6862.29	6790.71	7027	9204.86	6227	5857.86	6352.29	6691	6564.43	6555.86	6708.14	8069.14	6552.86	5888.43	6104.86	6367.29	6243.71	6186.29	6457.57	7781.29	6591.43	6204.43	5850.71	6046.43	5812.57	5290	6275.43	7244.86
500.813	9257.29	7679.57	7517.86	7388.43	7217.71	7784.43	7580.43	7546.71	7510.71	6665.14	6451.43	6576.29	6908	7282.43	7131.57	7333.86	7427.71	6444	6297.57	6705.57	7045.86	6832.71	6780.29	6979.29	9213	6187.57	5881.29	6315.71	6675	6529.57	6535.14	6737.57	8052.14	6535.71	5890.86	6131.57	6357.71	6256.14	6159.29	6483.86	7804	6582.43	6220.43	5823.57	6054.43	5792.71	5270.57	6282.14	7236.29
502.016	9217.57	7684.14	7516.14	7349.86	7236.14	7745.86	7567.43	7578.71	7489.14	6661.71	6451	6585.14	6902.43	7312.43	7146.43	7318.29	7425.57	6429.86	6345.14	6694.71	7004.71	6826	6765.57	6958.86	9150.57	6222.14	5854.57	6308.14	6708.29	6573.43	6513.71	6733.71	8067.57	6505.14	5870.57	6105.29	6350.71	6225	6166	6427.86	7804.14	6577.57	6191.86	5815.57	6062.14	5815	5283.57	6245.71	7170.14
503.219	9251.29	7679.57	7534.29	7360.29	7235.57	7756.86	7599.86	7551.29	7458.71	6701.29	6434.86	6562.43	6916.71	7313.86	7147.14	7343.29	7398.71	6467	6353.71	6702	7022.57	6888	6776.43	6980	9243.43	6226.29	5917.29	6335.43	6680.29	6547.71	6545.57	6715.57	8092.14	6531.71	5885.57	6133.57	6345.43	6239.14	6204	6470.57	7790.43	6588.86	6201.14	5815	6070.43	5825.14	5274.71	6296.29	7251.29
504.422	9235.71	7631.86	7534.57	7343.86	7247.29	7760.43	7574.86	7539.29	7456.14	6656.71	6382	6566	6863	7293.57	7141.86	7316.29	7414.14	6453.71	6317.71	6695	6999.14	6830.57	6731.43	6966.14	9210.14	6181.29	5855	6324.71	6699.14	6571.14	6536	6717.29	8060.14	6487.29	5862.71	6100.86	6351.14	6238.86	6155.43	6456.86	7776	6548.86	6204.71	5812.57	6054.86	5792.71	5269.43	6277.57	7173.86
505.624	9234.57	7659	7542.29	7352.57	7262.14	7771.71	7603.71	7569.86	7496.86	6636.29	6417.14	6598	6929.71	7308.14	7141.71	7305.86	7432.71	6445.43	6325.57	6688.57	6991.14	6877.14	6757.29	6983.43	9204.43	6227.86	5922.43	6347.86	6713.43	6581	6509.71	6706.29	8106.14	6532.86	5884	6156.86	6331.29	6238.29	6173.29	6447.57	7843.29	6594.29	6195.14	5804	6067.86	5823.57	5275.43	6283.86	7217.71
506.826	9276.43	7644.43	7546.86	7355.57	7242.86	7789.86	7552.14	7606.57	7487	6670.86	6445.86	6564.71	6926.14	7335.14	7139	7322.86	7470	6472.14	6331.71	6721.71	7011.43	6849.57	6739.86	6989.14	9273	6252.29	5873.14	6342	6692.86	6609.86	6550.86	6712.43	8103.57	6579.71	5905.29	6187.57	6360.14	6235.14	6189.29	6476.71	7842.43	6601.86	6229.14	5855	6103.43	5851.43	5275.29	6292.71	7252.14
508.028	9224.57	7659.14	7529.57	7380.43	7276.14	7782.43	7580.71	7526	7543.14	6725.43	6451.71	6585.43	6915.86	7371.86	7149	7332.57	7530.43	6448.29	6362.57	6722	7050	6860	6798.71	7003.14	9353.86	6216	5945.14	6377.29	6716.43	6595.14	6578.29	6724	8189.29	6567.14	5936.14	6221.57	6386.71	6306.29	6204.29	6495.43	7886	6618.43	6262.14	5866.43	6108.14	5837.43	5269.86	6289	7305
509.23	9264.57	7695.86	7576.29	7352.57	7234	7840.43	7618.57	7604.86	7586.14	6731.86	6462.43	6624.57	6902.71	7360.29	7203.43	7371.29	7575	6487.14	6395.14	6771	7055	6896	6805	7049.29	9530.86	6302.43	5963	6435	6745.86	6627.71	6591	6763.71	8274	6639.29	5951	6278.57	6443.14	6285.71	6248.71	6499.29	7930	6679.43	6304.57	5907.57	6132.14	5849.14	5335.71	6309.14	7293.14
510.431	9312.14	7720.71	7608	7412.57	7285.14	7856.86	7624.86	7582.29	7645.57	6754.43	6511.43	6626	6964.14	7381.71	7222.29	7411	7568.14	6518.86	6428	6847.57	7115.71	6952.57	6829.86	7049.57	9578.14	6370.29	5983.71	6482.71	6827	6683.14	6601.86	6796.43	8299.86	6641.57	5993.57	6298.86	6469.29	6335.29	6253.43	6577.14	7951.43	6729.86	6315.43	5925.57	6149.43	5895	5339.86	6374	7321.43
511.631	9362	7798	7604.86	7435.57	7309	7909.29	7645.29	7628.71	7672.29	6779.43	6536.57	6688.86	7037.57	7427.71	7268.86	7445	7588.71	6534.57	6463.71	6899.43	7170.29	6998.57	6872.86	7094.14	9495.29	6351.14	5982.86	6453.86	6831.29	6688.43	6701.29	6812.43	8215.14	6655.43	5995.86	6275	6499.29	6376	6265.29	6589.57	7951.57	6714.29	6323.71	5951.14	6183	5962.43	5382.29	6375.86	7350.43
512.832	9353	7778.71	7618.71	7505.71	7344.43	7896	7691.43	7624	7657	6778.14	6539.86	6692	7007.14	7426	7225.71	7443.43	7538.29	6543.43	6439.57	6848.14	7121.43	6984.14	6875.43	7062.57	9407.71	6317.43	5975.29	6442	6814.29	6696.14	6639	6838.57	8217.29	6642.43	6017.14	6250.86	6467.14	6346.86	6252.29	6578.43	7888.71	6682.14	6294.29	5911.71	6147.29	5917.71	5330.43	6355.57	7322.71
514.032	9306.29	7760.29	7615.43	7500.14	7338.71	7884.71	7669.29	7633.14	7575.86	6725.86	6517.14	6647.43	7026.71	7374.86	7252.14	7398.71	7496.71	6513.14	6403.29	6784.43	7066.57	6925.43	6835.43	7039.43	9308.29	6275.29	5935.29	6370.29	6753.43	6645.29	6614.71	6767.29	8151.29	6566.29	5926	6191.57	6394.43	6270	6235.43	6550.43	7845.14	6644	6240.71	5900.29	6096.29	5832.29	5313.14	6306.86	7241.14
515.232	9331.57	7737	7609.29	7423.43	7316.86	7845.71	7645.57	7611.29	7527.43	6732.43	6491.71	6655.43	6944.57	7369.71	7209	7387.57	7482.43	6487	6339	6731.14	7050.14	6878.57	6803.57	6992.71	9273	6228.29	5911.43	6367.29	6700.43	6605.29	6586.29	6739.43	8106.14	6551.57	5905.14	6172.71	6358.43	6296.86	6186.57	6449	7775	6624.14	6198.57	5840.29	6057.71	5860.86	5252.57	6300.43	7206.29
516.432	9263.43	7670.14	7531.14	7402.14	7287.71	7796.57	7582.71	7574.29	7484.43	6672.86	6410.29	6557.29	6897.29	7305.71	7142	7302.14	7371.29	6410.71	6299.57	6668.86	6986.29	6817	6757.29	6955.71	9203.43	6210.43	5860.29	6302.71	6654	6536.71	6506.43	6688	8043.57	6528.71	5871.86	6124.14	6342.57	6213.29	6137.57	6427.29	7754.71	6555.71	6185.71	5811.14	6048.14	5766	5252.43	6228.14	7174.43
517.631	9200.86	7635.29	7499.86	7337.29	7210.86	7748.43	7542.29	7528.14	7449.57	6632	6389.86	6555.14	6884.71	7279.14	7122	7287.86	7367	6390.14	6261.29	6665.86	6950.86	6780.86	6703.43	6914.86	9178.57	6192	5862.29	6299.43	6622	6528.71	6504.29	6662.71	8040.71	6491.86	5834.57	6074.43	6295	6194.43	6128.57	6412.86	7748.71	6565	6174	5773.71	6012.29	5787.43	5224.43	6220.71	7149.86
518.829	9195.57	7661.71	7479.57	7293.29	7196.14	7749.71	7538	7512.86	7477.86	6647.43	6407.71	6516.57	6864.57	7280.43	7074	7285.43	7406.71	6423.57	6277.43	6651.43	6963.86	6796	6708	6912.71	9173.57	6176	5835.29	6267.29	6613.43	6513.71	6473.14	6653.86	8031.29	6439.57	5829.86	6101.14	6301.71	6192.14	6110.29	6408.86	7724.71	6512	6147.43	5760.57	6035.43	5780.86	5260.14	6223.71	7155.71
520.028	9184.29	7652.71	7519.43	7349.14	7188.14	7704	7566.71	7517.43	7432.43	6653.57	6419.86	6517.86	6873.29	7265.71	7127.43	7305	7396.71	6413.29	6289.57	6652.29	6982.29	6814	6707.29	6936.14	9184.71	6184.57	5877.71	6286.29	6667.14	6508.86	6507.43	6634.57	8039.57	6505.86	5820.57	6102.57	6319.14	6172.86	6122.71	6447.14	7733.43	6548	6168.71	5774	6006.57	5774.43	5258.86	6253.72	7154.86
521.226	9219.29	7653.71	7479.43	7287.86	7161.14	7693.86	7524	7473.57	7440.43	6626.43	6404.57	6496.14	6839	7263.43	7086.71	7271.57	7384.86	6402.29	6243.86	6635.14	6967.43	6775.86	6706.29	6935.43	9155	6156.43	5807.43	6281.29	6620	6510.86	6498.86	6638	8043.43	6502.43	5816.29	6078	6287.71	6175.14	6151.86	6395.14	7703.57	6532.14	6144.71	5784.29	6017	5747.43	5221.29	6196	7184.57
522.424	9169	7619.71	7506.86	7293.86	7163.29	7724.71	7504	7510.43	7409.71	6621.29	6362.14	6483.86	6847.71	7254.29	7085.57	7284.14	7391.57	6390.57	6259.71	6662.43	6957.71	6770	6695.14	6930.43	9169.29	6181.29	5795	6269.43	6642.43	6485.86	6454	6621	8021	6480.71	5834.57	6076.43	6296.14	6152.43	6119	6404.57	7711.14	6520.43	6131.71	5781	6021	5738.43	5234	6196.14	7153.71
523.622	9116.29	7588.14	7463.57	7282.57	7132.29	7708.43	7501.14	7479.43	7395.86	6613.57	6390.43	6487.71	6827.29	7247	7088	7232.29	7385	6376.43	6270.14	6639.57	6924.71	6792	6690.43	6898.43	9179	6158.43	5809.43	6278.71	6645.86	6483.71	6486.29	6619	7980.29	6462.14	5817.57	6094	6299	6165	6105.43	6384.29	7708.86	6541.86	6139.57	5776	6016	5740.43	5208.57	6214.71	7146.43
524.819	9129.29	7601.43	7453.43	7263.57	7137	7715.71	7495.29	7468.43	7427.14	6603.29	6365.14	6466.29	6801	7242	7095	7259.86	7399.57	6373.29	6277.71	6655.43	6955	6793.86	6710.71	6875.57	9164	6194.29	5812.86	6267.71	6621	6483	6465.43	6630	7999.43	6493.71	5815.57	6116.14	6308	6150.14	6102.71	6370.86	7698.14	6531.29	6127.43	5764.86	5998.43	5737.57	5255.43	6190	7146.86
526.016	9147.14	7596.29	7462.29	7294.71	7172.43	7683.43	7521.86	7453.71	7456.71	6618	6385.43	6516.57	6816.86	7249	7101.43	7243.43	7413.57	6411.71	6253.86	6650.57	6956.71	6773.57	6708.71	6943.86	9207	6194.14	5837.29	6282.43	6612	6501.86	6472.14	6673.14	8036.29	6499.86	5823.14	6058.57	6322	6173.14	6109.57	6378	7714.86	6532	6152	5785.14	6011.71	5754.29	5241.57	6206.43	7152
527.213	9070.57	7578.71	7462.57	7256.57	7174.29	7674.57	7512.71	7462.14	7382.43	6586	6376.86	6482.14	6840.71	7261.86	7076.86	7234.43	7348.14	6385.57	6244.86	6602	6920	6781.14	6673.86	6888.57	9160.57	6174.57	5832	6281.57	6604.86	6494.86	6494.86	6637.43	8024	6454.14	5807.57	6071.29	6314.71	6172.43	6081.71	6363.43	7723.14	6513.29	6124.71	5782.57	6015.43	5750.43	5239.86	6220	7154.43
528.409	9115.86	7598.29	7441.57	7312.71	7171	7688.86	7520.43	7482.86	7411.71	6624.57	6373.71	6502.14	6867.29	7250.14	7120	7246.57	7353.14	6387	6297.86	6609.29	6942	6784.29	6710.71	6920.71	9160	6165.86	5797	6265.29	6626.14	6501.43	6475	6636.86	8008.43	6484.71	5799.71	6074.71	6315.14	6176.14	6099.86	6412.71	7713.43	6531.14	6155.43	5792.14	5994.29	5763	5244	6226.71	7138.71
529.605	9101.57	7580	7462.86	7287.14	7144.29	7693.57	7511	7484.14	7429.71	6590	6383.14	6463.43	6853.57	7271	7082	7266.86	7385.57	6389	6262.57	6647.86	6947.86	6768.14	6678.29	6934.43	9145.29	6119.71	5818.14	6277.43	6631.14	6494.14	6493.71	6624.71	8030.29	6446	5812.57	6113.71	6318.43	6173.14	6120.43	6439.14	7736.86	6548.43	6158.57	5799.86	6009.43	5773.57	5228.43	6204.86	7166.71
530.801	9118.14	7560.29	7438.29	7302	7160.86	7715	7499.71	7502.43	7436.43	6602.71	6394.86	6480.14	6842.29	7253.71	7092.14	7268	7373.29	6388	6246.57	6634.43	6930.29	6811.57	6719.57	6914.86	9195.29	6178.43	5823.57	6294.43	6649.86	6520.43	6490.14	6642.86	8018.71	6491.14	5845.14	6133	6358.86	6224.71	6135.57	6409.43	7746.57	6589.14	6180.43	5796.71	6024.43	5788.86	5211.14	6226	7175
531.996	9100.29	7585.86	7456	7318.43	7168.86	7739.14	7503.14	7487.86	7420.57	6624.14	6396.86	6502.14	6850.71	7292	7090.29	7301.14	7365.57	6424.71	6278.57	6652.86	6979.43	6837.43	6715.71	6954.43	9197.57	6163.43	5841.43	6295.57	6661.29	6545.86	6492.86	6682	8036.43	6487.57	5820.43	6125.71	6340.86	6197	6124.86	6438.43	7731.14	6577.43	6198.71	5805.86	6066	5782	5258	6248.71	7196.57
533.191	9090.29	7573.29	7467.43	7296.14	7147.29	7675	7537.43	7490	7432	6636.71	6413.29	6501	6867	7289	7140.14	7285.71	7384.43	6418.29	6287.29	6646	6988.29	6816.86	6707.14	6928.29	9190	6184.43	5835.86	6293.14	6658.86	6538.57	6516.29	6680.43	8027.29	6519.29	5837.71	6147.14	6346.57	6210.71	6160.57	6410	7745.29	6592.29	6173.71	5829.43	6046.57	5830.43	5260.71	6253.71	7181.86
534.385	9128.29	7574.86	7490	7313.14	7187.71	7704.57	7512.86	7507.86	7439.57	6641.71	6404.43	6535.71	6904.71	7314	7139.71	7328	7427.14	6421	6307.43	6658.29	6984	6849.29	6733.86	6955.14	9192.71	6232.71	5859.71	6339.43	6689	6578.29	6506.14	6672.71	8065.29	6485.43	5861.43	6166	6364.14	6241.14	6181.14	6461.43	7764	6608.86	6187.14	5846	6073	5824.14	5254.29	6276.43	7180.57
535.58	9104.29	7617.71	7486	7362.29	7214	7770.71	7582.14	7539.71	7432	6657.71	6394.14	6540	6914.14	7354.29	7150.86	7317.71	7413.43	6436.57	6353	6725	7032.14	6837.29	6758	6965.86	9190.57	6243.71	5872.57	6310.57	6721.14	6600.57	6550	6707.71	8074.29	6551.43	5882.57	6156.57	6392	6282.71	6183.14	6468.57	7772.86	6591	6210	5866.71	6115.86	5851	5270	6295.43	7229.86
536.774	9070.57	7593.43	7495.86	7333.14	7183	7725.86	7542	7528.86	7419	6623	6399.14	6563.57	6906	7342.29	7169.29	7347.86	7438.29	6445.29	6336.86	6669.71	7031.29	6871	6796.29	6988.86	9216.43	6224.43	5888.43	6361.14	6755.57	6596.29	6585.43	6759	8076.57	6569	5904.43	6171.43	6376.71	6319	6204.43	6487.57	7752.29	6623.86	6206.43	5854.71	6082.71	5886.86	5303.57	6286.43	7241
537.968	9117.29	7612.29	7507.86	7364.86	7238.57	7754.71	7567.71	7542.43	7468	6665.14	6458.57	6551.86	6919.86	7368.57	7174.86	7348.43	7433.29	6445.43	6368.86	6710.71	7049.29	6906.57	6798.14	7024.86	9251.71	6244.14	5914.29	6383.29	6758.57	6633.29	6595.86	6738.14	8130.29	6574	5913.86	6206	6448.43	6322.71	6251.71	6532.86	7829.29	6664.14	6263.71	5898.71	6139.71	5898.57	5307	6321.29	7274.43
539.161	9085.29	7616.43	7501.86	7364.14	7230.14	7800	7598.86	7567.57	7482.43	6689.57	6496.14	6607.86	6965.14	7418.71	7194.86	7401.29	7458.71	6504.43	6397.86	6773.43	7082.43	6968.43	6841.14	7054.43	9277.43	6276.86	5907.57	6405	6760.14	6661.43	6651.57	6781	8156.43	6612	5931.71	6236.71	6450.71	6362.29	6247.86	6561.86	7815	6695.71	6249.71	5939	6164.86	5958.86	5354.29	6348.71	7294.29
540.354	9109.29	7626	7559.86	7445	7251.71	7802.14	7635.14	7601.57	7468.29	6712	6488.86	6646.71	6982	7433.43	7259.14	7398.71	7496.71	6482.57	6403.71	6819.71	7126.71	6981.86	6868.43	7034.29	9293.86	6323.29	5959.29	6431	6825.86	6699.86	6669.29	6789.57	8186.57	6658.43	5962.14	6266.43	6501.71	6353.43	6306.86	6619.71	7871.57	6723	6294.86	5984.43	6216.57	5944.71	5373.29	6380.14	7321
541.547	9129.29	7627	7580.57	7429.29	7322.43	7827.86	7681.43	7623.29	7549.29	6752	6547.43	6696.57	7070.14	7475.14	7312.57	7458.14	7512.86	6547.14	6445	6879.86	7189.43	7041	6916.71	7134.29	9350.57	6346.14	5998.43	6465.57	6859.86	6771.86	6716	6869.14	8251.29	6693.29	6037.43	6313.29	6589.14	6465	6361.29	6658	7911.43	6791.71	6353.71	6032.57	6296	6041.29	5398.57	6469	7361.71
542.739	9161	7687.57	7586.86	7499	7374	7893.43	7702.71	7652.71	7583.71	6785.43	6570.29	6737	7098.86	7565.71	7399.29	7502.71	7556.71	6579	6532.86	6898.14	7261	7106.43	6987.14	7172	9414.43	6401.43	6021.14	6526.71	6950.71	6863.71	6786.86	6906.29	8352.14	6791.29	6082.71	6383.57	6627.71	6525.86	6434.71	6713	7988.29	6856.57	6421.29	6094	6328.71	6107.14	5467.14	6529.57	7464.86
543.931	9195	7740.14	7649.43	7567.71	7420.71	7964.43	7755.71	7740.86	7592.71	6826.14	6624.71	6824.14	7162.71	7629	7447.57	7631.86	7584.57	6669	6595.71	6986	7373.86	7225.57	7091.71	7242.14	9452.86	6504	6098.14	6643.43	7052.14	6954.43	6882.29	7013	8371.43	6838.43	6148.43	6430.43	6701.43	6631.71	6517.57	6786.29	8059.43	6927.86	6523.71	6184.86	6426.86	6178.14	5532.14	6611.43	7492.57
545.123	9265.43	7767.29	7724.86	7615.71	7486.14	8013.43	7853.71	7836.29	7680.71	6907.14	6702.14	6925	7283.57	7732.57	7522.86	7700.86	7699.14	6732.86	6676.71	7096.71	7451.29	7321.14	7183.71	7355.29	9579.57	6559.29	6198.57	6687.43	7120.57	7022.57	7010	7138.29	8514.71	6921	6259.57	6536.29	6822.57	6736.57	6621.86	6913.14	8180	7032.14	6619.71	6271.43	6509.57	6307	5628.86	6704.86	7632.29
546.315	9305.14	7846.43	7834.86	7720	7568.14	8104.71	7949	7903.57	7780.86	6991.14	6781.14	7039	7402.14	7884.57	7667	7802.14	7762.71	6843.57	6759.29	7204.43	7548.57	7408.29	7302.71	7481.71	9679.43	6684.43	6302.86	6812.43	7274.29	7216.43	7125.71	7270.57	8609.71	7067	6376.14	6675.86	6966.43	6878.71	6776.14	7051.86	8293	7166.14	6683.43	6413.71	6685.71	6453	5706.29	6820.43	7752.86
547.506	9371.29	7933.57	7896.14	7875.86	7709.57	8234.43	8058	8067.14	7873.43	7067.29	6921.29	7165.57	7544.57	8000.43	7797.14	7984.86	7868.71	6939	6888	7381.43	7697.29	7608.29	7475.14	7606.43	9794.86	6812.14	6424.57	6983.14	7431.86	7358.71	7275.71	7395	8806.29	7170.71	6502.86	6827.86	7119	7077	6888.57	7209.57	8485.86	7320.71	6847.86	6567.86	6816.57	6603.71	5869.29	7001.43	7936
548.696	9481.57	7998	8023	7988.57	7877.14	8338.57	8234.86	8234.29	7972.14	7235.43	7092.57	7339.14	7715.43	8171	8002.71	8152.29	8016.29	7073.71	7084.29	7554.43	7923.57	7835	7617.14	7812.14	9974.57	6966.43	6621.57	7129.71	7669.43	7611	7486.86	7610.71	8994.57	7364.29	6724.43	7020.43	7321.43	7339.57	7093.14	7441.29	8644.57	7500.14	7056.57	6751.71	7040.29	6821.86	6036.29	7175.86	8087.57
549.887	9571.86	8135.57	8191.57	8166	8020.57	8520.86	8401.57	8358.86	8120.86	7372.43	7250.57	7521.29	7882.43	8426.57	8203	8389.29	8150.29	7253.71	7223.86	7770.86	8150.28	8035.14	7838.43	8048.43	10165.1	7165.86	6736.71	7332.14	7897.14	7831.57	7721	7848.57	9192.71	7561.29	6884	7191.43	7544.14	7549.29	7290.29	7627.14	8870.29	7686.71	7249.57	6938.43	7235.57	7045.43	6187.57	7399.71	8300.43
551.077	9732.71	8271.86	8353.71	8410.57	8210.72	8721.71	8604.57	8587.86	8298	7560.71	7456.86	7785.57	8145.29	8670.14	8451.71	8589.57	8388.71	7437.14	7451.86	7989.14	8391.71	8298.14	8095	8242.86	10363.9	7369	6942.71	7549.86	8130.14	8139.43	7931.57	8054.43	9395.29	7788.14	7098	7439.14	7765.86	7817.86	7524.71	7907.29	9061.57	7912.86	7497.14	7178.14	7446.14	7304.29	6365.29	7621.29	8526.29
552.267	9862	8446.71	8573.71	8660.14	8447.14	8920.86	8831	8812.71	8434.86	7720.29	7665.14	7997.14	8402.14	8928.57	8714.86	8833.43	8512.29	7642.14	7649.86	8210.29	8648.43	8522.14	8300.57	8447.14	10558.1	7554.71	7101	7740	8323.43	8338.14	8191.29	8253.29	9619.29	7973.43	7260.57	7633.57	7940.57	8012.71	7740.57	8100.43	9254.57	8095.14	7640.29	7322.71	7646.71	7466.71	6514.14	7804.14	8690.43
553.457	10044.1	8621.71	8761.57	8888.29	8700.29	9127.57	9036.86	9006	8649.29	7906.43	7831	8229.86	8574.86	9132.86	8889.57	9096	8677.86	7754.57	7781.29	8331.71	8823.29	8727.86	8490.43	8579.43	10717.7	7659.57	7219.71	7847.29	8494.71	8498.43	8327.57	8364	9731.71	8077.43	7377.71	7712.57	8066	8143.57	7838.71	8197.71	9343.86	8216.43	7729.14	7479.14	7706.43	7558.14	6567.29	7891.86	8786.14
554.646	10199	8755.14	8894.43	9024	8826.14	9288	9115.43	9098	8658.43	7993.71	7901.57	8269	8646.86	9223.57	8963.29	9063.86	8688.86	7803.43	7791	8375	8798	8744.14	8498.43	8593.14	10689	7657.86	7185.43	7841.43	8452.71	8478.57	8264.71	8335.71	9708	8030.43	7364.14	7668.14	8014	8084.57	7800.43	8100.57	9292.43	8161.57	7712.86	7433.71	7686.86	7530.14	6525.86	7827.14	8707.86
555.835	10246.1	8751.43	8920.57	9044.57	8816.71	9252	9103.71	9043.57	8629.43	7922.86	7835.86	8177.14	8553	9090.29	8855.72	8924.43	8633.86	7702.71	7694.43	8217.14	8641.86	8564.29	8320.57	8457.43	10561.1	7542.86	7044	7693.86	8279.86	8315.86	8105	8197.29	9544.57	7925.43	7220.29	7539.14	7858.57	7914	7625	7985.43	9184.86	7980.86	7536.71	7235.29	7532.29	7336.71	6375.57	7672.43	8564.43
557.023	10163.7	8740.14	8820	8901.57	8670.29	9122.86	8968	8913.29	8530.29	7763.71	7652	8007.71	8361.14	8879.71	8653.57	8734	8436	7503.14	7526.29	8021.14	8429	8353.57	8134.71	8260.29	10390	7342.71	6907.43	7462.86	8072.43	8054.29	7890	7974.43	9376.14	7660.43	6988	7363.86	7654.29	7661.29	7400.43	7732	8956.14	7733.29	7329.71	7047.86	7273	7133.43	6226.71	7457.86	8355.57
558.212	9990.86	8578.14	8607.29	8688.86	8465.71	8932.43	8734.86	8692.43	8323	7603.43	7454.57	7730.29	8144.57	8636.57	8393.14	8485	8255.71	7373.14	7313.14	7806.57	8217.86	8118.57	7884.29	7993.29	10169.1	7177	6707.57	7327.71	7822.57	7799.14	7650.43	7762	9141.14	7498	6815.57	7137	7424.71	7420	7215	7511.29	8742.86	7574.43	7113.14	6841	7089.14	6891.86	6055.29	7209.57	8126.43
559.399	9792.43	8377.57	8425	8403.86	8235.57	8701	8515.71	8463.86	8158.14	7410.71	7248	7539.71	7895.57	8362	8172.86	8245.43	8094.29	7171.57	7091.86	7589.86	7961.71	7848.57	7675.43	7784.43	9970.43	6965.14	6521	7095.71	7590	7514.57	7447.43	7511.71	8856.14	7308.43	6597.29	6931.57	7208.29	7203.14	6998.57	7300.29	8485.86	7369.43	6924.71	6632.86	6867.71	6682.14	5873.71	7026.14	7929
560.587	9645	8251	8266.57	8213.57	7997.57	8495.29	8342.71	8296	8045.29	7290.29	7133.57	7372.57	7677.29	8176.57	7933.86	8074.29	7936.43	7002	6906.57	7416	7800.29	7657.43	7465.43	7633.71	9852.43	6797.71	6401.14	7000.43	7445.71	7345.43	7244.43	7356.57	8748.14	7157.14	6458.29	6752.71	7052	6983	6808.57	7098.71	8340	7220.14	6771.71	6458.71	6718.14	6482.86	5745.86	6834.57	7762
561.773	9506.14	8093.29	8069	8008.43	7846.43	8324.14	8132.14	8067.29	7912.86	7136.14	6908.57	7116.57	7489.57	7960.71	7745.71	7872.14	7789.71	6826.29	6770	7221	7567.43	7444	7277.71	7463	9631.29	6652.57	6260.57	6796.86	7263.14	7167	7039.43	7184.86	8562.57	6959.29	6283.29	6605.86	6859.29	6784.14	6667.14	6941.43	8173	7033.14	6653	6276	6527.86	6318.29	5641.43	6667.14	7625.86
562.961	9357.86	7930.71	7876.86	7870.43	7666.57	8189.57	7996.71	7916.29	7748.43	6987	6769.86	6969.57	7340	7777.29	7608.43	7715.43	7680.71	6756.57	6609.71	7093.14	7413.14	7278	7140.14	7291.86	9575.43	6518.29	6139	6666	7080.43	6985.14	6914.71	7028.71	8409.57	6832	6165.57	6458.71	6729	6636.57	6490.43	6799.14	8039.43	6892	6474.71	6165.86	6409.14	6194.43	5502.14	6564.14	7481.71
564.147	9244.43	7843.43	7768.14	7709.14	7507.86	8037	7858.14	7817.43	7683.29	6871.86	6695	6842.43	7189	7598.43	7464.57	7559.71	7608	6608.71	6536.29	6977	7284.71	7142.43	7016.43	7186.14	9433.86	6431.14	6049.86	6595	6973.71	6840.57	6782.29	6915	8310.14	6722.57	6094.71	6388	6626.43	6503.86	6397.86	6651.43	7921.86	6820.43	6379.29	6072	6305.71	6058.86	5436.14	6447.71	7376.29
565.333	9155.57	7687.14	7666.57	7545.86	7406	7912.29	7756.43	7661.14	7606.57	6778.71	6544.71	6739.29	7109.14	7519	7337.71	7431.29	7527.14	6563	6449.14	6861	7182.14	7048.43	6931	7099.57	9392.86	6356.43	5958.29	6497.71	6897.29	6750.57	6742.57	6843.14	8227.57	6659.29	6007.43	6297.29	6529	6432.43	6328.29	6598.14	7866.71	6717.43	6340.86	5995.14	6220.57	5997.43	5384.43	6396	7307.29
566.519	9056.29	7649.29	7577.43	7466.43	7324.29	7855.43	7646.14	7586.29	7519.57	6730.43	6484.29	6632	7067	7429.14	7230	7398.43	7468.86	6479.86	6364	6784.29	7163.57	6985.29	6847.71	7005.43	9321.57	6290.57	5914	6433.86	6837.14	6687.43	6629.43	6795.57	8145.29	6602.57	5928.29	6257.29	6484.14	6404	6296.29	6550.71	7773.14	6665.71	6288.86	5947	6161.57	5959.29	5314.86	6283.14	7231.29
567.706	9016.57	7603.14	7509.29	7404.43	7266	7786	7619.57	7511.57	7481.29	6644.57	6401.86	6610.86	6985.86	7395.14	7202	7336.57	7443	6450.14	6334	6741.29	7075.29	6926.29	6828.57	6989	9265	6248.29	5908	6378.71	6783	6638.86	6629	6727.29	8117.29	6585.14	5906.29	6212.14	6434.86	6324	6229	6507.57	7743.43	6639.71	6235.86	5891.86	6133.71	5916.14	5294.29	6316.57	7254.86
568.89	8975	7539	7495.43	7366.43	7227.57	7741.86	7565	7492.14	7452.43	6638.57	6429	6591.86	6952.57	7366.29	7186.57	7296.14	7432.57	6432	6308.57	6708	7074.14	6887.71	6790.71	6971	9271.57	6243	5862.29	6371.71	6723.57	6623.57	6609.57	6715.29	8106.71	6562	5916.14	6195.14	6434.29	6323.86	6236.57	6474.29	7720.14	6624.57	6219.43	5894.86	6121	5902.43	5318.71	6264.29	7222.71
570.075	8956.57	7527.71	7519.43	7340.43	7194.14	7729.43	7534.86	7491.86	7429.71	6631.14	6418.29	6572.29	6932.14	7384.57	7155.43	7308.29	7430.86	6434	6321.29	6719.57	7062.14	6900.86	6773.71	6951.71	9245.29	6241.71	5865.14	6359.57	6747.43	6618.29	6609.29	6695.57	8128.86	6592.43	5893	6215.14	6457.71	6314.14	6248.71	6480	7757.57	6620.86	6221.86	5908.29	6122.43	5909.14	5304	6278.29	7243.43
571.26	8932.43	7536.43	7482.86	7332	7223.71	7767.29	7561.29	7500.86	7439	6673.29	6426.43	6585.86	6938.57	7343.71	7186.43	7324	7435	6435.86	6333	6773.29	7096	6926.86	6819.14	6981.86	9258.43	6239.43	5900.43	6394.43	6811	6668.57	6634.43	6693.29	8084	6554	5929.14	6248.14	6444.57	6350.14	6242.29	6523.14	7797	6653.71	6261.29	5916.29	6133.71	5899.29	5309.57	6307.57	7259
572.445	8956	7550.14	7474.14	7318.71	7238.57	7749.29	7543.43	7514	7454.14	6670.14	6416.57	6598.43	6991.57	7407.29	7178.29	7347.86	7446.71	6484.14	6356	6785.43	7088.14	6950.14	6842.43	6998.71	9296.43	6256.86	5925.43	6422.57	6819.57	6691.14	6656.86	6766.86	8135.14	6601.86	5965.29	6262.43	6520.86	6391.29	6308.29	6529.71	7832	6698	6290.43	5962.57	6191.57	5973	5351.86	6339.71	7294.29
573.629	8960.43	7524.71	7472.29	7359.29	7259.86	7783.29	7592	7545.71	7471.86	6705.43	6448.71	6630.43	7044.57	7425	7271	7394.71	7476.43	6501	6415	6834	7165.43	7040.29	6912.14	7034.57	9292.71	6330	5949.14	6483.57	6893	6750.14	6722	6837.86	8169.14	6650.57	6000.43	6314.86	6579.43	6485.43	6369.29	6618.71	7869.43	6756.86	6349.14	6058.43	6240.29	6080.71	5417.14	6414.43	7356.14
574.812	9010.43	7594	7566.43	7471.14	7322.86	7822	7669.29	7656	7585	6759.57	6561.29	6774	7143.57	7553.86	7371.86	7528.86	7547.71	6584.14	6522.57	6933.29	7315.43	7145.57	7014.29	7195.14	9439.57	6399	6035.86	6621.86	7010.14	6902.29	6877.71	6969.29	8348.57	6803.29	6138.29	6440.86	6731.29	6617	6510.14	6752	8008	6881.29	6457.43	6159.71	6406.57	6194.86	5532.29	6548.57	7497.14
575.996	9033.71	7650.86	7642	7545.43	7463.29	7942.57	7770.71	7751.57	7638.43	6883.29	6646.29	6851.86	7266.14	7689.71	7512.14	7680.71	7657.29	6716.43	6650.71	7106.29	7456.14	7315	7181	7359.14	9572.29	6576.43	6211.86	6729.71	7204.43	7079.57	7046	7135.43	8512.14	6973.57	6271.29	6617	6895.57	6817.57	6680.29	6963.57	8229	7055.14	6642.71	6355.57	6558.29	6367	5682.43	6753	7677.14
577.179	9128.71	7764.29	7756.43	7698.57	7580.43	8087.43	7953.71	7883.57	7787.29	7009.86	6821.43	7108	7461.57	7937.71	7747.43	7894.29	7800	6878.14	6817	7274.57	7646.71	7510.57	7396	7503.43	9768.57	6757.14	6364.71	6901.86	7406.71	7310.57	7241.71	7342.14	8703.29	7134.43	6479.29	6778.57	7070.86	7037.29	6874.29	7172.71	8394.57	7245.43	6826.29	6517.14	6764.57	6591.14	5813.57	6939.57	7877.86
578.361	9300.86	7929.57	7944.14	7931.43	7793.43	8274.71	8165	8114.86	7921.14	7197.43	7027	7311.14	7710.14	8129.86	7935.71	8092	7980.71	7045.43	6990.43	7510	7879.57	7722	7571.43	7689	9858.71	6883.43	6489.57	7079.57	7562.71	7480	7393.29	7477	8848.71	7270.14	6612.43	6913.14	7200.86	7210.43	6995.29	7316.14	8522.29	7427	6957.14	6664.43	6902.29	6684.71	5911.57	7034	7989.43
579.544	9466.57	8033.14	8128	8100.43	8011.29	8450	8304	8253.43	8044.57	7273.14	7083.86	7395.29	7788	8261.29	8049.14	8173.86	8062.14	7098.43	7026	7527.57	7944.57	7846.29	7639.86	7741.29	9924.29	6951.86	6512.57	7113.57	7582.71	7523	7407.57	7540.29	8893.86	7272.57	6637.57	6969	7240.71	7238.57	6999.57	7302.71	8542.71	7362.14	6954.43	6647.29	6914.29	6726.29	5918	7050.43	8004.14
580.726	9536.71	8123.86	8202.43	8182.86	8020.57	8501.43	8347.43	8276.57	8010.29	7283.43	7129.71	7391	7746.86	8214.71	8003.29	8123.57	8004.29	7062.43	6977.14	7512.57	7891.86	7744.43	7561.43	7700.57	9843.71	6901.43	6479.86	7047	7518.43	7415.57	7357	7392	8795.71	7208.14	6545.71	6871.57	7119.43	7126.29	6943.71	7214.14	8408.86	7301.43	6861.43	6571.43	6793	6620.43	5829.57	6951	7892
581.908	9563	8119.14	8146.14	8110.57	7981.14	8396.71	8261	8220.29	7988.14	7206.29	7013.43	7267.57	7650.71	8071.71	7886.29	7969.86	7923.57	6975	6914.43	7399.86	7748.43	7579.71	7446.43	7588.57	9793.43	6778.29	6400.14	6917	7393.14	7301.86	7246.57	7294.43	8645.86	7060.86	6429.71	6737.86	6979.29	6987.57	6796.29	7083.57	8306.71	7186.57	6757	6434.43	6693.57	6465.14	5745.86	6804.57	7764.86
583.089	9440.14	8010.29	8029.86	7983.71	7821	8265.86	8128.14	8089.71	7886.43	7120.29	6889.29	7153.71	7500.71	7949.71	7742.86	7840.43	7799.57	6845.29	6746.86	7216.14	7598	7449.57	7319.14	7411.71	9653.43	6662.71	6259.14	6809.14	7235.71	7161.57	7109.86	7145.14	8533.71	7005.14	6310	6623.86	6885.71	6824.86	6688	6942	8190.57	7057.86	6638	6332.29	6555.71	6355.86	5651.71	6698.14	7651.43
584.27	9310.14	7875.43	7917	7835.14	7716.71	8175.71	7978.86	7930.86	7777	6983.43	6774.57	7019.43	7408.86	7812.57	7599.14	7711	7719.29	6738.29	6629.43	7096.86	7468	7298.29	7165.57	7313.29	9526.29	6529.71	6138.86	6673.71	7106.57	6992.86	6955.14	7035.14	8413.71	6845.43	6204.14	6508.43	6756.43	6724.86	6539	6787.71	8086	6912	6520.14	6230.86	6429.86	6223.14	5573.14	6569.29	7525
585.451	9249.29	7822.29	7801.86	7752.43	7576.43	8032.57	7853.43	7829.57	7703	6916.57	6658.43	6889.43	7266.29	7676	7486.43	7613.71	7633.14	6645.29	6556.86	7000.86	7375.71	7163	7044.14	7185.14	9444.86	6435	6053.86	6571.86	7004.14	6888.86	6857	6933	8282.14	6762.29	6123.14	6403.29	6636.29	6563.14	6461.29	6706	7976.86	6805.14	6444.71	6113.29	6309.43	6121.43	5441.86	6450.29	7414.14
586.632	9148.71	7721.71	7707.86	7535.71	7419	7950.43	7753.57	7688.29	7618.86	6810.57	6598.29	6754	7131	7562	7386.29	7469.29	7520.71	6570.29	6450.71	6871.57	7272.14	7050.71	6949.14	7086.86	9339	6350.29	5972.71	6476.71	6874.29	6748	6734.86	6812.14	8207.71	6639	6015	6328	6544.29	6480.57	6322.71	6576.71	7848.43	6738.71	6338.14	6027.57	6225.43	6006	5389	6344.29	7341.71
587.812	9049.57	7665.43	7608.86	7480.14	7340	7828.71	7654	7603.14	7506.14	6717.14	6496.86	6670.29	7048.43	7410.57	7263.71	7369.86	7455.71	6475	6351	6810	7157.29	6940.71	6869.14	6988.29	9234.29	6257.86	5918	6422	6786.71	6641.43	6633	6713.86	8120.14	6585.57	5922.57	6238.71	6458.43	6354	6244.43	6471.71	7769.71	6634.14	6238.43	5950.43	6127.71	5925.71	5339.29	6289.71	7231.29
588.991	9016.57	7614.86	7532.57	7404	7306.86	7799.14	7617.57	7513.86	7470.29	6696.71	6448.57	6600.43	6979.57	7364.57	7214	7310.57	7412.57	6451.14	6305.57	6754.71	7071.29	6883.86	6801.43	6953.43	9206.29	6225.71	5851.29	6395.29	6757.43	6619.57	6603	6695.86	8048	6546.86	5917.57	6203.14	6446.43	6319.57	6211.43	6456.57	7764.14	6599.43	6231	5906.14	6070.14	5903	5299.14	6275.14	7208.43
590.171	8946.29	7566	7480.86	7343.43	7234.43	7734.71	7550.14	7490.14	7412	6646.71	6379	6551.43	6935.86	7325.14	7128.29	7275.71	7397.57	6387.29	6284.14	6703.57	7050.57	6813	6739.29	6883	9162	6192.57	5797	6348.29	6683.29	6548.57	6529.71	6648.43	8021.57	6487.57	5846	6159	6373	6259.43	6153	6427.71	7687.14	6547.43	6174.86	5855.57	6040	5834.14	5251.29	6210.86	7166.29
591.35	8912	7457.86	7433.43	7305.86	7151.86	7682	7487.43	7404	7372.43	6586.71	6333.57	6473.14	6873.43	7253.71	7065.14	7174.29	7324.86	6356	6215.14	6560.86	6989.57	6794.71	6670.43	6844.43	9120.71	6111.14	5807.14	6285.71	6654.57	6522.57	6475.43	6554.43	7928.57	6459.71	5836.14	6111.43	6319.29	6207	6124	6357.57	7630.86	6498.14	6128.29	5776.86	5991.71	5752	5208	6150.86	7139.86
592.529	8823.29	7439.57	7343.57	7193.14	7093.71	7602.14	7408.57	7345.86	7326	6505.71	6287	6444.14	6798.57	7225.29	7002.71	7132.14	7296.86	6316.29	6160.43	6563	6909.29	6725.43	6614.29	6796.86	9080.71	6085.71	5730.29	6259.71	6581.43	6421.71	6427.14	6526.71	7907.43	6409.43	5771.43	6036.57	6266.86	6150.71	6077.29	6303.14	7617.86	6414.14	6071.57	5752.57	5917.43	5732.14	5187.14	6119.14	7038.43
593.708	8818.57	7416.71	7357.86	7164.43	7066.29	7593	7382.71	7336.86	7312.43	6508	6280.43	6398.43	6801.57	7161.57	6980.86	7139.57	7265	6279.57	6151.86	6555.14	6861.29	6690.57	6595.29	6753	9026.14	6061.71	5710.43	6206.43	6552.14	6405.29	6404.57	6502.29	7865	6398.57	5748	6020.14	6244.71	6125.57	6033.86	6279.29	7569.57	6407.14	6067.57	5712.14	5938.57	5698.71	5124.71	6082	7038.43
594.886	8787.29	7358	7267.43	7139.14	7033.29	7585.14	7342	7313.71	7287	6497.57	6237.57	6389.57	6726.29	7116.43	6917.71	7068.71	7258	6229.57	6121.29	6549.14	6854	6632.71	6589.57	6703.57	9046.29	6029.57	5669.14	6177	6501.86	6361.43	6383.71	6458	7859.71	6338.86	5694.14	6012.86	6201.29	6065.86	6023.43	6250	7527.29	6391.71	6044.57	5695.57	5892.86	5670.14	5103.71	6045	7020.71
596.064	8747.14	7340.71	7239.57	7081	7003.43	7532.43	7304.71	7265.29	7259.14	6455.57	6182.43	6331.43	6707.29	7089.86	6881.43	7056	7225.43	6203.14	6091	6504.71	6830.57	6590	6535.86	6680.14	8984.14	6014.71	5668.43	6151.43	6501.29	6339	6331.57	6452.14	7802.14	6309.57	5681.71	5988.14	6177	6039	5999.29	6208.86	7518.29	6352.43	5978.71	5661.43	5868.14	5620.71	5112.86	6011.71	7012.71
597.242	8723	7289.71	7244.43	7056.86	6966.57	7477.71	7288.71	7229	7225.86	6435.86	6164.29	6278	6663.86	7046.57	6873.86	7006	7178.43	6167	6060.14	6475.43	6794.29	6547.71	6516.57	6660	8954.57	5982.14	5635.43	6149.14	6443.86	6304.43	6303.29	6390.14	7757.43	6278.86	5674.43	5947.71	6166.71	6010.57	5952.57	6195.57	7482.71	6347.57	5965.86	5625.57	5825.29	5596.71	5095	5983.57	6967.86
598.419	8696.86	7263.57	7198.14	7047.14	6932.57	7470	7254.71	7206.71	7238.86	6435.14	6124.86	6288	6664.14	7008.43	6845.57	6997	7155.86	6134.29	6066.14	6442.86	6776.86	6555.71	6487.14	6626.86	8951.57	5954.14	5604.86	6104.43	6441.71	6269.57	6296.71	6396.43	7780.43	6246.86	5653.43	5894.43	6116.86	5977.14	5932.71	6159	7457.29	6321.71	5962.14	5607.71	5792	5602.29	5071.86	5941	6912.29
599.595	8643.14	7262.14	7206	7015	6928.29	7417.29	7223.29	7141.14	7151.71	6397.71	6136.57	6283.71	6652	7003.29	6809.43	6952.29	7136.86	6135.57	6017.71	6431	6725.71	6501.14	6445.71	6602.29	8905.71	5945.29	5578.57	6076.43	6439.14	6251.57	6260.43	6356.29	7713.57	6232.71	5641.14	5884.57	6087.29	5937.14	5911.43	6142.29	7440.71	6268.57	5952.86	5618.43	5784.43	5559.29	5030	5922.57	6923.43
600.773	8647.43	7256.14	7178.43	6989.14	6908.14	7385.86	7220.57	7170.57	7182	6373.57	6077.14	6246	6596.43	6956.43	6820	6950.14	7151.86	6153.57	5994.71	6397.29	6713	6484.43	6445.86	6613.57	8865.14	5907.29	5605.14	6081.57	6400.29	6239.29	6217.43	6356.57	7692.43	6226.43	5577.43	5875.57	6080.14	5929.29	5908	6124	7399.57	6264.57	5923.71	5571.57	5764.71	5567.86	5017.43	5912.71	6901.71
601.949	8587.14	7213.14	7131.57	6938.86	6862	7368	7151.86	7151.86	7153.57	6358.29	6080.29	6216.86	6578.29	6901.57	6744.57	6903.29	7100.29	6069.57	5971.57	6380.71	6690.29	6484.29	6405.29	6542.86	8835.14	5915.29	5559.43	6042.14	6374.43	6174.43	6224.29	6313.43	7611.57	6181.57	5574.57	5858.71	6038	5929.86	5837.57	6082.29	7378.43	6233.71	5907.14	5565.14	5716.57	5509.29	4992.14	5907.57	6859.71
603.124	8581.71	7172	7111	6933.71	6829.71	7369.57	7125	7068.71	7130.29	6325	6091.86	6177.29	6565.29	6932.14	6733.43	6864.43	7062.14	6077	5975	6363.43	6658.14	6445.71	6351.29	6518.14	8780.14	5880.86	5546.14	6013.86	6336	6163.86	6156.57	6276.43	7651.43	6159.29	5535	5823	6018.57	5882.14	5837	6042.86	7339.71	6203.29	5868.29	5544.86	5713.86	5512.43	4979.43	5892.86	6825.14
604.3	8539.71	7180.14	7072.71	6892.71	6836	7342.43	7106.14	7042.86	7096.57	6308.86	6027.57	6158.14	6531	6850.29	6711.71	6834	7042.43	6070.43	5924.71	6321.57	6628.14	6412.43	6330.86	6490.71	8794.29	5843.29	5533	6003.71	6287.43	6132	6157.57	6271.57	7626.43	6155.86	5515.14	5828	6009.86	5843.43	5819.29	6042.71	7337	6172.57	5846	5485.43	5675.57	5454.14	4932.29	5844.71	6788.43
605.476	8533.43	7117.14	7057.57	6861.14	6776.43	7299.43	7098.86	7024.29	7066.71	6253.71	6029.86	6141.57	6475.57	6829.43	6685.43	6846.57	7032.57	6017.86	5917.43	6308.43	6601.43	6409.71	6318.43	6508.14	8783.86	5823.86	5478.43	5991.57	6304.29	6128.43	6161.86	6258.43	7598	6147.71	5503.43	5784.57	5974	5837.86	5784.43	6034.43	7318.43	6180.29	5847.29	5503	5663.29	5432.29	4942.86	5824.86	6784.43
606.651	8522.71	7112.43	7020	6849.43	6741.29	7303.71	7085.71	6985.57	7064.57	6261.57	5996.57	6137.29	6494.57	6779.43	6658.57	6818.43	6999.57	6017.86	5926.86	6309.29	6624.14	6392.71	6292.14	6451.57	8757	5804.57	5486.71	5935.71	6288.43	6082.57	6150.86	6225.86	7563.14	6113.29	5502.57	5774.86	5977.43	5847.43	5783.57	6013.86	7302.29	6162	5813.29	5483.43	5646.57	5435.43	4948.43	5804.71	6778.86
607.825	8489.28	7120.57	7014.43	6818.29	6751	7254.57	7046.29	6984.14	7041.71	6254.86	5964.71	6095	6447.71	6806.57	6650.29	6778	7004	5987	5854.86	6287.57	6598.71	6321.57	6284.57	6444.86	8736.29	5807	5460.43	5952.29	6251.43	6073.14	6092.86	6185	7570.71	6066	5473	5782.14	5941.14	5829.29	5766	5946	7237	6140.43	5812	5452.71	5635.57	5410.43	4918.86	5794	6759.71
609	8458.71	7070.71	6976.43	6814.71	6725.43	7259.14	7021.43	6963.29	7018.14	6194.86	5962	6114.43	6416.86	6774.71	6623.57	6763.71	6981	5988.29	5848.86	6252.43	6556.86	6321.71	6253.14	6409.57	8711.57	5769.71	5446.29	5911.14	6256.14	6055.14	6064.57	6172.57	7547.57	6088.71	5472.14	5755.14	5936.71	5800.71	5728.14	5963.29	7286.71	6131.86	5782.71	5423.14	5636.71	5390	4919.43	5792.57	6727.29
610.174	8442.28	7055.14	6966.14	6805.71	6707.29	7224.86	7003.29	6940.71	6970.14	6218	5949.86	6073.71	6422.29	6757.29	6598.71	6759.86	6969.57	5949.57	5856.71	6246.43	6541.14	6316.57	6263.14	6411.43	8708.71	5773.29	5428.71	5926.14	6218	6043.43	6069.43	6173	7538.57	6073.43	5453.86	5718.14	5913.57	5778.86	5711	5903.86	7240.43	6120.57	5797	5434.43	5612.29	5387.43	4899.57	5734.29	6721.29
611.347	8424.86	7066.71	6973.86	6761.14	6673.14	7213.14	7007	6925	6993.71	6190.29	5927.29	6047.57	6377	6770.86	6560	6727.14	6936.71	5927.86	5827.14	6240.71	6522.86	6285.86	6228.14	6389	8688	5744.29	5421	5905.86	6185.14	6005	6078.86	6162.43	7495.57	6054.86	5465.71	5736.71	5908	5751.57	5701.14	5926.57	7230.43	6072.14	5723.71	5418.29	5600.86	5376.86	4853	5723.71	6725.29
612.521	8419.71	7034	6938.71	6787.14	6688.43	7213.43	6994.43	6883.86	6976.86	6212.14	5922.57	6037.71	6394.71	6732.43	6577.71	6716.71	6931.71	5944.57	5830.57	6242	6510.86	6305.29	6218.71	6390.86	8683	5744.86	5422.86	5884	6198	6012.14	6073.43	6127.71	7490.29	6056.43	5410.86	5709.71	5915.57	5759.29	5701	5913.86	7204.57	6100.14	5734.57	5407.71	5581.86	5346.43	4890.86	5772.86	6717
613.694	8376	7035.43	6925.14	6710.14	6664.29	7204.57	6966.71	6910.86	6952.86	6187.43	5894	6042.29	6388	6716.71	6569.14	6682.71	6936.86	5942	5789.29	6201	6482.14	6285.29	6216.71	6363.29	8653.29	5719.43	5426	5874.43	6172.14	5989.86	6008.57	6111.14	7454.14	6032.29	5396.57	5697.71	5892.29	5707.14	5690.71	5912.57	7211.14	6071	5743.57	5398.86	5554.43	5350.29	4835.29	5689.86	6659
614.867	8349.29	6977	6904.71	6678	6655	7110	6935.86	6886.71	6933.71	6173.14	5866.57	6001.14	6364.14	6666.29	6473.71	6667.57	6890.71	5920.86	5792.71	6180.43	6475.14	6268.29	6198.14	6328.71	8617.86	5693.86	5374.14	5852.57	6168.57	5949.71	6002.43	6073.71	7448.29	6022	5406.86	5676.43	5847.43	5707.43	5691.57	5863.71	7153.14	6051.29	5720.43	5371.29	5543.71	5319.57	4843.43	5686.14	6659.14
616.039	8345	6977.86	6834.29	6678	6591.14	7126.14	6894.14	6833.86	6922.57	6132.71	5868	5972.29	6351.29	6670.43	6525.29	6649.86	6880.14	5894.43	5770	6170.57	6446.43	6217	6187	6308.86	8594.14	5712.57	5388.71	5849.57	6117.71	5958.29	5978.29	6079.14	7398.57	5984.57	5373.57	5665.43	5853.14	5679.86	5659.14	5847.43	7169	6015.71	5687.43	5358.14	5538.71	5307.86	4836	5686.43	6647.14
617.212	8321.14	6935.29	6875.71	6701.86	6582	7156.57	6886.71	6859.43	6891	6126.71	5873.57	6016.29	6317.29	6644.43	6512.14	6619.29	6893.71	5857.43	5743.14	6172.14	6446.43	6219	6175	6300.43	8633.86	5710.86	5368.14	5828.43	6118.43	5918.57	6016.29	6053.43	7412.86	6012.29	5373.86	5668	5834.71	5674.71	5637.43	5840.29	7157.43	6021	5722.43	5340.14	5526.86	5295.43	4832.71	5637.14	6616.14
618.383	8312.14	6952.29	6828.14	6670.57	6599	7115.43	6885.43	6823.57	6912.57	6126.86	5891.43	5990.86	6300.57	6682.71	6506.14	6640.86	6884.29	5862.57	5729.57	6124.14	6403.29	6217.14	6149.29	6286	8608.43	5679.29	5370	5850.71	6106.43	5987.29	5965.29	6057.57	7380.14	5951.29	5383.86	5633	5824.71	5702.71	5627.29	5846	7170.14	6013.43	5675.86	5328.57	5510.29	5276.71	4834.14	5656.43	6608.71
619.555	8284.14	6937.29	6844.43	6667.71	6566.14	7087.14	6886.71	6827	6922	6121.43	5837.71	5973.29	6324.43	6667.71	6490.86	6602.86	6847.86	5864.43	5730.86	6172	6411.43	6204.71	6145.29	6296	8593.71	5672.71	5382.29	5819	6110.14	5946.86	5975	6058.71	7395.43	5982.57	5394.29	5646.43	5811.86	5683.43	5658.57	5861	7128	6009.43	5680.71	5360.86	5495.43	5308.57	4788.57	5653.14	6616
620.726	8295.29	6911.14	6832.86	6652.14	6535.14	7106	6824.57	6804	6866.71	6110.43	5843.14	5952.86	6317.86	6623.43	6453.71	6624.71	6868.43	5873.86	5696.57	6157.86	6412.29	6224.43	6131.14	6295.71	8579.71	5682	5367.57	5840.14	6121.43	5946.71	6008.86	6021.29	7428.43	5969.14	5338.29	5673.43	5831.57	5685.29	5617	5832.71	7142.57	6016.71	5685.57	5353.57	5529.29	5274.57	4793.29	5640.71	6587
621.897	8284.71	6909.71	6801.57	6653.57	6544.14	7069.71	6844.29	6801.71	6889	6063.71	5832.43	5962.29	6318.86	6647.57	6448	6611.29	6878	5861.43	5720.43	6155.14	6439.29	6190.57	6151.29	6277.14	8542.57	5674.14	5362.71	5840.14	6094	5955.14	5951.86	6062.29	7402.71	5964.29	5374	5644.86	5845.57	5719.71	5604.86	5841.14	7124.29	6013.29	5680.14	5367.29	5487.71	5300.29	4816.57	5631.14	6575.29
623.068	8272.71	6913	6829.14	6674.14	6553.43	7118.86	6873.14	6793.43	6878.71	6103.43	5850	5995.57	6303.57	6649	6476.14	6643.86	6876.57	5870	5768.57	6169.57	6433.71	6242.29	6129	6295.71	8606.71	5678.86	5384	5861.86	6142.57	5934	5969.86	6059.71	7419.43	5999.43	5396.43	5685.29	5845.86	5702	5639.14	5829.29	7158.86	6006.14	5713.14	5332.57	5506.71	5319.86	4802.14	5671.86	6627.71
624.238	8294.71	6900	6812.86	6682.57	6576	7073.29	6887.29	6817.29	6929.57	6142.57	5839.14	5977	6300.43	6653.29	6487.86	6634.29	6870.86	5909.57	5743.86	6170.29	6455.43	6235.43	6108	6313.29	8622.57	5700.14	5378	5843.14	6101.71	5957.14	5970.71	6067.43	7435.57	5980	5379.29	5673.86	5848.43	5661.29	5645.57	5843.29	7157.29	6027.57	5713.14	5336.86	5488	5286.71	4812.86	5669.71	6612.57
625.408	8269.29	6917	6829.57	6663.71	6559.14	7090.29	6871.57	6811.71	6914.29	6093.29	5859.43	5999.86	6290.86	6625.29	6462.86	6605.57	6851.14	5839.43	5710	6166.71	6423.71	6215.29	6117.14	6293	8623.43	5668.29	5372.29	5830.43	6076.43	5922.71	5951.43	6012.71	7429.14	5971.86	5371	5658.29	5811	5650.71	5620.86	5822.14	7156.14	5948.14	5691.86	5296.86	5503.14	5311.57	4773.29	5606	6617.29
626.577	8279.29	6897.29	6789.14	6650.43	6548.43	7071.86	6827.71	6773.14	6912.86	6101.71	5823.86	5949.57	6255.14	6606	6405.57	6572.71	6808.57	5849.57	5716.14	6128	6374.71	6190.86	6089.71	6258.43	8565.71	5634.86	5331	5808.71	6071.71	5882.86	5895.57	5989.43	7388.71	5924.86	5336.86	5592.43	5746	5635.57	5574.86	5757.86	7099.43	5948.43	5666.57	5279	5436.57	5226.71	4762.86	5585	6527.71
627.746	8269.43	6870.71	6805.29	6638.43	6517.71	7044.14	6849.14	6759.57	6827.29	6061.43	5766	5914.14	6235.14	6550.86	6400.71	6521.57	6749.43	5788.71	5672	6073	6335	6124.86	6064.57	6199	8460	5597	5262	5759	6020.29	5853.71	5874.86	5968.86	7302.43	5883.14	5271.14	5566.29	5723.57	5576.86	5531.86	5748.71	7044.14	5888.43	5602.57	5243.71	5412.71	5196.43	4731.29	5538.14	6546.29
628.915	8190.57	6845.86	6752.43	6581	6491.29	6988.43	6779.71	6714.29	6779	6017.57	5750.29	5890.14	6211.29	6511	6377.43	6465.29	6759.14	5748.29	5635.57	6038.86	6307.86	6116.71	6048.71	6147.86	8413.14	5564.71	5263.57	5731.29	5978	5833.43	5837.43	5927	7284	5843.29	5249.14	5554.29	5714.86	5550.71	5514.57	5702.14	7043.43	5894.43	5594	5229.14	5387.14	5172.86	4706.57	5539.86	6481
630.084	8179.86	6775.86	6722.86	6522.57	6426.57	6960.43	6722.29	6691.14	6751.14	6010.43	5729	5860.71	6174.43	6458.29	6342.14	6472.57	6719.57	5710.71	5638.43	5999.71	6273.71	6068.29	6014	6153	8407	5574.14	5272.57	5681.71	5949.71	5826.57	5824.43	5926.29	7263.43	5823.29	5258.29	5552.14	5668.14	5533	5501.57	5713.29	7025.57	5866.57	5540.71	5200.14	5352.29	5159	4695	5517.57	6467.57
631.252	8097.43	6751.14	6715.71	6519	6439.29	6947.14	6708.71	6658.29	6729.43	5966.57	5707.71	5860.14	6166.57	6471.57	6315.71	6443.71	6721.57	5746.14	5583.57	6025.14	6229.71	6056.29	6021.57	6138.29	8419.29	5560.86	5235.86	5716	5940.71	5793.57	5805.57	5886.14	7244.71	5822.86	5255.86	5512.29	5650	5531.86	5510.71	5700.29	6986.43	5834.57	5556.86	5182.57	5368.43	5141.71	4682.14	5520.29	6466.57
632.42	8118.43	6800.86	6680.57	6516.71	6435.57	6921.29	6700.43	6658.57	6743.86	5995.14	5705.43	5843	6170	6481.57	6335.57	6460.57	6687	5713.71	5614.14	6074.14	6267.86	6047.57	6003.57	6144.86	8398.71	5564.14	5224.29	5722.71	5935.71	5776.71	5824.86	5904.71	7259.86	5851	5240.86	5517	5661.29	5556.86	5495.29	5693	6988.71	5864.57	5574.86	5199.57	5389	5178	4686.86	5496.29	6495.43
633.588	8125.86	6774.71	6657.14	6501.57	6415.29	6940.29	6738.29	6638.14	6767.29	5980	5707.29	5844.86	6142.86	6437.43	6317.29	6478.14	6693.86	5716	5612.57	6076.71	6269	6056.14	5988.57	6142.71	8423.86	5593.71	5254.14	5695.14	5960.71	5792.14	5824.14	5913	7268	5841.71	5233.14	5509.14	5673.43	5553.43	5496.29	5676.29	7004.29	5874.14	5550.86	5215.29	5388.43	5168.57	4676	5515.43	6478.14
634.755	8141.57	6791.14	6685.57	6495	6419.29	6926.71	6710.29	6632	6717.43	5966.86	5707.57	5835.57	6156.29	6469.43	6330.86	6451.57	6707.86	5721.71	5598.86	6041.57	6275.43	6057.71	6005.86	6136.71	8427.43	5580.29	5250.57	5704.86	5989.43	5829.43	5810.57	5906.14	7258.29	5827.71	5254	5532	5682	5571.86	5478.71	5684.14	7019.71	5874.29	5593.86	5214.29	5368.29	5151	4683.71	5508	6472.86
635.922	8096.29	6800.43	6677.43	6497.29	6408	6934.57	6712	6671.29	6796.29	5984.14	5697.14	5849.86	6180.43	6491.29	6358.57	6464.86	6770.57	5758.71	5652.57	6041.86	6323.14	6065.29	6044.57	6171.71	8442.43	5562.86	5266	5719	5991.86	5791	5838.57	5946.29	7282.57	5841.71	5251.57	5544.57	5712.29	5595.29	5519.57	5726.43	7033	5889	5613.71	5239	5402	5165.86	4707.43	5565.14	6479.86
637.089	8133.71	6768.43	6714.43	6545.57	6399.29	6935.57	6711	6664.71	6762.14	6013.29	5715.86	5873.14	6171.29	6526.43	6358.57	6482.86	6762.57	5775.71	5653.14	6079.14	6311.14	6106.14	6048.86	6185.43	8470.14	5597.29	5295.71	5747.14	6027.86	5857.14	5862.57	5949.14	7332.14	5860.14	5300.29	5586.71	5742.71	5594.71	5539.14	5721.71	7077.14	5917.43	5630.14	5271.14	5438.57	5200	4743	5550	6528
638.256	8163	6791.29	6724.14	6543	6446.86	6969.29	6773.29	6679.71	6800.86	6022.43	5735.29	5895.86	6228.43	6493.29	6374.86	6509.86	6766.57	5803.57	5675.43	6101.86	6324.43	6123.43	6032.29	6194.29	8542.71	5612	5285.71	5775.43	6013	5861.43	5865.71	5956	7331.29	5934.29	5288.71	5590.57	5708.71	5593.29	5488.14	5730.57	7103.86	5915.86	5659.14	5198.43	5418.29	5238.43	4702.57	5538	6494.86
639.421	8224.86	6786.57	6757.43	6550	6493.14	6992	6744.43	6683.71	6814.57	6025.71	5751.86	5887.86	6204	6516	6360.86	6519.71	6810.14	5767.86	5673.43	6115.57	6319.86	6093	6046.71	6145.71	8553.57	5581.71	5286.29	5762.57	5974.57	5842	5845.86	5898.86	7350.29	5851.86	5276.29	5568.43	5711.86	5566.43	5483.71	5710.14	7071.14	5910.86	5621.86	5218.71	5382.43	5181.29	4709.71	5540.57	6499.14
640.587	8161.29	6844.43	6752.29	6526.71	6416.86	6984.29	6733.43	6652.43	6801	6017.57	5714.71	5886.86	6140.57	6484.43	6319	6447.86	6748.57	5743.43	5625	6065.86	6277.43	6056.71	5985.43	6134.29	8503.57	5567.14	5247.57	5676	5963.86	5800.14	5797.57	5883.43	7259.57	5817.86	5244.86	5499.57	5684.86	5551.71	5479.29	5657.86	7015.71	5868.57	5587.43	5169.57	5361	5145.14	4667.57	5498	6456.57
641.752	8144.57	6798.71	6673	6482	6432	6939.14	6721.29	6640.71	6824.29	5975.57	5680.29	5846.86	6140.71	6437.86	6287.71	6406	6703.86	5711.57	5592	6026.14	6260.43	6025.86	5950	6111.14	8450.14	5522.86	5245.43	5706.14	5950.86	5767.57	5776.57	5881.43	7265.14	5839.14	5207.71	5517.43	5672	5502.57	5455.29	5651.29	6976.43	5807.86	5527.71	5181.29	5342	5146.14	4646.71	5480.43	6417.71
642.918	8109	6756.14	6638.29	6470.29	6372.14	6869.43	6676.14	6593.43	6711.86	5960.86	5668.14	5824	6116.29	6435.43	6270.29	6425.14	6673.14	5703.29	5582.71	6007.29	6228.86	6035.71	5960.71	6106.43	8380.71	5521.14	5221	5660.57	5913.71	5744.29	5785.43	5859	7208.86	5774.43	5213.29	5480.14	5621.57	5476.14	5428.71	5618.57	6955.57	5820.14	5529.86	5141.86	5324	5107	4636.57	5447	6406
644.082	8068.14	6737.29	6649.57	6461.71	6338	6906.86	6675.29	6613.71	6707.71	5912.43	5677.86	5828.29	6115.43	6425.86	6256.86	6394	6671.29	5684	5564.71	5997.57	6178.43	5982.71	5935	6100.57	8354	5548.43	5223.71	5660.29	5901	5723.29	5772	5866.14	7237	5766.86	5206.86	5466.29	5641.29	5507	5459	5626.71	6932.71	5824.57	5514.43	5167.71	5308.86	5125.29	4646.29	5473.14	6383
645.247	8062.86	6721.57	6638.29	6455.14	6348.86	6896	6655.86	6596.57	6722.29	5944.57	5640.43	5830.57	6125.29	6411.43	6304.29	6373	6669	5686	5569.29	5980.86	6198.29	6004.57	5930.86	6048.71	8350	5493.14	5223.29	5679.57	5891.86	5746.71	5770.71	5862.29	7218	5776.43	5176.14	5451.71	5610.86	5498.43	5427.43	5622.71	6932.71	5834.71	5516.29	5149	5324.43	5122.71	4648.43	5465.57	6432.71
646.411	8071.29	6723	6636.71	6464.14	6337.86	6887.57	6634.14	6572.29	6703	5951	5632.86	5803.86	6072.57	6405.43	6270.57	6371.71	6642.86	5659	5559.14	5992.71	6217.86	6004.71	5909.57	6060.86	8335.71	5518.43	5212	5653.86	5889.29	5751.71	5782.14	5853.57	7196.29	5767.29	5209	5473.86	5623.71	5490	5427.57	5632	6959.14	5792.57	5546.86	5148.86	5319.86	5081.71	4608.43	5442.43	6416.14
647.575	8064.86	6688	6616.71	6436.43	6354.43	6839.57	6618.86	6567.71	6704	5949.71	5661.57	5799.86	6099.29	6405.29	6275.86	6404.86	6672.86	5699.14	5561.14	5996.57	6172.71	5991.57	5925	6066.57	8325.71	5491	5192.71	5614.71	5881.29	5737.43	5746.14	5836.29	7200.43	5755.29	5206.86	5504.57	5617.29	5463.57	5433	5626.86	6960.14	5811.14	5536.57	5123.29	5326.14	5102.14	4642.29	5471.86	6376.14
648.738	8058.86	6693.71	6615.14	6450.71	6328.43	6877	6649	6597.71	6682	5939.71	5630.29	5812.57	6094.29	6401.71	6267.86	6391.43	6658.29	5654.57	5569	5970.86	6185.86	6002.86	5906.43	6073.57	8323.71	5493.86	5185.71	5659.57	5894.57	5708.14	5746.43	5838.14	7149.57	5791.14	5211.57	5485.71	5623	5475	5407.57	5623.29	6919.29	5812.71	5520.43	5145.57	5320.57	5054.29	4652.14	5451	6359.86
649.902	8066.71	6683.14	6631	6442.29	6354.86	6862.14	6644.86	6559.86	6656.14	5916.29	5641.14	5789	6082.86	6406.43	6225.86	6371.29	6610.43	5662.29	5543.14	5965.43	6215.29	5972.71	5946	6051	8294.57	5491.29	5185	5648.71	5870.43	5725.29	5739.71	5845.43	7163	5775	5179.86	5480.57	5604.14	5473.86	5401.57	5608.57	6919.14	5790.57	5506.29	5128.43	5303.57	5091.29	4614	5461.57	6371.57
651.065	8049	6714	6604.71	6485.71	6376.29	6860.86	6636.14	6554.71	6694	5919.14	5639.14	5799.29	6082.14	6390.86	6255.43	6379	6658.14	5666.14	5583.57	5972.14	6194.86	5996.29	5923.86	6086.29	8321.43	5517.29	5201	5668.71	5865.43	5750	5795.14	5850.43	7162.43	5793.29	5209.86	5469	5610	5508	5426.57	5609.29	6926	5817.43	5503	5142.57	5257.29	5107	4637.29	5468.57	6415.43
652.227	8031.71	6669.57	6633.43	6394.57	6346	6844.14	6621.86	6568.43	6660.29	5922.71	5669.29	5764.57	6078	6399.29	6266.43	6390.43	6632.57	5659.14	5572.43	5980	6198.14	5973.86	5938.57	6058.57	8311.43	5502.86	5190.43	5651.29	5886.86	5738.43	5746.43	5822.29	7159.86	5782.86	5217.57	5448.43	5626.86	5462.29	5425.86	5610.71	6934.86	5789.71	5521.71	5123.43	5295.71	5109.57	4662	5467.71	6399.14
653.389	8009.43	6646.71	6626.86	6436.29	6324.86	6852.71	6661.71	6579.29	6673.43	5923	5655.29	5791.86	6094.14	6381	6237.57	6364.29	6651	5659.71	5577.86	5977.71	6192.71	5991	5946.29	6060.43	8347.71	5511.29	5188.14	5655.29	5909	5730.14	5758.71	5837	7179.14	5787.14	5159.86	5451.14	5610.43	5476.57	5427.29	5615.86	6939.14	5810	5514.29	5153.86	5314	5099.71	4634.57	5460	6406
654.551	8024.43	6666.57	6615.57	6440.57	6332.14	6861.14	6643.86	6566.29	6687.29	5911.86	5650.86	5779.57	6077.29	6386.86	6267.71	6397	6649.86	5658.71	5580	5951.57	6197.43	6008	5921.71	6052	8315.43	5490.86	5210.14	5645.29	5889	5719.14	5764	5855.29	7182.71	5804.57	5203.86	5458.14	5623.86	5471.86	5400.43	5621.29	6940.71	5811	5545.29	5155.86	5319.43	5118	4632.29	5471.14	6404.86
655.713	8029.71	6725.29	6622.86	6465	6348.57	6865	6648	6563.14	6715.43	5914.86	5646.57	5762.71	6083.14	6426.57	6277.86	6390.29	6650.57	5669.57	5568.57	6004.86	6214.14	6035	5918.86	6090.29	8325.14	5535	5207.29	5640.14	5887.71	5763.43	5759.43	5876.86	7203.71	5776	5249	5501.14	5620.29	5479	5442.57	5657.14	6944.43	5815.86	5533.86	5133.57	5315.29	5116.71	4649.86	5478.86	6397.14
656.874	7993.14	6701	6593.43	6457.71	6363	6870.43	6659.71	6577.43	6721.71	5928	5674.71	5799.43	6092.57	6444.71	6263	6395.71	6659.29	5685.57	5571.14	5988.14	6243.57	5998.29	5949	6099.71	8319.71	5513.86	5196.14	5670.29	5887.43	5766.71	5774	5885.57	7221.86	5777.29	5224.57	5498.71	5629.43	5488.14	5440	5611.71	6959.14	5833.86	5543	5152.29	5332.71	5103.57	4640.43	5451.86	6421.29
658.035	8057.14	6664	6624.71	6468.14	6336.71	6869.43	6651	6584.71	6689	5924.29	5663.71	5809.86	6092.86	6409	6248.14	6413.43	6667.57	5682.71	5581.29	6001.86	6229.71	6009.71	5938.14	6071.43	8320.14	5507	5235	5635.57	5868.57	5741.43	5727.43	5829.29	7193.71	5788.29	5199.43	5491	5619.86	5498.71	5455.86	5609	6944.29	5820.14	5511.57	5115.71	5299.71	5127.57	4656.43	5453.43	6370.86
659.196	8025.71	6683.86	6626.57	6435.14	6326.86	6837.57	6633.14	6566.57	6700.29	5899.14	5655.29	5796.57	6059.86	6382	6246.57	6386.14	6657.14	5662.29	5565.57	5963.29	6189.57	5984.71	5943.14	6053.86	8330.43	5480.86	5198.86	5623.29	5855.29	5726.86	5749.43	5835.14	7191.86	5770.14	5196	5446.86	5606.71	5458.57	5419	5624.29	6925	5814.57	5509.14	5120.71	5327.29	5101.14	4633	5455.86	6371.43
660.356	8005.14	6650.14	6584.29	6452	6335.71	6860	6647.86	6562.57	6707.43	5888	5660.43	5794.14	6056.14	6411.86	6254	6345.71	6620.86	5666.57	5578.71	5981.71	6185	5966.29	5911.29	6040.14	8315.86	5514.43	5209.43	5627	5890.86	5708	5757.14	5841.29	7196.29	5799.14	5200.71	5469.43	5592	5476.86	5383.57	5602.71	6935.43	5794	5507.14	5127.57	5297.43	5074.86	4633	5443.29	6372.29
661.516	8007.57	6684.86	6607.14	6411	6289.71	6868	6616.86	6553.57	6685.57	5912.57	5649.57	5785.71	6067.29	6374.43	6213.14	6335.71	6631.14	5648.29	5542.29	5958	6175	5974.14	5908.14	6037	8331	5491.29	5174.43	5636	5876.71	5687.43	5726.71	5830.71	7181.43	5751.57	5160.71	5453.43	5584	5440.29	5377.14	5596.86	6923.29	5802	5502	5098.86	5298.57	5065	4628.43	5379.14	6366.57
662.676	7991.14	6671.86	6549.43	6393.14	6292	6825.43	6611.57	6549.14	6713.71	5894.29	5606.86	5746.43	6031.14	6336	6209.29	6357.86	6590.86	5629.14	5525.43	5936.43	6168.43	5977.57	5888.71	6004.14	8280.57	5480.14	5159.71	5603.29	5858.14	5684.71	5711.71	5791.14	7157.14	5739.14	5165.14	5427.71	5571.71	5457.57	5393.29	5534.43	6872.14	5766.43	5480	5077.14	5255.71	5065.14	4603.86	5414.29	6324.43
663.835	7964.71	6648.86	6571.71	6415.57	6268.43	6818.57	6589.43	6501	6644.29	5873.29	5624.29	5750.43	6025	6331.43	6219.57	6330.14	6607.86	5601.57	5508.86	5936.29	6138	5957.86	5892	6029.57	8274.57	5450.29	5165.29	5610.43	5818.71	5670.14	5683.14	5774.29	7141.86	5725.71	5185.86	5433.43	5564.86	5451.71	5360.71	5560.86	6885	5758	5503.14	5070	5278.71	5044.29	4595.14	5378.43	6318.86
664.994	7971.14	6661.57	6582.29	6414.86	6281.43	6813.14	6551.29	6519.86	6624.71	5878.29	5606.57	5747.71	6033.43	6339.43	6205.43	6323.71	6604.43	5614.86	5521	5940.14	6133.86	5943.71	5883.43	6017.43	8287.43	5455.29	5147.86	5606.86	5832.86	5706.86	5693.57	5784.14	7160.29	5751.43	5143.29	5414.86	5568.86	5442.14	5385	5560.57	6879.71	5782.43	5467.57	5092.43	5266.14	5039.86	4585.29	5390.86	6320.86
666.153	7972	6653.86	6522.14	6383.43	6253.86	6782.43	6542.71	6510.14	6654.43	5855.14	5602.43	5728.14	6001.71	6351.57	6185.71	6302.29	6556.14	5617.86	5507.71	5914.29	6120.57	5929.71	5864	6007.57	8256.43	5443.86	5150.29	5584.71	5803.14	5678.71	5673.43	5751.14	7117	5723.29	5121.43	5407.57	5545.86	5395.57	5352.29	5535.86	6857	5774	5450.14	5073.43	5244.43	5036.71	4606.43	5378.86	6304.57
667.311	7936.86	6619.14	6548	6390.29	6272	6794.14	6530.71	6490.43	6625	5833.71	5575.43	5734.57	6009.43	6313.71	6198.14	6292.14	6556.43	5614.43	5506.86	5925.14	6114	5947.14	5834.71	5993.29	8217.57	5413.43	5141.57	5576.86	5838.14	5677.43	5683.14	5762	7136	5701.14	5157.14	5393.86	5562	5391.43	5351	5549.43	6836.57	5753	5457.14	5073.14	5258.86	5030.14	4576.29	5401.14	6332.14
668.469	7962.29	6646.14	6529.43	6396	6236.43	6764.71	6570.57	6507.43	6619.29	5845.29	5618.14	5737	6023.71	6319.14	6201.43	6292	6565.14	5600.86	5512.29	5901.14	6115.14	5928.43	5859.57	5979.86	8222.57	5422.57	5116.71	5595	5797.86	5664.14	5669.57	5747.57	7105.29	5700.43	5144.43	5379.86	5554	5393.71	5339.29	5559.86	6846.14	5736.43	5431.71	5079.14	5264	5035	4550.86	5381.57	6323
669.627	7972.14	6630.86	6550.43	6356.71	6230.43	6786.57	6559.14	6467.86	6643	5837.14	5593.71	5743.57	6018	6318.29	6163.14	6311.29	6551	5613.43	5510.29	5924.71	6114.71	5920.29	5865.43	5971.29	8214	5435.71	5112.86	5569.57	5820.86	5676.57	5647	5762	7113.86	5730.14	5143.86	5392	5565.57	5376.43	5363.57	5528.29	6851	5738.57	5438	5075.29	5274.14	5033.14	4586.71	5370.86	6298
670.785	7920.71	6572.29	6515.14	6340	6224	6751.29	6567.14	6469.43	6553.14	5852.57	5578.86	5751.57	5984.43	6283.57	6169.71	6301	6552.57	5596	5466.71	5903.86	6079.43	5915.29	5850.43	5972.14	8225.14	5425.43	5140.86	5549.29	5805.86	5646.86	5648.57	5734	7082.86	5699.86	5124	5328	5505	5385.14	5317.29	5533.71	6803.43	5726.71	5439.14	5045.57	5233.71	5011.57	4575	5371.43	6259.57
671.942	7885.57	6594	6498	6341.86	6214.29	6731.57	6536	6444.57	6618	5817	5571	5700.86	5963.29	6287.43	6164.29	6288.86	6523.57	5571	5458.43	5881.86	6102.14	5894.71	5817.14	5969.43	8194	5418.29	5095.71	5574.71	5800.43	5635.57	5631.71	5723.57	7097.29	5687.57	5095.57	5375	5543.43	5376.86	5340	5517.29	6821.86	5735	5431	5029	5196.14	5003.14	4568.71	5351.14	6288.14
673.099	7878.29	6594	6511.57	6354.14	6221.29	6755.29	6498.86	6464.43	6559.86	5817.43	5561.86	5697.29	5964.71	6272.57	6150.71	6267.43	6536.71	5566.86	5492.57	5857.43	6112.57	5888	5835	5959.86	8205.71	5416.86	5117.29	5555.43	5789.43	5659.29	5627.57	5752.57	7078.71	5690.86	5102.14	5366.86	5521.14	5366	5323.86	5502.57	6804.29	5709.43	5429.57	5045.71	5214.14	5002.14	4541.57	5339.14	6281.57
674.255	7893.57	6588.29	6502.57	6316.43	6217.43	6730.29	6497.29	6433.57	6590.57	5844.14	5539.57	5702	5972.43	6266.43	6162.43	6272.29	6530.71	5566.43	5460.71	5858.43	6120.29	5903.86	5852.57	5962	8167.43	5395.29	5106.43	5546.57	5764.71	5623.57	5638.14	5720.86	7078.71	5662.29	5103.71	5343.86	5488.29	5335	5294.57	5493.29	6807.86	5719	5386.57	5052.86	5206.29	5003.43	4538.14	5346.43	6273.71
675.411	7883.43	6564.71	6494.14	6308.29	6180	6698.14	6503.57	6448.43	6553.57	5815.57	5558.29	5676.29	5929.86	6273	6134.86	6250.14	6516.71	5577	5464.14	5844.86	6088.86	5877.43	5796.14	5968.57	8176.71	5396.43	5077.71	5538.71	5778.43	5620.71	5610.57	5761.43	7071.86	5684.14	5089.71	5336.43	5510.43	5358.86	5319.14	5499.14	6772.71	5684.14	5381	5032.57	5188.86	4995.14	4543.14	5361	6221.43
676.568	7833.43	6573.14	6471.29	6299.71	6177.71	6709.29	6491.71	6449.86	6588.29	5791.86	5543.29	5692.14	5947.14	6261.14	6131.14	6261	6487.14	5584.29	5459.86	5843.71	6082	5901	5804	5918.29	8183.43	5406.57	5081.14	5521.14	5767.29	5615.14	5640.86	5701.57	7052	5637.57	5091.86	5339.57	5501	5345.86	5300.14	5495.14	6795.43	5708.86	5399.43	5025.57	5181.29	4995.57	4556.43	5329.86	6253.29
677.723	7852.71	6543	6488.57	6282.29	6156.14	6713.86	6483	6437.71	6544.43	5761.29	5540.43	5661.57	5943.86	6248	6121.14	6244.43	6489.86	5542.29	5425.86	5842.86	6049.29	5854	5803.57	5942.86	8154	5385.14	5068.71	5505.29	5730.14	5614	5612.57	5685.14	7046.57	5638.29	5044.71	5345.86	5468.29	5351.57	5279.71	5483.14	6776.86	5671.14	5363.14	4997.57	5186	4988.29	4510.43	5316.71	6237.29
678.878	7843.14	6544.29	6463.71	6300.71	6195.43	6705.43	6491.71	6417.43	6526.71	5796.43	5526.29	5666.86	5883.57	6232.14	6144.29	6188	6513.29	5539.86	5429.14	5863.57	6064.43	5848.43	5804.86	5919	8145.86	5370.71	5080.71	5498.29	5759.71	5606.57	5606.71	5709.29	7024.71	5622.43	5065.86	5331.14	5472.57	5365.43	5288.86	5479.71	6782.86	5687.14	5371.86	4994.71	5210.43	4970.29	4531.71	5343.43	6218.14
680.033	7826.43	6527.43	6450	6308.43	6167	6686.57	6499.71	6396.43	6548.71	5783.29	5515.29	5665.86	5922.71	6229.43	6088.71	6223.14	6472.29	5524.43	5430.86	5866.71	6023	5840	5773.57	5920.57	8118.14	5372.86	5049.43	5471.43	5747.57	5581.71	5594.86	5674.57	7033.29	5625.57	5056.43	5306.71	5479	5313.43	5259.71	5461.57	6742.29	5674.71	5361.86	4994	5185.57	4962.57	4507.14	5305.57	6220
681.188	7850.29	6513.86	6440	6270.71	6174.29	6670.71	6431.43	6402.43	6535.57	5744.57	5502.71	5662.43	5923.71	6242.29	6102.29	6223.14	6462.14	5515.57	5447.43	5821.29	6026.29	5810.57	5781.57	5885.71	8143.14	5369.43	5059.43	5484	5748.29	5584.86	5588.29	5661.14	7008.14	5633.29	5032	5319.14	5469.86	5327.86	5267.71	5476.29	6737	5671	5375.14	4984	5153.71	4972.71	4503.86	5287.43	6232.57
682.342	7885.43	6524	6449.43	6269	6152.14	6682	6463.57	6409.57	6528.57	5769.57	5496.86	5623	5933.71	6208.29	6115.57	6215.86	6515.29	5530.29	5406.57	5798.14	6002.43	5829.57	5787.86	5937.71	8132.14	5366	5066.43	5491.71	5729.71	5568.14	5570.57	5657.14	6999.71	5622.86	5051.86	5308.43	5475	5309.14	5268.43	5458	6732.86	5673.43	5366.71	4999.14	5188.14	4944.29	4485.43	5299.29	6233.57
683.496	7849.86	6509.86	6462.43	6256	6153.43	6666.71	6459.43	6430.14	6523	5742.86	5519	5625.71	5918.57	6249.71	6103.86	6232.86	6432.14	5522.86	5422.29	5813.14	6028.14	5835.43	5769.57	5888	8121.14	5337	5060.43	5501.43	5691.71	5597.57	5618	5684.86	7008.14	5628.57	5061	5308.29	5468.29	5317.57	5273.14	5478.57	6744.29	5666.14	5376.71	4994.29	5174.57	4964.29	4547.29	5305	6230.43
684.65	7806.29	6531.71	6430.86	6261.57	6161.14	6661.14	6493	6411.29	6528.71	5757	5503.86	5646	5947.14	6235	6097.86	6186.43	6456.43	5498.86	5416.86	5823.57	6018.71	5838.29	5750.14	5906.57	8120.43	5380.29	5043.57	5506.29	5710	5570.57	5592.57	5690.71	7033.29	5636.86	5051.86	5314.14	5464.14	5319.43	5259.29	5468.71	6732.43	5676.57	5369.14	4994.57	5165.71	4980.14	4494.57	5299.14	6193
685.803	7812.86	6541.86	6416.29	6293.57	6112.14	6665.43	6450.14	6397.86	6542.71	5768.86	5503.43	5663	5879.14	6227.71	6085.86	6198.86	6466.71	5525.71	5378.86	5807.86	6026.86	5844.71	5766.43	5899	8123.43	5361.57	5066.29	5479	5724	5570	5567.14	5676	7000.57	5626.14	5047.29	5318.29	5465.71	5337.29	5255.43	5466	6744.29	5660.43	5357.57	4976.86	5168.71	4954	4496.71	5282.43	6241.57
686.956	7831.43	6499.71	6442.29	6267.29	6139.71	6677.71	6456	6409.29	6515.57	5752	5507.14	5627.71	5882.57	6225.43	6100.86	6223.29	6453.71	5506	5414.14	5795	6016.29	5833.57	5756.14	5892.71	8170.29	5331.29	5061	5493.14	5709.43	5564.14	5584.57	5673.43	6992.71	5643	5052.57	5310.86	5456.86	5312.29	5269	5458.43	6748.57	5641.43	5360.14	5011.86	5172.71	4932.29	4512.29	5277	6214.43
688.109	7783.57	6499.57	6425.57	6258.71	6139.14	6643.43	6412.43	6384.86	6500.86	5751.86	5511.71	5640.43	5856.57	6218	6071	6186.14	6454.57	5491.43	5420.14	5817.43	6001.14	5851.14	5775.86	5845.86	8099.57	5335.71	5036.86	5471.43	5714.57	5534.86	5585.57	5633.57	7006.71	5651.86	5024.29	5289.86	5416	5318.14	5245.14	5448.29	6707.86	5650.57	5336.57	5004.57	5157.43	4948.71	4501.71	5295.86	6187.43
689.261	7776.57	6480.71	6410	6236.29	6097.14	6648	6425.43	6398.29	6493	5742.86	5495.86	5639.14	5857.71	6182.43	6070.43	6177.57	6459.14	5521.43	5415.71	5758	5989.57	5813	5727.43	5891.14	8081.86	5353.71	5021.29	5476.43	5725.14	5569	5579.29	5682	6963.57	5638.43	5034.43	5309	5445.86	5302.71	5240.43	5438.43	6732.29	5636.14	5360.29	4965.14	5140.43	4948.57	4492.57	5284.57	6198.57
690.413	7815.86	6504.14	6429.86	6269.14	6135.29	6645.43	6448.29	6359.29	6529	5730.43	5468.14	5623.43	5882.43	6227.71	6045	6177.14	6439.43	5519	5420.71	5808.43	6008.57	5817.57	5760.14	5898	8119.71	5317.57	5041.71	5486	5710.29	5539.71	5568.72	5669.57	6998.71	5622.43	5037.71	5280.71	5449.71	5299.71	5238.86	5439.57	6715.71	5669.14	5345.57	4992.71	5181.14	4954.43	4499.86	5290.71	6189.71
691.565	7775	6505.43	6424.43	6220.14	6108.14	6650	6437.57	6358.14	6503.14	5747.57	5461	5638.43	5949.14	6231.29	6061	6188.57	6485.71	5532	5394.57	5828	6043.57	5812.14	5755.71	5870.57	8115.71	5346.57	5063.86	5494.86	5669.43	5566.86	5585.71	5645.57	6994.43	5652.29	5056.43	5330.57	5451	5330.57	5236.29	5462.43	6750.57	5669.57	5333.43	5000	5169.57	4960.71	4494.43	5298.43	6186.71
692.716	7813.71	6500.57	6432.86	6264.43	6126.71	6679.29	6436.43	6385	6530.86	5781.43	5487.14	5646.43	5904	6233.29	6074.71	6191.71	6481.71	5510.43	5410.43	5804.29	6033.29	5841.14	5743.14	5880.71	8112.14	5354.43	5073.86	5477.43	5738.43	5572.43	5594.29	5657.86	7001.29	5607.57	5049.43	5318.43	5470.86	5315.57	5239.43	5454.14	6710.43	5669.57	5354.14	4982.86	5154.71	4937.57	4514.71	5294.86	6216.57
693.867	7757.57	6486.86	6428	6253.86	6137.29	6605.29	6414.14	6354.43	6494.14	5767.43	5519.14	5632.29	5905.86	6218.14	6074.86	6196.71	6467.29	5489.71	5420.71	5788.14	6028.14	5831.43	5748.86	5891.14	8104.43	5359.14	5056.86	5511.86	5687	5543	5593.29	5653.71	7008	5609.86	5053.43	5319.43	5454.29	5319	5228.29	5461.71	6730	5657.29	5346.29	4985	5169.43	4952.43	4485	5297.57	6232.86
695.019	7732.71	6522.14	6424	6273.86	6122.14	6672.43	6452.43	6353.71	6496.14	5756.14	5492.29	5615.57	5914.57	6202.29	6076.43	6198.43	6477.14	5495.57	5423	5816.57	6025	5829.14	5776.14	5912.29	8115.14	5345.86	5050.86	5444.86	5704.14	5530.57	5566	5665.57	7008	5634.14	5048.57	5290.71	5442.29	5332.14	5269.29	5459.86	6716.71	5650	5367.86	4986.57	5175	4982.43	4504.86	5287.29	6195
696.169	7776.43	6461.86	6424.14	6259.86	6129.86	6660	6437.86	6386	6530.57	5749.14	5483	5655.86	5910.57	6222.86	6079.43	6219.43	6474	5538.86	5410.43	5804.29	6003.57	5808.86	5772.14	5870.29	8142.71	5376.57	5075	5473.57	5705.43	5566.86	5564.43	5676.14	7002.71	5657.29	5039.43	5317.29	5457.57	5309.86	5283	5465.43	6782	5666.29	5385.43	4999.86	5153.86	4954.57	4485.29	5322.29	6201.86
697.319	7771.86	6523.57	6404.86	6258	6147.14	6665	6424	6366.71	6508.71	5769.71	5519.29	5628.71	5907.29	6212	6067.29	6218.29	6475.14	5526.43	5416.14	5781.86	6031.14	5828.86	5764.29	5892.14	8155.86	5358	5067.14	5480.14	5703	5584.29	5572.43	5670.57	7036.57	5615.86	5050.86	5331.14	5482.86	5326.86	5250.57	5460.43	6740.14	5712.43	5390.43	4993.71	5180	4943.43	4513.29	5329.14	6224
698.468	7800.14	6476.57	6413.43	6305.14	6156.86	6648.71	6432.71	6379.71	6531.43	5756.86	5516.29	5605.57	5924.29	6215	6086.71	6202.57	6512.43	5531.14	5448.71	5831.71	6042.43	5826.43	5752.43	5897.86	8140.14	5368	5075.14	5516.71	5727.14	5570.43	5585.29	5690	6999.86	5629.14	5048.71	5291.43	5476.14	5318.29	5260.86	5456.86	6743	5676.57	5362.86	5010.57	5185.86	4971.86	4541.86	5283.57	6225.43
699.619	7788	6497.29	6420.14	6281.43	6155.71	6678.29	6438.43	6396	6519.86	5771.71	5513.86	5651.86	5916.43	6242.57	6090.29	6224.43	6478.43	5513.29	5433	5821.86	6028.71	5841.29	5781.14	5941.29	8151.14	5371.43	5055.14	5529	5716.71	5574.86	5578.86	5672.29	7031	5626.71	5084.71	5314.43	5491	5348.86	5281.71	5491.57	6731.57	5684.57	5375.57	5011.29	5172.14	4967	4522.86	5318.86	6191
700.768	7845.29	6447.43	6425.86	6274	6162.14	6670	6445.43	6368.57	6550	5760	5515.14	5644.14	5909.57	6244.29	6105.14	6204.86	6474.43	5530.43	5430.14	5835.29	6028.57	5839.29	5766	5900	8149	5344.86	5055.86	5491.43	5763.43	5588.57	5586.14	5654.86	7016.86	5641	5067.14	5333.57	5479	5330.29	5295.71	5456.86	6751.71	5675.86	5386.86	5023.86	5163.29	4958.57	4493.43	5315	6225.14
701.916	7799.14	6492.43	6442	6275.86	6160.71	6640.14	6492.29	6381.43	6510.71	5787	5507.14	5632.43	5916.86	6224.86	6103.57	6256	6467.43	5527.29	5419.86	5813	6035.29	5847.86	5785.14	5904.14	8133.29	5364	5074.86	5513.29	5699.57	5614.29	5614	5684	7025.86	5630.14	5061.86	5344.29	5483.14	5326.14	5278	5468.71	6743.57	5684.14	5378.71	4997.71	5201.71	4977	4512.57	5333.14	6234.86
703.065	7755.71	6512	6428.43	6281.71	6171.57	6665.14	6471.29	6421	6528.43	5770.43	5474	5633.71	5918	6230.86	6092	6197.86	6507.86	5496	5427.14	5814.43	6021.57	5859.57	5763.14	5905.71	8151	5354	5060.29	5489	5737	5573.71	5572.14	5659.71	6995.43	5641	5083.71	5319.14	5455.57	5338	5262	5459.29	6776.29	5671.29	5365.57	5024.43	5208.14	4958.57	4513.43	5315.14	6213.43
704.213	7804.86	6542.29	6464.57	6293.71	6165.43	6660.57	6483.43	6393.57	6539	5805.29	5511.14	5635.86	5933	6245	6122.14	6236.43	6492.86	5512.29	5438.29	5809.43	6050.14	5867.71	5794.57	5920.43	8153.28	5396	5059.57	5503.43	5738.14	5585.14	5613.14	5656	7058	5632.71	5107.29	5337.43	5479.14	5349.57	5277.57	5466	6756.43	5680.57	5393.14	5019.86	5201.71	4997.71	4528.43	5355.71	6230
705.361	7830.29	6539	6433.14	6311	6185.29	6703.86	6486	6388.43	6555.86	5802.86	5549	5665.71	5937.29	6260.86	6113.86	6234.71	6524.29	5546.57	5439.57	5860.43	6081.57	5859.71	5790.29	5926.43	8207.71	5399.29	5089.86	5553.71	5782.86	5611.57	5590.71	5719.71	7055.29	5686.57	5091.43	5380	5512	5362.86	5312.14	5515.43	6786.14	5708.14	5399	5026.57	5214.43	4982.86	4551.71	5351.43	6266.71
706.509	7778.86	6490.86	6443.14	6320	6176.57	6707.57	6486.57	6431.86	6544.71	5807	5542.43	5640.86	5971.29	6252.71	6154.86	6255.14	6522	5542.14	5474.29	5872.14	6065.29	5908.29	5796.14	5951.86	8230.43	5419.14	5096.29	5549	5804.14	5620.29	5661	5737.14	7084	5668	5094.29	5390.43	5517.57	5376.71	5309.43	5493.86	6832.57	5744.43	5418.14	5051.43	5237.86	5023.14	4563	5350.29	6241.57
707.656	7808.14	6576.71	6452.43	6289.29	6176.86	6710.86	6484.29	6384.29	6580.29	5811.14	5520.57	5676.29	5961.29	6276.14	6121.14	6213.29	6505.86	5565.14	5474.86	5854.14	6113.71	5893.14	5810.14	5937	8212.71	5408.57	5085	5577.71	5790	5613	5644.14	5716.71	7089.57	5669.57	5128.57	5362.57	5527.86	5358	5324.71	5510.71	6822.57	5713.14	5439.86	5056.29	5245.86	5028.14	4537.29	5354.57	6228
708.804	7842.57	6549.43	6453.14	6360.71	6191.29	6708.43	6455.43	6417.57	6581	5800.43	5538.43	5690.86	5966	6286.43	6153.57	6260.29	6532	5559.86	5494.86	5878	6070	5895.71	5803.43	5950.43	8215.86	5401.57	5104.57	5523.57	5793.57	5630.71	5595.29	5720.43	7065.57	5691.43	5078.57	5388.14	5531.71	5368.71	5304.43	5558	6784.86	5723	5394.43	5074.71	5203.43	5031.57	4551.86	5360.86	6272.43
709.95	7824.71	6573.43	6467.71	6344.43	6218.71	6710.71	6508.43	6437.14	6566.43	5802.29	5523.57	5703	5984.14	6306.29	6127.29	6263.71	6515	5584.14	5486.14	5854.71	6085.57	5911.29	5824.14	5965	8205.71	5400.86	5102.43	5556.86	5810.71	5639.86	5644.43	5720.71	7075.71	5697	5098.71	5364.86	5521.43	5391	5315.86	5515.29	6784.14	5740.29	5426.29	5041	5214.57	5022.43	4555.14	5369.71	6274.43
711.096	7806.71	6527	6459.14	6347	6206.86	6693.86	6477.86	6446.29	6573.57	5803.43	5549.57	5692.43	5963.71	6298.14	6132.43	6235.57	6498.29	5566.29	5446.43	5852.71	6079.71	5918.14	5819.14	5956	8163	5384.71	5091.71	5568.57	5793.86	5648.86	5620.71	5718.86	7090.29	5676.29	5105.14	5375.57	5530.43	5390.86	5321	5508.71	6780.43	5686.86	5381.71	5050.57	5239.86	5007.14	4581.29	5358.71	6269
712.243	7815.43	6527	6449	6354.86	6218	6714	6499.57	6407.29	6534.71	5818.14	5541	5711.71	5963.86	6305.29	6140	6250.43	6543.71	5571.86	5454.29	5861	6113.86	5892.43	5792.29	5983.14	8143.29	5401.43	5083.86	5543	5772	5659.57	5606.57	5730.43	7063.86	5671	5105	5362.71	5514.14	5378	5316	5524.14	6784.71	5719.86	5413.71	5051.14	5225.57	5025.57	4548.71	5358	6278.57
713.388	7802.86	6530.57	6471.57	6330.29	6195.29	6676.71	6464.14	6437.29	6550.43	5805.29	5560.57	5657.43	5970.57	6290.57	6172.71	6270.43	6530.14	5561.43	5450	5837.86	6104	5885.43	5827.14	5947.86	8161.57	5414.57	5099.86	5523.14	5795.29	5623.29	5626.29	5741.29	7085.43	5682.43	5139.71	5375.29	5521.43	5405.71	5329.43	5542.71	6780.14	5748.57	5409.29	5088.29	5244.14	5036.86	4562.71	5376.43	6273.71
714.533	7812.71	6547.71	6513.57	6324.86	6193.86	6686	6515.86	6437.86	6543.29	5831.29	5549.86	5696.29	5974.71	6298.57	6157.86	6286	6516.71	5556.29	5467.71	5879.43	6101.57	5912.71	5833	5942.29	8177	5406.29	5092.29	5549.57	5806.86	5671.57	5643.71	5751.14	7080.71	5682	5149.43	5398.29	5541	5415.43	5313.29	5512.57	6789.43	5738.86	5434.86	5089.43	5244.57	5037.14	4560.57	5375.86	6285
715.679	7822.14	6508.71	6481.86	6358.43	6229.14	6714.14	6518.71	6443.57	6593.86	5818.71	5562.71	5716.29	5990	6364.29	6188.43	6286.57	6526.43	5590.57	5484.57	5918.86	6142.86	5953.57	5849.29	5983	8172.43	5455.14	5117.57	5575.43	5811.29	5703.29	5671.14	5766.71	7086.86	5733	5134.71	5418.43	5578.86	5447	5356	5567.86	6836	5790.86	5491.57	5104.71	5274	5094.43	4599.71	5388	6291.14
716.823	7818.14	6545.43	6504.43	6352	6237.43	6746.14	6515.86	6439.43	6544	5827	5593.14	5756.14	6039.14	6341	6203.14	6328.86	6579	5603	5511.86	5918	6152.43	5970.57	5896.43	6010.57	8219.29	5458.29	5129.86	5592.14	5837.71	5697.14	5703.43	5766.29	7125.71	5733.86	5177	5438.86	5617.43	5463.43	5377.43	5600	6837	5788.29	5504.29	5130.57	5293.71	5105.29	4594.14	5432.43	6306.86
717.967	7816.71	6566.57	6519	6411.14	6248.71	6740.86	6557.71	6482.57	6594.57	5850	5588.57	5769	6036	6401.29	6200.29	6323	6538.14	5626.43	5534.57	5897.14	6178.14	5965.71	5903.86	6028.14	8178.57	5480.14	5172.14	5620.86	5882.29	5726.14	5711	5797.57	7094.71	5749.43	5154.71	5428.43	5588.71	5457.71	5386.14	5576.57	6852	5787.43	5463.57	5156.14	5291.86	5087.43	4626	5428.14	6328
719.112	7816.43	6544.86	6523	6394.14	6225.43	6784.86	6563.57	6464.14	6557.57	5865.86	5611.43	5756.71	6035.14	6380.14	6218.29	6333	6539	5598.86	5486.71	5922.43	6139	5972.29	5867.29	6016.57	8184.86	5441.43	5141	5594.14	5838.86	5694.14	5699.57	5794.86	7127.43	5744.57	5150.71	5451.57	5597.14	5455.43	5388.57	5592.57	6826.43	5779.71	5451.71	5118.57	5315.29	5100	4601.14	5431	6321.29
720.256	7811.57	6550.43	6502	6400.71	6222.43	6744.29	6553.57	6474.71	6565.71	5855.43	5588.86	5728.14	6032.14	6348.14	6190.71	6275.43	6534.14	5600.14	5528.43	5918	6193.43	5960.86	5896.14	6004.43	8177	5444.29	5127.86	5576.29	5850.43	5696.57	5668.57	5784.71	7094.29	5702	5146.43	5384.14	5578.14	5452.43	5364.71	5579.43	6794.29	5788.57	5425	5114.57	5278.57	5092.71	4617.29	5428.14	6298.14
721.4	7798	6563.57	6525.86	6368.71	6246.14	6755.57	6543.86	6465	6548.86	5843.29	5592.43	5747.14	6012.71	6338.29	6209.14	6262.14	6537.29	5600.71	5513	5906	6114.71	5939.43	5879.14	6008.14	8197.29	5469.57	5124.14	5573	5856.86	5734.14	5654.14	5778.86	7080.57	5716.86	5132.43	5385	5555	5450.43	5348.14	5567.71	6799.71	5732.57	5463	5083.43	5270.14	5091.43	4577.86	5382.86	6286.86
722.543	7792.29	6549.43	6475.86	6367.86	6234	6696.71	6490.57	6436.43	6552	5831.29	5553.86	5687.29	5997.29	6315.71	6173.43	6264.43	6510	5579.43	5471.43	5868.57	6116.43	5920.43	5820.43	5966.86	8181.29	5410.29	5126.14	5549.43	5811	5661	5653.71	5722.43	7068.57	5701.71	5135.57	5395.43	5546	5448.29	5323.14	5543	6776.29	5729	5421.86	5078.14	5247.43	5032.57	4559.57	5390.14	6253.57
723.685	7784.29	6524	6479.43	6339.71	6218.57	6662.14	6516.71	6401.14	6506.14	5774.14	5531.86	5701	5980.43	6303.29	6134.43	6212.29	6474	5526.29	5428.14	5859.29	6077.43	5894.71	5794.86	5938.43	8126.71	5393.86	5093.43	5527.86	5777.43	5631.86	5621.57	5721.71	7036.86	5697.57	5090.14	5361.86	5512.43	5373.43	5310.29	5488.29	6746.86	5678.86	5389.57	5058.71	5230.71	5016.29	4537.86	5345.71	6241.29
724.828	7737.43	6493.57	6428.57	6303.43	6198.86	6689	6439.57	6384	6511.43	5792.14	5530.57	5664.29	5969	6263	6099.71	6220.57	6457.86	5530.14	5405.14	5811.57	6026.14	5823.29	5778.29	5887.14	8057	5361.14	5074.57	5490.71	5735	5577.57	5591.43	5693.29	6973.86	5635.29	5078.71	5336.14	5475.29	5361	5273	5433	6724.29	5662.43	5348.14	5016.14	5200.57	4989.71	4497.14	5305.86	6181.86
725.971	7722	6443	6429.57	6280.57	6148.57	6633	6427.43	6339.14	6486	5743.86	5513.57	5612.43	5909.29	6229.57	6061.29	6183.86	6416.86	5478	5377.71	5786.14	5993.43	5853.29	5739.57	5833	8037.43	5293.57	5006.14	5483	5723	5544.29	5549.86	5643.14	6950.29	5588.86	5025.57	5248.71	5433.71	5323.86	5257.14	5411.43	6658.71	5631.86	5316.43	4978	5144.57	4954.71	4464.71	5273.43	6143.43
727.112	7670.57	6422.86	6355.43	6232	6114.71	6584.71	6344.86	6301.86	6435.86	5705.86	5413.43	5560.29	5834.57	6167.29	6011.43	6129.86	6377.57	5445.29	5331.14	5749	5956.29	5740.14	5713.57	5780	8007.43	5267.29	4975.43	5409	5632.29	5514.14	5517.57	5587	6886.43	5553.71	4994.86	5243.43	5412.14	5247.14	5174.57	5380.14	6600.71	5566.29	5260.71	4958.86	5076.86	4899.43	4415.86	5212.14	6115.57
728.254	7666.43	6387.43	6316	6186.57	6070.86	6539.14	6305.86	6254.86	6403.14	5645.43	5407.86	5561.43	5793.57	6160.57	5991	6085.29	6329.71	5409.57	5293.86	5710.57	5893.71	5694.43	5645.71	5758.71	7961.14	5246.57	4952	5387.29	5627.14	5484.29	5464.43	5529.86	6863.71	5499.43	4965.71	5205.57	5345.43	5215.71	5169	5359.57	6561.57	5544.14	5246	4931.43	5062.29	4879.57	4416.57	5205.43	6063.57
729.396	7576.43	6357	6284.43	6138.57	6032.14	6512.14	6306.43	6222.29	6349.86	5623.43	5364.57	5516.29	5803.14	6089.71	5923.43	6063	6279	5374.43	5287.14	5630.29	5880.57	5692.71	5619.29	5743.29	7903.29	5211.71	4934.71	5336.14	5566.43	5394.71	5423.14	5515.57	6837.57	5476	4937.29	5172	5334.57	5199.29	5120.71	5291.14	6543	5508.29	5252	4861.43	5047.29	4839.57	4403	5178.29	6039.86
730.536	7543.29	6325.86	6226.57	6098.57	5972.29	6465	6249.29	6195.43	6329.86	5614.86	5337.57	5465.57	5755.86	6026.57	5925.43	6015.14	6247.14	5347.14	5241	5611.71	5849.43	5655.57	5573.14	5701.57	7893.29	5196	4900.14	5343.57	5573.43	5401	5384	5494.57	6771.29	5466.43	4907.29	5169.71	5298.43	5165	5091.29	5279.57	6530.43	5490.14	5195.43	4859	5054.14	4837.29	4360.43	5150.43	6036.29
731.677	7528.86	6273.43	6251.57	6094.86	5947.57	6425.71	6207.14	6160.57	6295.43	5570.86	5308.57	5448.57	5722	6013.14	5860.14	5970.29	6230	5326.86	5183.86	5589.57	5826.71	5605.14	5538.14	5684.29	7838.29	5197.14	4911.29	5291.43	5515	5363	5370.57	5441.43	6740	5390.57	4882.14	5112	5276.43	5132.43	5064.43	5251	6519.14	5455.29	5154	4801.57	5001.29	4774.86	4346.71	5111.43	5978.71
732.818	7515.14	6278.14	6178.71	6034.57	5924	6438.29	6202	6135.29	6253.14	5563	5265.71	5442.29	5705.14	5976.86	5870.43	5949.71	6242.86	5306.14	5201.14	5574	5787.29	5592	5534.14	5644.43	7796.86	5146.71	4858.71	5271	5483.43	5352.29	5360.43	5436.86	6723.43	5401.57	4861	5127	5274.14	5094.43	5064.71	5211.43	6445	5427.43	5131.71	4830	4995.43	4767	4335.43	5094.43	5971.71
733.957	7500	6275.43	6187.29	6010.71	5922.29	6413.57	6189.14	6121.71	6258.86	5545.57	5267	5428.14	5672	5955	5847	5966.14	6220	5294.71	5179.43	5553.29	5774.71	5595.57	5516.71	5651.14	7805.86	5134.86	4842.71	5311.43	5485.14	5313	5345.14	5421.86	6748.86	5385.57	4845.14	5094.57	5220.86	5114.43	5043	5204.71	6463.43	5431.43	5141.29	4808.86	4979.57	4770.86	4312.14	5075.29	5931.14
735.097	7463	6230	6148.43	5994.43	5898.86	6405.86	6188.14	6122	6237.57	5543	5264.71	5375.29	5680	5974.57	5791.86	5926.86	6204.86	5300.29	5165.86	5543.86	5796.86	5575.43	5506.43	5655	7795.71	5119.71	4814.14	5260.71	5460.43	5301	5326.14	5397	6672.43	5394.57	4840.57	5082.86	5240.29	5074.86	5021.71	5215.71	6422.29	5427	5135.57	4782	4969.71	4751.71	4323.29	5060.57	5928.29
736.237	7419.86	6221.86	6124.57	5997.43	5866	6371	6159.43	6090.14	6218.71	5491.86	5226.29	5378.86	5609.14	5950.57	5786.14	5902.86	6183	5258.57	5147.43	5516.71	5740.86	5558.29	5506	5630	7767.43	5089.57	4821.43	5217.86	5483.29	5301.71	5303.57	5393.57	6666.14	5358.43	4813.14	5087.71	5224.71	5065.14	5027	5175.71	6420	5381	5117	4772.43	4930.14	4726.43	4300.57	5050.71	5926.71
737.376	7415.29	6202.14	6124.57	5974.57	5866.71	6328.29	6124.86	6081.86	6217.14	5478.14	5199.71	5396.71	5621.57	5927.71	5766	5917.71	6198.43	5217	5117.43	5524	5720	5504.71	5469.43	5626.29	7744	5085.14	4779	5237.57	5430	5270.71	5283.71	5368.43	6677.43	5366.29	4831.14	5044.86	5192.86	5039	4984.43	5193.71	6396.43	5395.43	5084.71	4765.29	4911.86	4707.29	4283.86	5035.14	5890.86
738.514	7409.57	6172.29	6111.86	5958.14	5868.57	6343	6072.43	6042.29	6197.57	5511	5207.86	5334.29	5613.86	5909.57	5753.86	5876.14	6163.86	5228.29	5101.14	5486.43	5705.86	5508.14	5439	5574	7709.43	5064.29	4799.43	5224	5408.57	5279.29	5271.86	5351.14	6618.43	5313.29	4762.57	5027.57	5177.43	5028.86	4985.29	5153.43	6366.14	5403.14	5053	4753	4915	4694.86	4284.14	5027	5895.43
739.653	7370.14	6133.71	6081.86	5930.86	5806.86	6319.57	6100.71	6031.29	6181.14	5453.71	5200.71	5308.43	5590	5873.86	5724.86	5848.29	6146.29	5227.29	5119.57	5507.43	5732	5539.43	5418.29	5599	7712.29	5064.57	4796.86	5193.71	5415.29	5283.14	5269.43	5348.57	6637.43	5326.71	4772.43	5046.29	5163.29	5000.86	4957.43	5156.57	6379.29	5370	5069.71	4739.29	4893.57	4689.86	4287	4999.43	5885.43
740.791	7372.29	6150.29	6069.43	5938.29	5825.57	6332.86	6099.71	6026.14	6197	5429.43	5189.29	5316.57	5563.86	5880.14	5733.86	5865.57	6149.14	5225.57	5099.14	5485.29	5686.86	5480.71	5430.14	5551.57	7678.86	5052.57	4769	5182.14	5413.86	5226.57	5257.43	5332	6624.57	5287.43	4772.86	5018	5132.43	5010.57	4964	5144.29	6391.86	5322.86	5053	4707.14	4874.71	4679.71	4258.29	4980.29	5871.86
741.929	7326.57	6129	6029.86	5891.14	5802.71	6287.86	6073.71	5998.57	6154	5455.86	5177	5309.86	5543.43	5844.14	5667.71	5809.71	6116.57	5199.57	5076.29	5445.86	5646.29	5478.86	5430	5534.14	7704.71	5020.29	4735.71	5176.29	5376.14	5247.57	5240	5297.86	6604	5292	4754	4985.43	5130.86	4974.57	4953.57	5116.86	6362.14	5324	5031.86	4700.43	4857.86	4657	4240.86	4993.43	5855
743.067	7340.43	6120.43	6023.57	5885.86	5789.71	6271.86	6055.86	5979	6162.14	5435.71	5126	5293.14	5523.29	5832.43	5675	5810.14	6072.29	5191.57	5056.43	5453.43	5666.29	5454	5403.71	5540.71	7673.71	5015.43	4741.14	5166.57	5354.14	5205.43	5229.14	5306.71	6584.57	5258.57	4745.57	4975.57	5123.57	4992.29	4942	5105.86	6316	5309	5031.29	4695.14	4860.57	4636.86	4224.86	4982.14	5837.57
744.203	7297.57	6113.71	6028.29	5907.43	5793	6267.14	6082.43	5958	6129	5439.43	5161.86	5305.29	5531.86	5853.14	5694.14	5804.14	6093.29	5180.43	5063	5436	5648.29	5465.71	5404.29	5534.86	7653.14	4993.71	4737	5159.57	5355.43	5198.43	5217.71	5263.71	6593.86	5284.71	4737.29	4961	5125.57	4942.71	4923.71	5119.57	6352.29	5319	5015.57	4684.57	4808.14	4656.57	4217.57	4980.43	5836.57
745.341	7266.14	6084.43	6016.14	5859.43	5750.29	6248.43	6006	5964.71	6133.57	5433	5128.29	5256.43	5526.29	5822.29	5672.86	5792.71	6048.86	5169	5054	5418.57	5652.29	5462.14	5396	5504.14	7642.29	5011.43	4735.14	5154.57	5350.86	5174.57	5189	5260	6579.29	5251.71	4731.43	4992.43	5131.71	4980.71	4933.57	5093.29	6321.14	5301.71	5014.86	4668.57	4839.43	4660.14	4222.57	4938.43	5816.86
746.478	7268.57	6061.71	5985.43	5857.57	5761.29	6260	6026.14	5962.71	6111.29	5424.14	5130	5247.71	5494.43	5807.14	5644	5781.43	6087.71	5160.86	5028	5416.57	5618	5430.29	5369.43	5507.86	7604.86	4995.29	4714.29	5147.57	5333.29	5206	5199.57	5292.86	6569.43	5250.14	4722.57	4941.86	5100.57	4938	4908.43	5089.86	6297.57	5307.71	5006.29	4681	4844.14	4631.14	4201.57	4946.86	5776
747.613	7252.86	6089	6001.57	5845.43	5743.14	6249	6015.71	5942.71	6085.43	5389.86	5131.29	5245.86	5504.71	5783.57	5679	5783.71	6062	5116.86	5047.43	5424.43	5644	5428.14	5390.14	5522.86	7634.14	4979.29	4725.86	5151.29	5328.86	5187.71	5187	5262.57	6556.71	5246.71	4708.57	4946.71	5104.57	4957.14	4912.57	5091.71	6292.86	5302	4996.29	4670.14	4833.71	4626.29	4212.86	4936.29	5799.43
748.749	7273.98	6077.77	5986.06	5852.47	5735.76	6243.34	6031.93	5938.03	6090.92	5383.91	5135.48	5257	5499.53	5811.42	5668.5	5782.34	6058.01	5133.49	5053.63	5417.32	5628.67	5436.31	5365.67	5473.67	7586.15	5000.32	4708.53	5124.07	5304.72	5213.92	5183.84	5253.94	6585.36	5242.3	4726.74	4989.33	5099.84	4970.64	4868.44	5089.32	6324.83	5285.38	5016.04	4661.59	4839.3	4630.67	4199.13	4955.36	5787.57
749.886	7239.39	6083.68	5998.4	5822.08	5713.1	6213.82	5995.3	5918.05	6094.13	5375.68	5098.11	5263	5496.2	5793.28	5651.71	5758.82	6047.31	5156.55	5029.83	5421.06	5617.06	5423.75	5350.33	5482.33	7604.59	5000.36	4718.64	5111.86	5301.29	5154.7	5189.4	5232.6	6524.44	5248.89	4699.34	4961.53	5107.11	4940.42	4899.44	5068.49	6253.52	5267.61	4970.65	4668.62	4796.31	4619.76	4193.41	4909.73	5780.14
751.021	7208.8	6063.02	5958.74	5812.98	5702.86	6210.17	5979.8	5949.65	6069.62	5351.31	5132.3	5241.86	5475.16	5817.42	5619.64	5715.73	6044.04	5123.76	4993.6	5391.66	5613.3	5406.06	5344.57	5469.43	7565.31	4957.25	4683.6	5100.08	5308.15	5158.76	5148.82	5239.97	6533.22	5225.62	4705.37	4928.43	5076.95	4922.78	4875.6	5052.95	6250.06	5254.13	4990.84	4623.21	4820.03	4579.71	4159.54	4911.66	5771.27
752.156	7245.78	6048.5	5946.08	5806.73	5680.48	6188.94	5982.59	5901.11	6069.54	5362.94	5100.64	5204.01	5469.83	5786.56	5608.14	5748.21	6001.77	5125.68	5018.8	5400.12	5575.4	5423.94	5337.95	5459.67	7579.18	4972.14	4700.42	5099.44	5288	5162.4	5151.38	5230.77	6530.01	5229.78	4689.82	4925.2	5062.64	4952.56	4866.6	5035.55	6280.47	5248.93	4971.02	4616.95	4806.76	4611.67	4173.82	4922.31	5753.98
753.29	7204.76	6049.7	5947.42	5821.63	5715.67	6168.28	5982.1	5915.42	6076.75	5362.57	5071.55	5228.44	5476.93	5783.69	5624.79	5724.27	6037.5	5110.6	5000.28	5377.16	5559.93	5381.67	5312.19	5435.34	7579.76	4947.47	4698.38	5090.51	5285.15	5120.89	5160.65	5222.57	6496.09	5221.23	4697.42	4937.96	5080.34	4893.48	4856.61	5031.58	6252.58	5240.31	4964.35	4618.83	4780.49	4591.19	4176.95	4913.54	5742.98
754.424	7204.17	6037.61	5957.76	5807.95	5706.71	6198.62	5957.46	5887.3	6038.24	5344.19	5091.03	5221.15	5449.45	5774.12	5631.14	5721.18	6004.37	5103.95	5013.62	5414.76	5568.46	5412.69	5312.43	5463.72	7606.48	4950.65	4679.06	5078.87	5294.86	5145.38	5150.64	5212.08	6495.3	5229.39	4701.88	4935.58	5063.04	4953.27	4868.48	5051.04	6235.13	5245.54	4947.81	4632.14	4802.35	4593.57	4173.94	4905.61	5766.55
755.559	7158.58	6029.52	5939.82	5756.99	5663.33	6164.1	5924.83	5854.19	6040.87	5328.97	5070.23	5169.15	5442.27	5741.4	5606.22	5685.66	5986.09	5086.72	5008.96	5368.64	5553.84	5360.86	5274.38	5455.81	7515.34	4934.68	4665.02	5091.09	5265.72	5123.16	5111.91	5192.74	6499.09	5208.26	4679.62	4925.2	5032.59	4883.48	4866.05	5017.36	6223.53	5225.34	4940.28	4600.59	4755.22	4586.1	4166.36	4894.41	5724.26
756.692	7169.98	6027.58	5911.16	5768.61	5700.38	6162.87	5944.76	5861.36	6053.37	5319.31	5081.43	5185.87	5444.08	5737.11	5586.29	5728.14	5968.25	5102.36	4993.02	5353.39	5564.8	5365.73	5295.33	5436.77	7515.92	4955.86	4666.7	5092.16	5277.01	5146.65	5132.04	5215.54	6496.17	5203.85	4640.93	4907.25	5067.57	4893.55	4838.35	5024.97	6219.79	5223.86	4962.04	4607.47	4768.52	4591.91	4157.07	4891.63	5733.25
757.826	7145.54	5991.06	5895.07	5775.5	5653.28	6168.93	5965.7	5862.24	6026.14	5332.79	5050.77	5155.16	5435.32	5746.82	5588.79	5678.05	5982.84	5063.14	4983.93	5341.71	5548.04	5350.33	5282	5399.15	7531.22	4938.04	4690.81	5074.52	5256.58	5116.15	5163.74	5209.63	6497.96	5208.3	4667.25	4899.58	5051.27	4921.47	4851.93	5024.71	6248.33	5214.95	4923.51	4630.64	4779.25	4569.15	4161.77	4857.13	5749.68
758.959	7148.94	5991.54	5905.27	5765.26	5658.9	6166.84	5923.92	5875.41	6001.35	5325.28	5073.39	5191.73	5434	5732.82	5589.43	5709.39	5980.56	5108.2	4994.13	5366.31	5544.29	5377.77	5324.81	5414.81	7540.08	4916.93	4681.34	5103.88	5271.58	5099.92	5125.73	5209.43	6493.32	5216.31	4644.85	4919.2	5051.97	4916.11	4853.36	5018.46	6222.45	5235.04	4951.83	4602.8	4793.26	4562.53	4168.76	4896.64	5745.11
760.092	7168.35	6007.31	5922.75	5777.3	5680.66	6144.61	5944.71	5877.58	6025.84	5340.9	5050.16	5192.44	5432.67	5751.1	5570.22	5668.16	6001.72	5104.12	4973.19	5374.91	5543.67	5365.37	5302.19	5435.62	7540.95	4923.54	4664.59	5084.1	5281.72	5111.42	5129.28	5201.51	6496.11	5182.76	4657.45	4910.68	5048.52	4897.75	4850.94	5018.34	6241.14	5209.56	4945.02	4623.68	4789.41	4565.34	4179.18	4902.72	5733.24
761.224	7198.76	5982.37	5920.24	5782.05	5669.14	6163.52	5949.21	5877.46	6034.33	5339.25	5082.36	5171.02	5441.48	5742.38	5602.72	5708.64	6000.73	5081.61	4985.67	5355.94	5545.2	5377.1	5312.71	5424.29	7554.81	4944.58	4681.84	5068.74	5274.15	5128.34	5129.27	5209.03	6453.04	5187.77	4684.19	4934.02	5043.5	4914.82	4849.81	5005.8	6231.11	5229.93	4939.49	4624.42	4771.85	4570.72	4158.88	4899.08	5754.24
762.356	7176.17	6002.28	5916.44	5796.66	5670.47	6165.72	5923.86	5889.63	6061.4	5352.73	5069.27	5186.87	5460.72	5726.09	5558.36	5676.55	5989.32	5083.39	4983.44	5364.4	5561.58	5383.26	5300.52	5432.82	7537.25	4931.04	4678.23	5077.82	5261.44	5103.54	5142.83	5233.4	6496.4	5198.93	4647.36	4927.78	5036.34	4932.03	4851.96	5034.55	6254.66	5253.31	4955.24	4637.16	4803.15	4593.96	4171.16	4881.88	5739.24
763.488	7164.58	5981.62	5891.35	5805.84	5646.24	6177.34	5906.37	5877.66	6026.32	5326.22	5045.32	5225.45	5459.68	5746.8	5606.15	5724.18	5984.62	5116.45	4996.78	5369	5581.83	5386.71	5301.9	5425.63	7531.83	4911.51	4700.91	5114.46	5277.44	5134.61	5135.25	5220.63	6504.19	5179.67	4643.96	4915.69	5027.9	4913.24	4848.97	5037.44	6241.63	5214.11	4939.28	4591.18	4756.3	4580.48	4157.15	4867.96	5760.95
764.62	7180.7	6020.39	5902.55	5768.88	5660.43	6177.11	5943.45	5866.4	6001.81	5329.99	5048.66	5179.73	5451.21	5716.65	5563.65	5676.23	5983.34	5048.66	4957.13	5351.04	5545.21	5381.45	5285.71	5437.15	7521.84	4916.4	4692.73	5069.68	5253.87	5106.39	5131.52	5199.71	6485.69	5184.97	4677.41	4906.16	5049.02	4891.6	4819.26	5010.04	6229.18	5203.91	4939.89	4620.63	4777.32	4586.86	4163.57	4884.03	5743.09
765.751	7153.68	6011.01	5908.74	5766.07	5654.62	6173.17	5942.95	5827.43	6036.59	5330.04	5074.14	5194.88	5427.88	5724.79	5601	5723.71	6015.79	5108	4975.47	5374.21	5574.46	5390.47	5291.66	5429.67	7530.13	4929.01	4661.83	5087.18	5264.73	5124.59	5133.08	5226.51	6491.34	5212.56	4646.3	4909.36	5010.15	4904.09	4877.41	5035.36	6240.72	5226.43	4997.22	4627.08	4786.47	4578.38	4158.99	4894.83	5755.94
766.882	7181.95	5999.78	5931.94	5789.54	5673.81	6154.51	5952.32	5876.74	6014.37	5335.24	5045.19	5220.02	5432.26	5771.79	5608.65	5727.77	6030.37	5104.35	4981.52	5380.81	5571.84	5382.2	5306.47	5458.2	7566.14	4916.76	4686.51	5083.4	5260.58	5149.94	5122.35	5223.88	6520.7	5216.86	4684.18	4917.98	5078.7	4882.16	4844.28	5028.68	6241.98	5243.38	4969.83	4622.11	4762.62	4576.05	4145.69	4877.9	5723.94
768.013	7160.07	5960.98	5925.14	5761.72	5669.43	6140.71	5920.54	5860.33	6047	5338.58	5036.25	5176.74	5446.51	5741.36	5601.15	5737.53	5984.67	5114.27	4976.44	5376.7	5553.08	5369.36	5296.13	5418.44	7551.29	4924.37	4675.9	5072.19	5270.16	5113.44	5146.34	5234.68	6489.34	5186.3	4664.21	4903.88	5030.68	4889.37	4847.43	5022.99	6211.38	5235.47	4943.59	4611.7	4763.21	4587.86	4147.82	4888.56	5775.65
769.144	7189.34	6019.89	5918.2	5755.47	5672.9	6173.05	5936.33	5847.36	6034.49	5349.78	5077.73	5201.6	5431.18	5754.78	5593.79	5679.3	5968.11	5062.05	4990.63	5356.59	5537.9	5362.38	5278.94	5406.39	7570.73	4931.83	4669.15	5067.4	5270.87	5099.64	5143.61	5198.34	6494.56	5209.32	4641.52	4909.5	5048.38	4904.72	4864.29	5021.45	6237.5	5223.42	4980.06	4596.15	4776.36	4575.81	4150.24	4882.49	5757.64
770.273	7129.75	5982.09	5898.4	5770.37	5663.52	6152.1	5907.69	5860.82	6016.99	5301.55	5050.21	5161.74	5448.56	5746.92	5596.43	5689.5	5971.27	5074.97	4977.26	5351.76	5535.14	5360.69	5279.47	5427.06	7535.74	4910.87	4639.25	5066.48	5252.73	5085.56	5127.88	5197.14	6489.49	5194.91	4651.41	4910.12	5047.5	4903.51	4839.59	5016.91	6205.05	5207.08	4915.95	4611.46	4736.37	4568.62	4151.23	4908.57	5734.5
771.403	7092.15	5992.57	5909.02	5762.13	5660.14	6140.3	5913.05	5839.84	6008.91	5336.61	5036.27	5184.74	5393.66	5729.63	5576.22	5673.7	5954	5077.18	4977.46	5360.65	5524.24	5361.71	5282.42	5407.44	7525.89	4938.19	4637.5	5067.55	5265.02	5097.91	5111.87	5204.8	6470.14	5173.07	4667.86	4913.17	5029.49	4872.86	4839.45	4995.52	6228.59	5205.45	4917.42	4625.34	4756.38	4546.72	4163.94	4869.65	5705.64
772.532	7136.99	6007.48	5889.36	5764.45	5643.33	6138.36	5919.85	5863.87	6028.83	5312.81	5054.75	5173.89	5413.76	5738.48	5546.72	5696.03	5975.58	5094.81	4970.37	5349.11	5548.91	5351.02	5297.94	5426.96	7520.76	4916.94	4647.75	5045.2	5246.87	5102.69	5121	5203.6	6513.5	5177.37	4649.6	4868.22	5046.47	4873.5	4824.03	5008.98	6236.85	5223.26	4937.75	4585.37	4768.68	4536.24	4175.07	4873.15	5738.49
773.661	7142.11	5997.25	5887.42	5763.2	5670.23	6143.56	5899.92	5851.61	6029.6	5324.72	5063.66	5158.75	5416	5706.05	5537.51	5682.09	5959.02	5072.02	4957.43	5362.85	5518.73	5320.04	5304.61	5406.92	7567.19	4927.12	4652.43	5080.7	5277.45	5108.04	5130.99	5170.4	6476.86	5188.53	4675.49	4889.84	5022.31	4885.85	4835.04	5016.43	6239.4	5217.2	4936.36	4606.82	4754.41	4541.62	4146.2	4869.66	5733.2
774.79	7142.09	5986.87	5881.33	5744.39	5667	6172.9	5912.57	5870.92	6031.52	5321.49	5061.71	5159.75	5433.1	5744.62	5566.15	5676.28	5986.47	5070.65	4995.2	5360.6	5520.4	5346.91	5275.42	5424.3	7524.92	4929.01	4657.53	5074.77	5243.59	5103.39	5129.83	5208.34	6478.79	5197.98	4674.23	4891.46	5029.43	4904.07	4829.19	5010.47	6198.8	5193.43	4938.97	4607.13	4750.99	4557.43	4156.91	4891.74	5730.77
775.919	7150.22	5980.07	5875.1	5754.43	5644.76	6121.52	5902.08	5810.81	6023.73	5331.26	5021.62	5172.32	5459.34	5701.76	5580.65	5674.91	6001.19	5074.14	4991.68	5367.34	5544.07	5331.93	5302.8	5414.82	7535.21	4914.76	4655.5	5031.42	5263.31	5116.45	5144.1	5155.14	6486.58	5188.42	4655.54	4899.65	5009.7	4876.42	4836.77	4998.78	6220.77	5202.67	4935.44	4602.58	4764.43	4573.82	4150.9	4863.39	5712.19
777.046	7127.48	5993.55	5908.58	5748.18	5682.8	6152.72	5917.3	5847.83	6020.08	5337.18	5034.25	5158.61	5438.3	5714.32	5574.15	5718.53	5984.35	5064.06	4955.03	5351.66	5552.17	5375.1	5286.46	5429.06	7530.22	4922.08	4657.74	5053.21	5243.02	5116.23	5128.8	5207.8	6486.08	5179.15	4659.43	4918.99	5017.4	4873.2	4829.49	4975.53	6225.03	5245.33	4926.2	4565.74	4767.44	4565.2	4158.46	4888.04	5747.05
778.175	7128.32	5965.75	5886.64	5754.51	5637.42	6131.63	5916.95	5831	5993.71	5282.8	5042.73	5181.32	5423.12	5706.6	5539.08	5685.73	5977.79	5075.7	4975.08	5349.12	5528.27	5318.83	5260.84	5396.73	7537.94	4912.83	4638.71	5056.71	5264.31	5086.87	5117.22	5179.17	6467.16	5178.17	4643.46	4864.32	4999.81	4878.99	4825.64	4990.13	6223.29	5213.42	4933.1	4589.05	4741.31	4521.15	4161.31	4860.97	5721.47
779.302	7116.01	5979.95	5881.7	5771.4	5636.33	6152.69	5909.88	5828.17	6031.06	5338.29	5009.92	5153.75	5412.22	5715.46	5581.72	5675.07	5974.23	5083.04	4959.57	5372.58	5544.23	5363.28	5301.51	5413.11	7541.52	4899.87	4655.67	5092.92	5217.02	5074.93	5127.35	5187.82	6496.66	5188.9	4642.77	4927.37	5010.79	4901.05	4849.36	4977.88	6215.84	5230.79	4937.85	4614.22	4735.89	4534.67	4145.73	4861.62	5714.75
780.429	7098.85	5985	5893.47	5757.87	5640.8	6100.17	5921.96	5854.34	6020.98	5320.63	5055.55	5170.75	5403.03	5676.45	5552.94	5672.41	5980.68	5072.39	4948.48	5363.9	5530.9	5336.59	5258.32	5401.06	7519.53	4924.34	4682.77	5069.14	5251.02	5090.14	5113.62	5208.34	6469.59	5176.92	4655.65	4907.13	5003.92	4872.41	4832.23	4962.48	6214.24	5207.17	4934.89	4586.81	4746.19	4560.77	4156.72	4841.56	5709.32
781.556	7130.12	5971.06	5874.38	5743.34	5638.57	6137.94	5922.89	5853.8	5995.19	5310.83	5037.6	5175.04	5417.84	5725.02	5560.72	5678.46	6005.26	5074.03	4973.54	5366.36	5511	5342.04	5291.7	5400.73	7554.68	4882.8	4661.31	5086.64	5229.17	5102.35	5110.18	5206.71	6495.38	5204.51	4642.97	4902.61	5024.33	4883.19	4839.24	5013.51	6233.78	5184.4	4916.36	4612.12	4738.2	4545.29	4120.42	4850.92	5725.03
782.683	7132.81	5980.25	5898.43	5758.52	5637.9	6143.14	5911.83	5857.97	6031.68	5311.03	5058.94	5189.61	5394.51	5695.59	5586.8	5688.94	5976.56	5070.23	4962.88	5347.96	5523.24	5344.06	5306.65	5421.4	7505.98	4929.84	4665.27	5088.15	5258.88	5099.55	5108.59	5178.51	6496.6	5198.09	4657	4901.09	5017.74	4867.97	4830.24	4993.69	6221.33	5217.63	4954.69	4596.43	4756.64	4553.39	4155.7	4877.43	5720.88
783.809	7143.22	5975.17	5896.78	5755.42	5630.37	6139.34	5913.33	5834.71	6043.03	5304.94	5047.57	5161.76	5420.18	5708.44	5554.15	5674.43	5959.29	5085.15	4966.22	5359.56	5536.77	5357.5	5262.17	5408.78	7532.84	4929.3	4672.95	5052.65	5252.88	5099.9	5126.73	5192.31	6468.24	5179.4	4646.59	4879.28	5027.15	4878.9	4804.54	4993.43	6226.87	5217.44	4935.16	4579.03	4772.08	4551.48	4151.54	4876.94	5702.17
784.934	7094.06	5961.79	5887.69	5745.32	5633.71	6111.96	5887.7	5825.45	5999.1	5306.86	5041.19	5132.9	5405.43	5708.44	5567.23	5636.91	5972.02	5072.36	4963.7	5346.59	5490.87	5328.81	5265.84	5394.59	7524.85	4906.91	4643.34	5066.29	5231.45	5105.97	5087.14	5189.82	6439.03	5161.56	4629.91	4892.04	5020.85	4853.54	4809.4	4986.03	6185.42	5203.81	4927.62	4620.33	4738.95	4503.58	4137.68	4838.02	5695.59
786.06	7091.75	5964.7	5869.17	5741.64	5623.04	6125.45	5893.35	5818.62	6000.73	5324.06	5036.53	5134.33	5400.38	5683.15	5563.15	5673.82	5955.17	5053.99	4952.19	5363.62	5514.26	5318.12	5283.79	5400.54	7519.86	4894.95	4637.59	5068.08	5234.03	5085.31	5096.84	5160.91	6500.25	5141.57	4642.36	4888.66	5016.69	4852.89	4831.84	4989.78	6202.39	5207.33	4924.38	4562.93	4738.68	4532.1	4123.24	4847.95	5707.3
787.185	7108.02	5970.62	5870.8	5734.11	5620.66	6113.65	5894.14	5839.65	6009.22	5307.4	5049.58	5159.9	5420.63	5717.43	5571.37	5659.16	5982.61	5084.77	4968.67	5361.94	5528.93	5337.99	5270.75	5385.21	7527.29	4910.41	4682.26	5041.87	5207.17	5069.67	5129.11	5192.56	6480.18	5145.88	4634.96	4892.86	5000.24	4860.25	4822.99	4987.52	6186.79	5205.13	4916.28	4579.38	4749.12	4535.63	4163.37	4867.89	5702.01
788.311	7094.57	5943.24	5886.57	5718.44	5573.14	6148.27	5897.07	5826.1	5996.86	5311.17	5005.78	5147.19	5398.87	5688	5548.73	5686.07	5953.91	5057.55	4946.16	5349.68	5513.6	5328.16	5238.41	5403.45	7518.16	4908.87	4632.51	5074.52	5237.89	5109.73	5076.39	5151.65	6466.83	5156.04	4640.42	4873.76	5021.94	4886.46	4795.85	4955.27	6205.48	5211.37	4904.17	4595.12	4719.84	4545.87	4113.36	4835.82	5688.44
789.435	7118.69	5931.72	5842.05	5740.48	5624.75	6113.9	5879.44	5799.13	5994.06	5288.51	5053.4	5138.05	5385.68	5696.56	5519.23	5650.98	5969.21	5054.75	4958.5	5341.57	5504.98	5346.75	5260.79	5371.26	7517.03	4927.2	4650.9	5067.73	5238.89	5099.22	5094.09	5157.45	6457.19	5149.63	4665.3	4895.95	5007.92	4880.1	4804.58	4964.02	6205.46	5200.74	4902.64	4582.71	4742.28	4548.25	4123.07	4855.19	5720.29
790.56	7105.96	5937.21	5883.25	5732.8	5600.23	6096.38	5925.51	5834.44	6002.99	5275.85	5019.32	5157.34	5383.35	5700.56	5549.01	5648.46	5950.65	5060.39	4943.13	5320.75	5494.37	5302.63	5243.89	5372.21	7512.46	4892.8	4655.01	5028.23	5196.03	5098.28	5082.65	5150.96	6433.26	5146.07	4648.19	4869.57	5002.47	4851.74	4814.44	4981.05	6208.43	5210.26	4922.68	4604.74	4731.15	4557.91	4132.49	4822.7	5669.29
791.684	7033.51	5918.98	5845.73	5737.42	5610.42	6094.15	5870.59	5799.18	5983.05	5293.05	5013.51	5154.77	5381.6	5668.56	5553.08	5630.8	5945.81	5064.16	4922.04	5345.35	5482.76	5321.22	5251.7	5374.88	7500.47	4881.13	4647.4	5021.88	5239.46	5070.06	5082.63	5154.48	6437.77	5153.52	4626.93	4859.05	4980.31	4863.8	4809.59	4970.22	6178.69	5180.21	4899.87	4584.62	4710.31	4529.44	4133.33	4822.06	5680.57
792.808	7044.35	5934.31	5854.22	5696.6	5631.18	6121.21	5865.95	5799.35	5989.68	5303.68	5006.42	5178.91	5376.84	5698.12	5517.3	5666.57	5935.54	5060.08	4922.24	5326.81	5483.14	5298.95	5237.36	5359.26	7482.34	4911.88	4652.51	5039.95	5231.03	5080.27	5080.62	5168.14	6424.27	5124.53	4629.39	4879.67	5009.01	4860.59	4821.17	4954.97	6194.52	5169.58	4907.48	4586.92	4724.46	4524.68	4121.32	4839.14	5672.13
793.931	7044.33	5952.8	5856.42	5721.07	5578.23	6087.55	5862.6	5775.09	5987.89	5277.59	5003.62	5142.2	5381.51	5659.41	5536.37	5631.05	5952.41	5051.58	4944.44	5312.27	5485.24	5316.97	5267.6	5330.5	7472.63	4859.2	4615.75	5036.31	5197.75	5074.19	5071.32	5159.51	6440.2	5134.41	4616.7	4884.86	4997.71	4857.23	4797.18	4964.14	6150.21	5187.24	4885.81	4582.81	4742.33	4538.49	4102.03	4825.93	5652.27
795.054	7050.17	5909.71	5853.62	5709.39	5595.28	6074.75	5847.11	5800.83	5970.53	5282.22	5000.1	5141.34	5381.61	5676.54	5525.3	5625.25	5918.85	5060.35	4945.06	5320.87	5499.06	5331.99	5266.55	5332.74	7459.78	4859.38	4632.29	5040.96	5197.03	5053.97	5087.17	5159.73	6409.56	5145.42	4617.3	4878.63	4978.97	4855.58	4800.9	4948.74	6188.75	5190.9	4894.56	4556.26	4716.34	4517.87	4132.59	4797.44	5674.56
796.176	7013.43	5888.05	5821.24	5671.86	5560.75	6047.09	5854.9	5771.14	5935.73	5235.42	5002.58	5150.06	5366.71	5664.54	5515.66	5624.44	5902.72	5033.13	4912.55	5299.04	5496.16	5310.44	5244.79	5368.4	7493.79	4872.84	4599.25	5036.6	5195.89	5055.18	5079.15	5132.11	6432.92	5121.01	4607.04	4873.68	4971.39	4853.65	4779.77	4960.2	6161.73	5161.71	4893.46	4576.71	4727.78	4523.82	4109.72	4807.09	5650.55
797.299	6994.13	5914.53	5836.3	5696.76	5629.8	6059.86	5846.26	5753.17	5974.79	5238.76	5016.35	5131.06	5394.81	5642.54	5512.59	5634.35	5947.02	5017.19	4918.6	5304.93	5489.68	5333.89	5253.74	5339.64	7484.8	4858.88	4627.64	5048.39	5231.03	5077.53	5079.43	5158.76	6460.28	5133.31	4635.78	4858.44	4978.51	4853.72	4804.2	4943.95	6187.41	5162.08	4905.36	4558.16	4699.65	4502.06	4112.71	4815.02	5671.83
798.421	6985.53	5902.16	5829.5	5694.08	5585.71	6071.63	5844.2	5761.48	5936.86	5276.67	4997.55	5141.78	5384.34	5641.67	5520.66	5619.12	5902.89	5056.68	4905.8	5296.96	5472.07	5305.62	5233.26	5351.45	7465.66	4871.34	4601.89	5043.75	5186.03	5086.73	5070.98	5150.85	6426.78	5115.9	4616.38	4854.35	4972.35	4844.07	4782.64	4934.98	6165.53	5153.46	4911.54	4546.04	4728.37	4500.87	4094.56	4826.1	5663.83
799.543	7000.8	5898.78	5805.12	5678.84	5564.61	6071.97	5850.28	5747.79	5954.21	5253.3	4978.89	5126.78	5341.29	5664.24	5508.01	5620.32	5905.48	5017.89	4939.86	5297.56	5494.31	5323.79	5231.65	5336.98	7453.82	4845.95	4635.42	5026.4	5210.46	5060.51	5041.69	5130.5	6402.43	5109.92	4617.98	4889.82	4997.62	4843.57	4780.79	4946.58	6150.93	5169.4	4880.29	4570.92	4730.67	4524.82	4103.69	4799.89	5686.83
800.665	6994.78	5881.41	5806.75	5668.31	5578.09	6065.17	5834.21	5746.54	5927.84	5266.36	4988.8	5125.49	5362.39	5658.67	5506.66	5590.52	5916.78	5032.67	4944.34	5305.45	5497.56	5300.38	5236.03	5370.21	7431.25	4855.27	4611.67	5022.04	5199.32	5065.43	5073.53	5139.73	6383.79	5109.94	4623.58	4884.44	4990.6	4837.35	4783.08	4940.76	6154.62	5189.21	4885.19	4584.37	4706.54	4525.77	4122.4	4826.54	5682.54
801.786	6999.76	5881.89	5823.09	5699.35	5576.56	6064.51	5838.86	5772.7	5959.19	5271.7	4994.85	5122.92	5363.35	5671.52	5514.3	5640.28	5941.36	5026.3	4906.83	5322.91	5499.23	5311.97	5239.69	5363.74	7468.98	4895.45	4611.63	5030.4	5229.47	5087.5	5081.52	5159.82	6424.58	5123.81	4622.75	4860.49	5010.73	4878.56	4803.09	4963.07	6171.6	5223.15	4898.38	4577.25	4740.69	4534.58	4125.25	4839.76	5686.39
802.907	6987.17	5900.95	5801.15	5672.39	5581.32	6061.56	5860.94	5763.16	5952.26	5249.33	4994.33	5120.35	5370.45	5676.09	5521.8	5625.48	5900.95	5034.93	4928.6	5325.37	5477.18	5335.28	5238.22	5346.55	7453.7	4890.63	4625.74	5075.76	5198.32	5091.99	5076.79	5145.62	6432.23	5141.83	4640.2	4906.83	5007.99	4868.34	4784.53	4969.82	6141	5202.81	4901.7	4549.85	4726.99	4534.68	4097.09	4834.56	5672.53
804.028	6996.58	5877.14	5834.2	5702.28	5577.94	6061.62	5843.3	5779.04	5951.03	5261.1	5017.81	5163.21	5369.4	5696.08	5529.16	5642.39	5920.39	5026.57	4945.23	5327.97	5523.43	5322.3	5232.88	5376.22	7471.28	4899.67	4633.27	5055.98	5214.04	5089.91	5078.06	5170.99	6427.87	5149.13	4621.37	4878.73	5038.4	4878.13	4850.11	4972.57	6161.11	5208.19	4889.6	4606.16	4728	4549.49	4116.94	4850.06	5688.67
805.148	6964.7	5859.06	5807.69	5684.32	5611.13	6054.67	5851.38	5753.07	5945.67	5254.87	4995.01	5123.93	5370.93	5673.94	5528.94	5607.44	5916.83	5049.63	4921.57	5324.58	5518.81	5330.32	5261.12	5347.03	7436.14	4913.13	4653.95	5041.05	5221.75	5113.97	5077.19	5146.08	6426.37	5167.29	4634.54	4893.64	4986.1	4885.62	4792.4	4959.31	6163.66	5168.42	4921.78	4596.89	4735.44	4562.73	4084.93	4796.14	5673.81
806.268	6933.25	5885.4	5807.17	5675.65	5591.04	6079.58	5831.88	5795.81	5952.45	5233.5	5017.21	5137.64	5379.46	5663.22	5526.87	5623.64	5869.7	5026.98	4926.48	5349.89	5534.77	5313.62	5284.21	5372.55	7423.58	4888.17	4633.34	5048.7	5250.18	5113.18	5103.46	5181.73	6445.16	5134.88	4639.57	4902.83	5033.94	4895.26	4831.41	4986.91	6154.06	5200.8	4933.97	4574.35	4767.46	4547.54	4119.06	4839.79	5681.38
807.388	6971.95	5888.74	5811.51	5702.83	5584.23	6070.07	5838.96	5781.84	5907.79	5240.84	4998.83	5134.21	5394.27	5705.07	5540.52	5656.69	5899.86	5025.9	4967.11	5343.5	5512.87	5326.36	5256.31	5372.79	7446.02	4888.49	4653.31	5053.06	5252.76	5113.81	5127.02	5156.96	6431.52	5149.47	4654.17	4906.16	5036.64	4901.47	4823.42	4964.95	6184.03	5221.03	4940.15	4608.23	4756.32	4574.06	4108.77	4854.44	5701.8
808.507	6980.78	5855.79	5801.43	5700.3	5640.56	6083.84	5861.89	5777.72	5926	5255.9	5020.03	5151.5	5416.66	5697.21	5539.3	5639.89	5934.01	5034.82	4957.16	5335.38	5516.97	5362.23	5273.69	5395.88	7467.88	4915.38	4653.27	5068.99	5256.33	5131.31	5111.87	5156.76	6457.03	5189.06	4663.77	4901.93	5030.05	4916.11	4828	4985.41	6220.58	5211.4	4919.48	4598.39	4761.62	4582.58	4149.47	4860.66	5718.8
809.626	6959.19	5872.27	5807.05	5712.77	5614.61	6096.61	5860.26	5794.18	5948.21	5275.67	5028.65	5177.65	5417.62	5708.35	5559.95	5656.8	5916.46	5046.74	4989.79	5385.7	5526.21	5385.11	5309.78	5378.27	7527.61	4906.71	4650.37	5084.78	5263.61	5154.94	5117.42	5200.13	6481.53	5203.79	4660.08	4932.26	5069.03	4908.18	4833.72	5029.01	6225.13	5225.07	4957.23	4637.27	4786.06	4610.39	4160.18	4889.17	5691.36
810.745	6956.89	5868.61	5818.96	5737.81	5599.66	6076.66	5855.05	5801.49	5954.41	5283.58	5019.85	5194.5	5423	5706.34	5554.16	5653.85	5905.33	5058.38	4988.42	5390.44	5544.31	5377.13	5309.88	5397.36	7499.47	4915.6	4661.91	5102.99	5258.76	5151.15	5123.41	5195.22	6491.32	5194.23	4686.54	4959.46	5090.16	4935.82	4850.73	5028.9	6208.67	5261.44	4955.7	4617.58	4783.5	4622.35	4148.45	4882.68	5697.36
811.863	6971.72	5870.67	5827.59	5746.42	5609.7	6088.15	5871.27	5807.66	5973.19	5300.78	5057.76	5191.08	5415.82	5732.63	5568.8	5670.62	5956.48	5072.01	4975.76	5371.76	5557.84	5419.87	5311.69	5401.03	7558.05	4937.35	4693.16	5104.21	5305.61	5129.21	5152.26	5203.02	6494.11	5215.96	4700.42	4942.5	5082.57	4956.75	4887.88	5042.64	6258.5	5226.39	4999.6	4640.03	4826.8	4619.3	4191.16	4912.04	5723.21
812.981	6976.71	5888.86	5863.5	5760.46	5640.61	6113.63	5889.49	5833.54	6009.97	5325.12	5062.96	5180.94	5446.91	5732.76	5607.16	5680.25	5914.92	5086.79	4995.67	5418.51	5606.37	5409.17	5308.92	5412.27	7566.06	4951.81	4698.26	5088.85	5331.19	5163.85	5159.53	5259.67	6544.33	5225.55	4707.02	4954.7	5086.12	4967.96	4892.03	5049.67	6247.76	5294.19	4994.64	4655.2	4820.52	4625.39	4180.58	4929.12	5743.78
814.099	6971.69	5904.78	5849.7	5763.21	5657.08	6088.54	5877.28	5824.57	6016.46	5331.18	5058.29	5219.37	5464.87	5784.9	5592.23	5695.73	5954.94	5088.28	5006.01	5414.54	5601.04	5418.48	5324.02	5439.79	7530.5	4978.56	4678.51	5110.5	5315.9	5198.2	5173.66	5242.9	6537.4	5212.57	4704.91	4972.6	5112.53	4978.6	4870.75	5039.56	6235.16	5266.99	4978.25	4640.51	4816.54	4632.78	4189.57	4915.34	5761.78
815.217	6975.95	5895.83	5839.62	5774.83	5636.56	6128.74	5904.93	5800.74	6022.67	5312.52	5049.92	5221.08	5469.54	5765.33	5589.59	5710.21	5955.95	5076.48	4990.5	5405.42	5584	5424.07	5354.4	5442.17	7518.22	4931.31	4699.33	5095.29	5336.33	5187.98	5181.79	5229.42	6505.05	5221.16	4710.79	4962.51	5073.23	4950.67	4902.9	5068.31	6223.28	5252.37	4983.29	4668.39	4821.98	4629.44	4170.99	4880.56	5708.2
816.333	6993.36	5904.6	5852.81	5771.01	5643.61	6142.65	5893.58	5813.91	6008.45	5304.29	5071.54	5212.51	5479.21	5746.18	5611.23	5692.12	5945.11	5095.55	4987.13	5417.46	5588.24	5429.38	5339.64	5441.84	7485.23	4950.78	4670.72	5120.79	5293.05	5194.18	5166.2	5239.22	6472.41	5210.89	4678.25	4944.13	5086.93	4985.45	4895.77	5027.2	6221.11	5247.89	4954.05	4637.27	4825.13	4663.11	4157.26	4905.79	5728.34
817.451	6952.2	5902.8	5852.58	5757.05	5632.65	6093.85	5866.94	5795.36	5925.22	5289.49	5067.45	5227.08	5444.6	5746.61	5583.88	5661.6	5919.69	5043.89	4983.18	5390.34	5574.05	5399.83	5309.59	5382.65	7459.81	4924.82	4654.4	5098.86	5294.9	5186.39	5181.48	5207.73	6482.34	5179.9	4672.99	4956.18	5078.62	4965.52	4871.2	5028.51	6232.8	5217.98	4974.37	4662.15	4816	4607.2	4157.68	4893.29	5703.34
818.567	6967.18	5890.85	5831.5	5768.95	5620.27	6118.62	5924.02	5815.1	5961.72	5300.4	5058.94	5228.8	5451.56	5753.6	5599.95	5709.51	5923.85	5052.24	5006.38	5385.38	5590.73	5435.42	5340.69	5443.75	7445.53	4952.28	4699.07	5096.22	5311.33	5196.45	5169.18	5224.96	6464.55	5212.21	4699.3	4956.37	5067.75	4983.87	4891.07	5058.69	6215.77	5256.35	4995.7	4658.31	4800.44	4628.73	4167.53	4928.23	5718.05
819.684	6942.44	5875.76	5827.55	5763.84	5651.89	6117.25	5902.1	5816.27	5923.35	5290.17	5076.85	5229.23	5427.65	5785.03	5599.16	5666.57	5909.01	5058.31	4989.15	5405.98	5567.25	5394.01	5337.64	5402.41	7450.11	4920.17	4683.32	5105.16	5299.91	5175.52	5166.02	5244.47	6487.77	5199.37	4699.9	4942.13	5091.87	4971.51	4878.5	5047.29	6234.89	5269.16	4999.02	4657.19	4813.74	4643.54	4180.66	4899.31	5726.76
820.8	6908.99	5857.1	5817.18	5772.74	5641.94	6066.3	5908.75	5786.3	5937.84	5297.09	5050.76	5219.37	5442.04	5757.59	5594.81	5691.19	5890.16	5050.8	5009.35	5407.72	5579.78	5431.17	5348.45	5410.65	7442.55	4938.78	4708.14	5132.94	5319.19	5201.72	5187.44	5227.7	6498.13	5210.1	4710.64	4937.61	5078.86	4981.72	4901.65	5058.18	6216.15	5253.82	4968.92	4677.65	4801.32	4671.35	4200.22	4914.53	5724.33
821.915	6925.69	5879.01	5831.8	5766.92	5648.42	6113.79	5924.97	5840.33	5952.05	5296.28	5073.38	5250.38	5467.14	5798.3	5636.45	5733.1	5935.32	5095	5028.55	5441.61	5624.45	5418.76	5323.54	5434.61	7475.27	4932.39	4727.11	5118.16	5341.91	5233.65	5172.85	5247.07	6513.92	5245.26	4733.67	5003.94	5131.41	4999.08	4924.95	5083.07	6221.69	5282.76	5008.53	4710.24	4860.47	4705.01	4181.78	4916.32	5753.04
823.03	6909.95	5854.5	5850.86	5795.68	5642.03	6114.98	5898.9	5821.78	5942.26	5301.77	5097.29	5252.23	5479.38	5754.44	5613.81	5704.3	5956.05	5090.49	5021.89	5413.64	5616.13	5462.5	5356.35	5435.56	7497.85	4965.57	4726.93	5143.52	5341.19	5252.28	5230.27	5260.59	6498	5252.13	4741.98	4992.99	5130.68	5028.72	4926.1	5075.81	6235.1	5296	5016.15	4720.83	4889.63	4686.68	4225.78	4959.4	5742.18
824.146	6938.79	5874.69	5861.63	5773.15	5690.22	6131.04	5933.41	5857.52	5987.89	5324.68	5083.49	5276.95	5503.05	5818.01	5668.45	5749.78	5956.2	5107.27	5074.23	5478.1	5658.23	5486.38	5413.02	5474.94	7494.29	5010.03	4745.46	5157.16	5391.62	5297.92	5233.4	5307.96	6562.78	5268.15	4780.87	5020.19	5155.66	5067.35	4935.39	5111.7	6272.5	5335.94	5008.76	4725	4908.92	4739.92	4263.48	4992.48	5785.74
825.26	6955.34	5900.32	5892.97	5809.19	5710.13	6159.52	5942.91	5873.41	6005.53	5348.45	5124.83	5310.81	5534.58	5827.15	5717.38	5781.69	5964.93	5145.19	5080.72	5486.56	5691.9	5521.11	5409.68	5517.46	7492.87	5011.5	4757.99	5207.67	5383.34	5318.41	5272.1	5348.47	6572.14	5322.45	4801.75	5099.09	5189.5	5070.99	4991.83	5151.73	6325.33	5341.46	5057.08	4757.88	4899.94	4741.87	4245.61	5009.13	5803.03
826.375	6975.61	5930.66	5921.88	5826.94	5725.6	6200.29	5964.85	5902.57	6019.87	5334.37	5133.6	5317.81	5561.82	5873.14	5716.17	5827.03	5976.52	5167.82	5101.06	5518.31	5704.42	5546.13	5444.06	5530.99	7530.02	5038.53	4783.81	5211.31	5421.2	5337.9	5275.8	5366.7	6577.08	5367.75	4836.92	5070.71	5237.48	5098.21	5011.12	5213.48	6320.59	5369.27	5122.55	4783.62	4959.09	4798.4	4282.89	5023.78	5852.88
827.489	6946.3	5939.71	5942.08	5871.41	5778.37	6217.2	5987.07	5926.46	6047.37	5367.57	5156.22	5343.24	5593.64	5928	5722.38	5821.51	6053.39	5181.89	5127.26	5519.34	5729.53	5575.29	5491.73	5575.37	7555.17	5078.57	4824.06	5219.67	5477.91	5355.11	5339.79	5360.64	6627.86	5368.63	4837.38	5105.9	5219.46	5165.13	5047.56	5184.8	6353.42	5401.5	5118.02	4795.36	4967.67	4800.64	4310.74	5059.57	5853.88
828.602	7014.43	5969.2	5978.28	5922.31	5801.7	6227.4	6023.29	5944.34	6054.29	5396.76	5208.56	5399.53	5640.88	5947.71	5773.17	5854.85	6017.4	5186.24	5147.31	5557.65	5776.2	5646.31	5518.82	5603.61	7555.32	5102.46	4826.74	5272.89	5515.06	5425.46	5389.92	5394.44	6627.23	5381.65	4862.55	5123.24	5294.3	5204.91	5105.85	5247.54	6387.54	5468.3	5146.63	4845.66	5024.97	4841.87	4314.16	5118.65	5918.16
829.716	7031.69	5974.11	5996.62	5932.49	5837.6	6258.89	6049.65	5984.23	6058.92	5445.39	5207.61	5420.38	5620.41	5964.56	5823.95	5887.33	6050.7	5237.87	5165.08	5603.4	5788.73	5650.76	5542.78	5594.42	7618.61	5124.64	4849.99	5279.96	5541.91	5417.81	5376.62	5458.96	6683.01	5431.52	4909.58	5155.57	5300.57	5223.98	5110.15	5298.57	6448.22	5476.39	5182.39	4889.4	5042.13	4878.25	4357.57	5109.58	5925.01
830.829	7025.1	5978.02	6011.96	5999.39	5843.51	6277.51	6098.87	5979.68	6077.99	5448.59	5251.1	5474.24	5693.79	6007.84	5839.31	5944.82	6090.86	5286.22	5193.14	5621.43	5845.83	5659.21	5579.16	5643.51	7617.62	5137.96	4887.09	5342.18	5571.34	5489.73	5414.32	5504.19	6704.95	5450.39	4934.03	5188.48	5346.27	5281.19	5154.58	5313.6	6460.2	5497.19	5199	4884.71	5054.85	4911.78	4374.56	5182.66	5963.58
831.941	7060.65	6008.36	6008.16	5999.71	5889.27	6308.42	6114.66	6037.56	6104.91	5489.93	5296.01	5501.67	5737.75	6066.12	5869.67	5959.01	6105.01	5293.42	5255.05	5657.75	5903.78	5720.23	5587.82	5702.9	7688.63	5170	4907.2	5371.11	5636.77	5533.79	5444.59	5526.84	6781.88	5468.12	4985.49	5210.39	5358.25	5293.4	5153.02	5310.49	6495.88	5557	5246.9	4926.73	5112.72	4980.59	4393.13	5183.17	5998.57
833.054	7105.2	6065.84	6074.36	6042.89	5914.46	6333.05	6149.17	6081.45	6142.97	5528.27	5319.06	5529.39	5768.85	6074.55	5939.45	6001.92	6149.17	5335.06	5278.82	5726.06	5912.17	5772.68	5662.92	5728.85	7688.92	5227.32	4913.16	5389.47	5651.06	5582.28	5525.29	5543.93	6780.24	5517	4986.8	5260.86	5408.09	5336.47	5219.74	5384.52	6529.43	5589.8	5266.65	4968.61	5132.3	4991.54	4470.4	5213.96	6039.29
834.166	7117.18	6062.47	6099.99	6091.65	5936.51	6353.25	6228.68	6113.47	6173.18	5562.33	5342.97	5551.53	5790.38	6129.69	5946.81	5995.69	6181.32	5345.41	5283.02	5741.24	5942.7	5824.84	5673.58	5739.37	7735.08	5241.93	4977.55	5428.26	5672.49	5600.35	5546.99	5585.01	6835.31	5557.73	5039.12	5312.2	5429.22	5416.97	5251.89	5409.7	6557.12	5585.89	5311.98	5032.92	5188.17	5027.49	4443.39	5246.61	6086.28
835.278	7148.88	6124.09	6141.18	6142.26	5994.27	6437.59	6261.04	6132.5	6224.53	5569.1	5418.88	5642.82	5883.19	6170.68	6020.17	6088.74	6197.19	5384.33	5339.22	5793.7	6029.37	5861.44	5721.68	5790.04	7764.8	5269.97	4991.94	5476.47	5764.2	5667.98	5592.7	5626.96	6896.24	5590.18	5076.72	5332.39	5490.06	5457.75	5300.61	5458.59	6610.52	5640.84	5354.88	5063.52	5230.61	5086.3	4507.53	5306.26	6120.99
836.39	7194.57	6114.43	6155.67	6177.01	6048.6	6468.93	6256.12	6167.67	6271.3	5615.73	5422.22	5655.96	5898.29	6220.39	6068.67	6129.51	6271.78	5445.25	5380.85	5855.3	6070.18	5915.03	5767.06	5825.28	7821.24	5349.86	5047.05	5527.55	5787.06	5711.76	5661.4	5686.04	6930.46	5630.33	5111.46	5385.15	5554.47	5494.39	5373.62	5514.19	6661.21	5710.5	5413.92	5128.83	5287.19	5137.11	4538.52	5364.91	6168.13
837.501	7214.84	6135.35	6228.3	6194.34	6035.94	6480.27	6291.34	6203.98	6314.65	5649.36	5472.27	5682.11	5931.39	6273.25	6101.88	6162.28	6278.65	5472.17	5425.9	5873.33	6103.28	5929.19	5800.3	5881.8	7875.67	5388.61	5093.58	5547.34	5833.35	5748.54	5687.53	5708.98	6976.96	5653.92	5148.48	5420.06	5599.31	5538.89	5410.34	5544.93	6679.9	5711.88	5419.39	5135.56	5303.35	5144.92	4549.36	5371.85	6204.56
838.612	7257.82	6208.4	6226.78	6248.52	6133.55	6542.18	6362.27	6280.15	6322.29	5703.98	5500.9	5749.68	5989.77	6306.81	6152.24	6222.91	6313.09	5505.66	5492.82	5939.79	6163.52	5990.92	5896.39	5946.33	7911.54	5412.22	5128.83	5594.41	5895.2	5810.17	5735.66	5768.21	7027.33	5729.23	5183.8	5466.82	5685.43	5606.67	5428.07	5630.11	6775.01	5762.82	5490	5177.16	5362.65	5225.16	4625.5	5439.35	6265.84
839.723	7301.37	6219.31	6297.41	6275.99	6174.17	6560.81	6419.06	6277.04	6364.07	5707.04	5541.67	5811.4	6019.73	6365.52	6212.74	6250.39	6364.39	5534.58	5515.02	5994.25	6210.91	6068.37	5931.77	5985.99	7936.26	5445.68	5137.65	5644.48	5931.63	5882.67	5745.5	5784.58	7078.54	5769.96	5213.25	5512.16	5699.41	5644.31	5477.79	5673.14	6783.56	5812.48	5521.18	5244.9	5407.51	5248.83	4653.49	5470	6287.12
840.833	7292.78	6265.65	6336.75	6361.17	6229.79	6623.01	6441.57	6351.35	6394.56	5767.67	5552.29	5837.97	6064.26	6406.52	6231.1	6316.73	6401.69	5598.78	5551.21	6032.99	6257.44	6126.39	5983.72	6006.95	7999.56	5502.29	5193.61	5663.27	5979.35	5915.73	5854.49	5897.81	7140.76	5810.54	5297.14	5583.35	5724.4	5694.38	5538.37	5707.46	6837.25	5866.43	5592.22	5271.92	5441.95	5328.92	4706.76	5521.65	6321.97
841.944	7378.62	6296.71	6379.8	6413.5	6292.7	6676.64	6488.79	6388.09	6445.19	5810.3	5661.06	5884.54	6151.5	6483.09	6310.17	6372.07	6450.13	5647.7	5593.7	6094.02	6313.25	6153.98	6026.96	6067.04	8035.28	5528.75	5238	5755.77	6055.35	5982.22	5900.9	5921.33	7199.98	5875.42	5337.59	5590.97	5788.52	5763.16	5576.95	5741.92	6902.79	5931.52	5635.41	5330.66	5507.97	5345.88	4726.47	5567.87	6403.68
843.053	7390.88	6345.9	6402.14	6438.83	6334.74	6733.4	6535.3	6476.4	6486.54	5869.07	5692.54	5939.12	6191.03	6514.94	6338.81	6432.12	6485.58	5643.2	5640.75	6136.34	6381.5	6230.86	6098.91	6129.71	8095.57	5600.08	5288.68	5807.13	6111.07	6038.29	5961.6	5984.98	7232.34	5933.86	5364.34	5668.45	5854.5	5861.37	5648.81	5824.66	6970.19	6008.32	5680.88	5415.54	5574.55	5429.69	4798.31	5646.81	6459.25
844.163	7459.86	6400.96	6471.63	6540.29	6367.65	6779.75	6568.52	6519.14	6542.75	5909.84	5708.31	6014.26	6243.99	6614.94	6454.17	6518.17	6563.02	5750.11	5702.52	6234.23	6464.88	6330.88	6172.72	6188.8	8199.29	5686.68	5342.79	5857.07	6215.78	6158.35	6050.16	6033.5	7349.27	5998.88	5476.79	5742.21	5923.49	5933.3	5730.82	5920.12	7053.17	6074.55	5779.92	5502.13	5643.7	5521.78	4861.88	5740.03	6541.53
845.272	7501.56	6446.73	6534.83	6581.62	6467.98	6893.52	6687.88	6596.88	6615.81	5996.89	5816.79	6154.12	6348.37	6726.08	6534.24	6615.8	6618.32	5817.61	5789.44	6308.12	6580.7	6420.47	6268.96	6307.04	8288.45	5741.29	5466.32	5967.14	6307.5	6250.99	6147.29	6182.3	7458.06	6088.61	5562.39	5845.4	6039.61	6062.51	5831.54	6027.73	7178.14	6163.93	5866.96	5552.44	5765.43	5643.88	4944.01	5860.4	6648.1
846.38	7596.97	6525.92	6633.45	6713.66	6538.03	6951.43	6768.81	6702.48	6704.88	6070.52	5879.41	6222.55	6457.9	6861.5	6658.6	6724.42	6752.04	5911.67	5867.78	6419.58	6703.65	6544.21	6392.91	6401.14	8430.88	5876.76	5534	6081.64	6411.78	6369.34	6257.71	6245.53	7553.85	6206.49	5650.42	5957.59	6139.88	6132.86	5910.83	6125.9	7292.83	6274.16	5955.43	5664.46	5868.01	5728.4	5003.29	5914.9	6764.1
847.489	7659.52	6620.12	6704.65	6796.27	6622.22	7046.63	6855.46	6782.51	6752.37	6122.86	5972.61	6341.12	6553.14	6925.07	6734.81	6803.9	6762.2	5956.16	5976.69	6501.89	6768.47	6606.8	6475.15	6465.81	8475.89	5930.94	5610.39	6146.86	6479.78	6456.4	6320.98	6296.9	7618.64	6261.5	5716.3	6017.21	6213.72	6222.36	5951.56	6178.36	7321.37	6323.11	6015.75	5731.63	5921.02	5785.78	5048.56	5973.12	6801.52
848.597	7718.21	6643.32	6759.56	6871.02	6700.7	7089.82	6906.68	6832.96	6807.57	6184.63	6017.66	6363.69	6566.24	6945.35	6757.17	6837.96	6802.64	6001.51	5975.75	6503.21	6778.14	6652.39	6477.67	6498.47	8451.76	5930.54	5608.07	6094.22	6481.93	6478.46	6309.4	6305.55	7616.85	6227.38	5707.47	6018.12	6176.42	6214.57	5971.28	6136.68	7301.06	6326.77	5949.51	5735.22	5895.32	5782.16	5034.12	5954.49	6770.95
849.705	7743.76	6680.51	6825.76	6915.78	6726.74	7169.74	6919.62	6840.28	6781.49	6186.83	6016.86	6358.41	6574.63	6933.77	6752.39	6803.15	6783.8	6011.29	5976.23	6522.38	6760.67	6606.98	6465.05	6468.14	8426.34	5920.44	5560.74	6117.86	6429.5	6415.53	6258.24	6273.07	7553.79	6219.82	5670.5	5971.17	6148.68	6152.78	5985.57	6144.28	7262.46	6278	5973.55	5678.25	5854.19	5724.26	4995.83	5909.57	6746.51
850.813	7733.74	6635.85	6794.39	6871.53	6709.36	7103.79	6895.55	6790.59	6786.7	6128.46	6011.34	6317.84	6540.16	6922.77	6701.32	6755.78	6713.96	5939.21	5927.43	6449.56	6718.91	6558.43	6409.43	6424.95	8350.77	5848.9	5528.71	6030.94	6401.5	6360.45	6226.37	6242.58	7496.29	6175.56	5644.39	5923.07	6081.95	6115.71	5892.72	6093.88	7223.44	6248.52	5908.02	5637.13	5839.34	5704.78	4973.96	5845.36	6703.22
851.919	7697.01	6604.91	6751.45	6800	6688.41	7031.13	6831.49	6724.9	6709.33	6104.66	5964.68	6254.7	6483.4	6849.91	6639.96	6671.69	6697.68	5898.7	5886.34	6385.45	6678.15	6508.74	6354.1	6410.76	8321.93	5821.65	5490.67	6010.73	6399.64	6321.8	6230.21	6213.67	7492.79	6142.29	5628.98	5904.27	6093.51	6094.49	5897.45	6077.77	7182.84	6203.32	5891.49	5609.86	5837.78	5666.31	4977.67	5836.87	6684.51
853.027	7648.99	6600.39	6710.07	6778.04	6629.89	7036.76	6809.85	6747.5	6661.4	6061.43	5951.02	6266.56	6436.07	6857.05	6661.89	6742.03	6728.55	5908.19	5879.69	6414.48	6666.4	6537.04	6392.19	6387.71	8337.5	5860.55	5528.2	6009.37	6404.21	6359.72	6241.63	6263.32	7513.15	6192.73	5612.87	5931.74	6119.92	6161.99	5910.31	6090.52	7245.53	6257.27	5946.38	5651.6	5814.51	5689.12	4987.08	5897.52	6711.36
854.133	7662.54	6608.73	6716.41	6820.65	6631.36	7041.24	6869.07	6781.38	6704.32	6110.06	5965.93	6281.84	6564.6	6890.76	6712.82	6763.51	6742.14	5921.25	5967.31	6508.94	6732.5	6580.35	6431.15	6482.52	8391.08	5903.15	5601.02	6092.59	6480.22	6431.21	6302.19	6319.55	7577.51	6227.89	5706.47	5961.51	6196.76	6219.34	5972.03	6157.4	7302.22	6338.36	5994.42	5724.34	5909.23	5792.21	5046.07	5932.45	6768.21
855.239	7695.52	6630.64	6754.47	6863.41	6706.41	7051.73	6923.15	6802.69	6792.38	6184.4	6050.99	6358.56	6605.27	6966.47	6783.75	6839.14	6798.87	6026.17	6020.08	6552.97	6868.45	6703.51	6551.96	6583.33	8480.95	5984.62	5649.13	6200.95	6537.5	6562.99	6411.6	6412.78	7672.59	6337.19	5820.92	6104.27	6302.74	6329.12	6082.61	6303.01	7406.9	6447.74	6092.18	5841.5	6039.39	5915.88	5127.78	6074.1	6891.21
856.345	7726.22	6670.55	6810.24	6947.73	6805.74	7154.78	7026.22	6909.29	6852.16	6251.88	6113.32	6510.85	6719.51	7118.89	6906.67	6990.76	6909.59	6121.23	6167.85	6708.43	6971.7	6872.25	6691.91	6717.72	8616.1	6075.8	5765.23	6320.73	6733.07	6733.63	6565.3	6547.15	7862.81	6501.92	5955.09	6232.18	6428.01	6498.48	6238.48	6420.61	7556.73	6550.4	6271.08	5980.96	6179.83	6089.4	5273.63	6221.61	7071.35
857.451	7794.34	6772.04	6950.58	7085.77	6877.93	7299.41	7116.59	7071.03	6947.37	6391.8	6286.09	6650.56	6907.47	7272.32	7110.17	7143.1	7030.61	6277.3	6275.91	6883.74	7174.65	7062.98	6829.43	6903.81	8761.68	6261.69	5951.05	6487.24	6914.65	6988.98	6784.72	6784.1	8046.59	6657.37	6135.12	6418.51	6668.7	6736.55	6463.06	6659.78	7783.71	6780.77	6464.55	6189.12	6395.41	6283.64	5416.05	6399.69	7253.77
858.556	7969.18	6850.23	7070.21	7273.24	7112.12	7463.75	7314.38	7241.77	7120.86	6528.43	6421.43	6874.99	7107	7545.74	7312.82	7409.01	7204.19	6436.22	6510.68	7131.49	7422.61	7292.14	7123.24	7104.62	8986.4	6473.15	6121.59	6737.88	7180.65	7224.04	7007.56	6997.47	8259.53	6877.96	6308.86	6663.13	6922.83	7010.47	6682.92	6927.1	7994.11	7058.86	6686.87	6419	6635	6563.88	5631.75	6655.19	7529.63
859.662	8118.3	7004.72	7270.55	7507.42	7338.88	7698.23	7538.17	7467.51	7274.07	6731.77	6659.06	7181.42	7392.67	7834.88	7627.32	7670.21	7447.06	6664.14	6783.88	7413.38	7754.71	7643.59	7416.91	7418.57	9242.84	6730.19	6388.26	6996.67	7506.93	7572.53	7352.27	7329.41	8587.31	7182.83	6633.89	6965.61	7253.67	7385.54	7050.5	7270.99	8322.65	7339.09	7005.63	6719.17	6985.29	6876.4	5888.74	7044.7	7832.05
860.766	8297.85	7207.91	7527.89	7801.75	7594.65	7991.43	7829.25	7781.26	7517.99	7037.54	6961.39	7518.71	7748.19	8218.59	8018.67	8106.4	7692.93	6999.91	7112.36	7813.55	8164.95	8092.19	7860.71	7796.96	9602.71	7126.37	6748.08	7371.74	7972.93	8090.17	7823.54	7760.49	9054.1	7585.42	7042.63	7376.51	7680.08	7903.32	7478.79	7710.02	8773.06	7815.18	7391.67	7156.48	7463.59	7352.21	6277.16	7459.07	8293.76
861.871	8564.83	7495.97	7835.09	8209.08	8006.55	8335.77	8233.18	8174.14	7855.76	7391.45	7373.59	7971.71	8253.15	8738.59	8576.75	8580.89	8115.66	7410.83	7587.56	8374.01	8751.34	8663.35	8409.52	8347.05	10101.6	7579.26	7196.33	7886.82	8578.65	8744.09	8407.67	8384.58	9621.18	8147.29	7572.23	7951.14	8290.06	8555.67	8072.52	8366.77	9368.6	8392.7	7956.99	7729.93	8056.6	8034.17	6735.58	8064.57	8887.19
862.975	8938.95	7850.59	8308	8748.12	8587.74	8870.11	8787.54	8748.17	8361.68	7892.51	7985.64	8693.57	8986.54	9521.73	9317.53	9309.37	8683.82	8019.18	8270.9	9099.47	9545.29	9519.8	9234.62	9148.29	10825.2	8305.87	7839.72	8645.61	9484.51	9714.58	9289.51	9214.81	10453.7	8907.74	8292.54	8755.33	9142.61	9535.03	8924.95	9272.08	10246.6	9226.36	8805.46	8613.24	8896.61	8938.4	7459	8952.08	9799.18
864.079	9453.5	8372.22	8944.91	9528.87	9310.79	9611.88	9547.48	9502.48	8975.46	8589.14	8731.84	9580.86	9900.06	10555.3	10327.5	10266.6	9429.69	8830.1	9133.82	10151.8	10647.7	10612.4	10279.3	10121.5	11729.7	9220.91	8735.26	9591.97	10620.9	10927.6	10419.4	10292.6	11564.6	9911.33	9302.14	9757.38	10266.7	10826.2	10101.7	10421	11378	10301.9	9873.08	9699.4	10064.2	10094.6	8375.56	10062.2	10869.8
865.182	10073.9	8984.42	9813.68	10567.6	10294.7	10557.8	10581.1	10545.8	9843.81	9475.76	9748.75	10788.4	11088.7	11805.9	11602.5	11614.9	10429.7	9874.17	10316	11461.2	12018.9	12093.6	11599.1	11426.3	12932.7	10378.2	9816.22	10836.6	12024.8	12464.6	11887.1	11700.1	12924.5	11195.6	10532.5	11042.3	11625.7	12320.7	11430.3	11813.3	12728.5	11676.5	11136.4	11010	11397.8	11557.3	9457.55	11397.7	12193.9
866.286	11068.2	9921.04	10915	11881.8	11617.7	11830	11849.5	11856.8	10890.6	10618.1	10984.1	12291.9	12645.8	13482.7	13163.5	13139.8	11591.9	11113.2	11677.5	12944.1	13623.5	13686.1	13162.3	12933.1	14238	11745.7	11046.8	12187.7	13553.1	14215.2	13399.3	13129.6	14436	12575.8	11892.8	12426.6	13112.8	13985.4	12884	13367.6	14134.5	13066.1	12481.4	12362.3	12830.9	13051.8	10580.8	12762.9	13584.7
867.389	12176.6	11014.4	12258.5	13472.4	13128.4	13178.5	13330	13311.3	11995.4	11782.9	12334.3	13801.9	14145.5	15063.3	14667	14576.3	12672.3	12213	12809.3	14274.9	15031.7	15193.2	14491	14107.5	15385.3	12744.4	11987.3	13227.6	14809.4	15462.1	14616.2	14309.9	15544.5	13621.8	12868.8	13447	14116.4	15200.6	13932.8	14420.9	15180.3	14020.1	13412.9	13360.9	13800.2	14091.9	11371.1	13741.3	14525.5
868.491	13283	12028.6	13452.1	14825.7	14369	14336.5	14452.5	14309.2	12812.9	12581.2	13095.5	14723.3	15071.5	15969	15513.5	15296.8	13236.9	12759.5	13325	14885.6	15650.7	15765.5	15050.7	14589.9	15757.8	13132.8	12343.3	13539.7	15124.7	15850.2	14873.4	14564.2	15834.2	13880.8	13136.7	13616.6	14288.8	15374.9	14072.6	14585.4	15303.4	14180.5	13512.4	13454.8	13906	14144.6	11398.8	13728	14488.3
869.593	13962.8	12651.5	13971.2	15454.2	14922.7	14709	14743.2	14586	12951.6	12649.3	13094.3	14678.4	14946.4	15855.4	15346.5	15038.1	13031.6	12548.8	13004.5	14480.8	15211.6	15326.9	14577.3	14058.9	15303.5	12733.1	11843.4	13027	14478.8	15131.1	14205.3	13936.6	15126.1	13245.3	12468.4	12970.3	13568.2	14563.7	13348.1	13706.6	14473.6	13396.8	12824.7	12736.8	13133.8	13365.4	10733.9	12935.1	13707.6
870.696	13869.1	12512.7	13773.1	15077.7	14471.2	14236.9	14125.9	13927.5	12299.8	12038.5	12346.2	13780.4	14010.1	14762.3	14309.3	13990.9	12245.9	11634.8	11996.7	13349.1	14069.4	14114.1	13436.6	12944.8	14341.6	11737.3	10938.9	11973.4	13229.2	13766.3	12969.6	12688.3	13930.2	12127.1	11411.3	11833.1	12383.6	13141.6	12176	12467.6	13333.4	12181.6	11640.9	11570	11901.4	12104.5	9779.79	11727.3	12502.3
871.797	13238.8	11877.2	12842	13993.6	13360.7	13215.6	13051.2	12818	11463	11053	11305.1	12511.6	12739.8	13415.5	12982.3	12718.7	11254.9	10640.8	10938.6	12094.7	12712.5	12695.1	12151.2	11749.2	13239.2	10614.2	9912.14	10806.6	11962.7	12390.2	11683	11477.8	12731.3	11008.2	10321.2	10693.1	11198.6	11845.9	10925.6	11268.3	12139.4	11082.4	10534.1	10438.4	10768.8	10898.9	8825.49	10529.4	11356.3
872.898	12244.2	10880.5	11727.1	12629.5	12122.5	12068	11820.2	11664.5	10522.8	10087.3	10246.4	11223.4	11502	12087	11670.6	11447.3	10302.7	9652.32	9855.12	10965.7	11479.9	11430	10925.8	10638	12260.9	9609.63	8988.53	9843.27	10774.9	11095.9	10522.1	10384.9	11640.9	9990.32	9288.36	9724.34	10045.5	10608.8	9825.17	10129.2	11079.8	10036.2	9574.54	9378.59	9697	9748.55	7991.05	9562.79	10355.6
873.999	11288.3	10033.4	10707.8	11435.8	10997.6	11008.8	10817	10575.6	9716.6	9210.93	9277.61	10165.3	10381.7	10924.3	10575.4	10430.6	9548.95	8812.81	9019.04	9959.21	10398.9	10357.1	9914	9694.39	11423.8	8798.23	8220.49	9005.49	9753.94	9996.22	9605.1	9408.24	10703.9	9105.19	8492.68	8846.1	9161.87	9569.86	8945.03	9221.11	10221.6	9142.83	8768.73	8540.47	8821.01	8838.79	7321.04	8729.43	9523.15
875.1	10495.6	9287.91	9807.75	10344.7	10002.4	10070.6	9888.54	9675.17	9000.96	8482.7	8494.09	9248.16	9475.06	9971.82	9676.61	9570.53	8857.25	8124.3	8248.66	9079.24	9460.97	9404.73	9034.23	8856.49	10609.5	8047.56	7539.88	8237.13	8910.8	9130.85	8728.94	8615.89	9876.5	8365.5	7735.28	8100.15	8374.42	8744.64	8188.04	8424.14	9413.15	8387.63	7983.62	7798.63	8023.88	8014.31	6697.46	7948.23	8734.57
876.2	9809	8643.39	9022.81	9540.17	9177.6	9322.34	9130.47	8961.91	8418.16	7897.47	7834.57	8481.01	8713.3	9164.82	8875.39	8807.01	8257.27	7493.79	7607.43	8387.41	8722.5	8638.18	8334.9	8161.58	9978.82	7448.16	6946.56	7591.06	8239.8	8347.06	8053.78	7956.98	9183.15	7749.8	7136.73	7467.49	7745.4	7980.42	7556.91	7721.74	8788.26	7772.44	7442.52	7169.8	7423.61	7351.12	6199.59	7354.45	8149.28
877.301	9234.98	8062.01	8454.01	8828.64	8509.93	8688.11	8474.41	8338.37	7898.23	7360.95	7260.91	7861.73	8106.69	8496.39	8220.46	8156.78	7772.28	7034.14	7073.2	7775.73	8112.17	7989.06	7738.14	7630.25	9427.98	6936.06	6490.24	7133.28	7640.8	7733.98	7469.06	7393.35	8652.08	7231.1	6682.9	6954.39	7200.1	7391.2	6984.63	7187.49	8238.24	7255.95	6920.28	6661.11	6938.05	6826.5	5810.01	6857.67	7652.13
878.401	8757.82	7613.93	7896.49	8170.53	7908.98	8176.74	7935.77	7775.11	7522.29	6912.58	6827.82	7325.87	7520.93	7949.38	7691.97	7667.12	7398.86	6599.21	6641.54	7303.76	7609.41	7454.51	7251.66	7151.77	8981.41	6493.09	6115.34	6705.93	7159.09	7188.05	6989.62	6953.15	8195.15	6832.83	6273.64	6555.44	6773.94	6885.41	6555.78	6774.67	7789.92	6830.47	6545.17	6268.56	6437.77	6372.31	5453.86	6459.46	7222.7
879.5	8286.37	7252.27	7483.98	7654.43	7459.74	7697.65	7531.14	7361.42	7124.78	6570.5	6471.45	6833.88	7078.74	7457.09	7240.04	7211.31	7026.02	6288.41	6289.03	6869.08	7161.08	7004.96	6811.9	6776.3	8649.71	6210.7	5822.31	6350.43	6777.38	6767.54	6619.03	6558.52	7776.37	6473.14	5931.53	6203.92	6397.49	6486.62	6232.07	6360.41	7462.47	6481.42	6173.5	5936.01	6115.07	6025.84	5182.99	6101.54	6907.27
880.599	7997.06	6918.03	7122.32	7267.47	7087.21	7356.28	7153.36	7031.59	6874.99	6306.55	6161.93	6506.59	6719.84	7118.37	6896.25	6872.94	6784.46	5988.9	6004.08	6530.11	6807.04	6696.26	6486.28	6493.68	8306.71	5880.59	5545.98	6085.36	6428.38	6437.75	6271.02	6261.32	7488.02	6215.3	5641.41	5907.54	6122.19	6163.69	5895.51	6078.58	7123.73	6187.65	5930.97	5626.89	5803.94	5693.36	4939.98	5834.91	6625.84
881.698	7670.76	6652.8	6785.09	6899.65	6725.4	7051.05	6811	6718.76	6613.62	6057.32	5868.84	6244.59	6410.08	6783.94	6575.04	6619.13	6540.05	5801.11	5782.28	6291.42	6518.14	6394.43	6221.23	6212.2	8121.29	5662.49	5321.23	5851.01	6173.66	6163.95	6011.58	5989.41	7226.52	5931.46	5440.01	5664.87	5863.03	5899.05	5656.66	5821.76	6900.84	5980.74	5665.87	5391.35	5574.38	5461.17	4770.83	5596.56	6401.98
882.796	7493.45	6474.43	6544	6608.83	6424.74	6797.39	6574.22	6465.22	6438.4	5848.38	5695.89	5991.02	6196.61	6544.22	6344.25	6344.05	6391.2	5610.6	5561.05	6070.31	6296.52	6127.16	6004.04	6017.3	7897.3	5496.24	5187.34	5659.08	5973.81	5925.87	5823.28	5808.63	7018.31	5764.62	5243.75	5506.49	5679.73	5667.54	5483.52	5645.5	6713.82	5813.54	5489.91	5228.8	5410.39	5250.98	4632.54	5451.35	6253.12
883.895	7268.58	6303.48	6359.63	6419.3	6255.21	6638.16	6409.45	6325.39	6307.46	5691.72	5535.23	5799.02	5986	6317.08	6119.61	6182.67	6233.5	5455.8	5418.97	5900.63	6135.05	5980.32	5838.42	5863.68	7724.31	5345.84	5066.58	5505.87	5805.81	5715.65	5644.41	5661.72	6866.67	5629.78	5105.64	5387.69	5528.85	5514.04	5320.25	5487.39	6588.79	5687.06	5384.38	5102.53	5244.97	5089.79	4513.24	5275.57	6078.54
884.993	7179.27	6135.82	6230.68	6227.92	6083.55	6451.07	6275.09	6152.55	6168.81	5603.49	5375.86	5649.74	5858.24	6142.79	5991.68	6057.01	6105.52	5327.87	5290.74	5753.09	5953.44	5865.92	5683.09	5711.78	7630.03	5231.17	4944.98	5403.51	5684.95	5605.14	5521.82	5546.8	6724.17	5483.36	5008.52	5261.02	5387.98	5377.96	5209.54	5370.42	6471.34	5519.15	5276.42	5010.7	5137.84	5014.17	4407.52	5199.36	5943.54
886.09	7045.11	6061.45	6070.59	6126.81	5936.17	6328.27	6116.03	6055.01	6068.45	5483.26	5262.34	5519.03	5735.05	6038.35	5877.75	5946.63	6040.53	5244.22	5185.08	5641.83	5867.97	5713.51	5568.75	5609.02	7502.47	5142.35	4866.51	5307.87	5558.52	5471.78	5402.52	5456.03	6671.39	5399.67	4915.69	5174.07	5329.39	5255.03	5085.69	5271.74	6369.88	5416.81	5177.89	4900.44	5055.57	4902.55	4353.36	5092.87	5856.1
887.188	6939.23	5943.36	5998.08	5983.28	5854.21	6263.75	6042.11	5921.32	5988.08	5397.89	5181.53	5431.17	5626.3	5932.92	5796.83	5852.55	5968.97	5171.14	5130.71	5568.29	5772.5	5633.1	5489.99	5580.68	7428.34	5056.24	4810.62	5221.95	5477.81	5412.7	5321.23	5373.12	6574.46	5333.83	4831.29	5122.4	5259.51	5160.1	5032.7	5202.92	6303	5376.9	5087.5	4799.89	5004.29	4799.65	4255.35	5027.38	5791.81
888.285	6877.64	5852.13	5899.13	5927.61	5790.97	6174.81	5982.04	5876.63	5929.29	5361.52	5152.44	5357.6	5603.82	5869.63	5768.04	5780.17	5928.41	5117.2	5086.76	5517.18	5718.45	5535.98	5418.66	5504.78	7422.49	5012.85	4735.01	5195.59	5411.95	5358.91	5266.21	5327.2	6513.11	5303.42	4814.32	5033.31	5203.5	5138.46	4976.85	5156.09	6248.69	5351.71	5044.25	4786.77	4913.45	4766.46	4223.2	4965.31	5749.38
889.382	6797.9	5798.33	5854.33	5868.36	5686.59	6091.29	5902.55	5795.09	5907.35	5296.57	5082.78	5314.6	5534.07	5807.2	5661.68	5728.51	5896.28	5064.98	5013.1	5444.64	5629.98	5522.85	5365.47	5467.59	7335.93	4999.17	4686.97	5125.66	5413.67	5279.54	5219.2	5260.58	6471.76	5225.29	4755.49	5012.5	5132.05	5066.1	4951.29	5088.41	6173.95	5292.8	4993.15	4722.36	4885.03	4754.27	4207.05	4935.53	5701.52
890.478	6780.88	5770.52	5824.96	5795.83	5647.78	6040.49	5857.48	5773.26	5856.84	5260.06	5083.27	5258.75	5472.88	5778.05	5635.75	5694.14	5829.44	5047.61	5004.16	5427.53	5606.37	5443.59	5357.85	5396.83	7292.79	4939.2	4648.79	5125.6	5316.81	5229.03	5173.61	5243.23	6427.26	5217.59	4700.8	4966.41	5096.75	5040.45	4899.15	5066.15	6169.92	5234.17	4989.48	4706.96	4832.76	4721.36	4176.18	4882.18	5689.09
891.574	6722.58	5759.29	5799.01	5751.01	5617.54	6028.83	5837.7	5738.29	5849.62	5237.4	5014.75	5238.75	5434.98	5733.05	5568.4	5662.47	5813.6	5000.67	4975.36	5404.99	5551.04	5402.61	5323.94	5401.35	7274.37	4925.24	4663.18	5055.24	5298.96	5208.24	5175.6	5203.32	6386.05	5191.32	4694.4	4951.03	5048.44	5024.09	4908.44	5021.33	6125.32	5234.55	4949.09	4653.7	4817.77	4663.6	4152.03	4865.55	5665.08
892.67	6696.99	5726.2	5721.64	5727.62	5588.16	5999.03	5793.64	5704.45	5815.69	5207.03	4995.8	5209.75	5404.08	5720.62	5550.47	5639.38	5769.32	4974.16	4926.99	5355.16	5552.85	5401.49	5278.32	5346.02	7226.09	4895.99	4612.14	5065.74	5267.81	5184.59	5139.02	5184.69	6379.69	5161.77	4686.86	4908.65	5075.85	4945.3	4878.02	4997.21	6105.44	5216.78	4932.56	4670.29	4793.78	4619.7	4121.02	4814.63	5604.94
893.765	6646.68	5725.11	5722.84	5694.52	5563.35	5961.23	5772.86	5664.62	5792.46	5173.23	4962.28	5191.89	5381.04	5632.18	5527.54	5607.87	5744.2	4960.51	4926.19	5348.33	5532.09	5361.65	5260.99	5298.11	7217.25	4844.17	4619.96	5024.96	5252.24	5150.37	5106.57	5138.2	6340.63	5098.36	4650.31	4892.27	5024.84	4926.08	4790.32	4969.53	6071.55	5193.01	4909.03	4612.17	4767.79	4621.93	4090.44	4814.42	5588.65
894.861	6621.81	5650.31	5672.04	5658.85	5527.97	5923.14	5721.36	5627.51	5777.53	5121.28	4945.19	5121.04	5356.99	5626.46	5483.61	5533.92	5737.21	4930.29	4866.95	5321.94	5504.62	5322.81	5220.08	5286.21	7176.25	4832.35	4596.93	4979.03	5199.1	5095.15	5081.85	5090	6290.27	5091.23	4588.34	4887.6	4995.25	4901.72	4768.9	4961.42	6022.24	5140.24	4869.07	4582.76	4747.09	4567.89	4082.14	4786.07	5537.5
895.956	6610.93	5640.51	5677.95	5624.31	5529.45	5874.34	5688.87	5630.39	5712.59	5134.77	4912.96	5107.61	5350.24	5613.75	5460.97	5534.83	5695.08	4929.92	4857.01	5258.82	5456.01	5307.69	5184.6	5256.59	7127.55	4778.67	4531.75	4971.96	5156.82	5070.35	5050.83	5062.23	6282.06	5084.25	4596.66	4821.37	4971.66	4860.65	4762.33	4885.88	6019.36	5074.9	4842.97	4563.93	4700.1	4534.98	4054.7	4772.57	5538.93
897.05	6558.48	5618.85	5642.29	5584.21	5448.64	5885.82	5677.37	5588.56	5696.8	5097.25	4908.16	5085.32	5326.91	5573.46	5397.47	5497.6	5655.52	4876.13	4829.35	5247.85	5458.54	5291.71	5174.13	5216.97	7089.27	4779.71	4514.56	4972.04	5164.96	5065.99	5010.96	5055.89	6236.13	5039.12	4567.25	4813.56	4943.5	4858.29	4739.91	4865.63	5995.91	5071.56	4827.44	4540.24	4690.68	4530.36	4055.69	4747.51	5488.21
898.144	6559.03	5597.76	5578.92	5559.97	5450.11	5852.45	5661.45	5580.02	5677.43	5099.31	4864.93	5080.75	5279.29	5557.31	5391.4	5458.08	5663.68	4861.62	4816.27	5223.6	5423.49	5221.73	5166.37	5215.07	7107.14	4783.46	4509.39	4921.11	5142.39	5045.05	4995.67	5032.4	6218.07	5023.42	4561.28	4788.46	4935.19	4837.5	4716.35	4885.23	5971.31	5071.37	4846.33	4511.55	4679.98	4492.32	4015.97	4709.45	5486.64
899.238	6524.73	5562.81	5574.69	5536.43	5428.73	5813.22	5647.39	5546.61	5649.64	5092.36	4855.84	5043.33	5257.96	5526.31	5379.04	5441.56	5631.41	4863.26	4778.04	5189.92	5381.59	5200.61	5137.32	5197.74	7065.14	4732.92	4470.49	4905.76	5117.53	5010.4	4925.51	5018.35	6182.43	5008.87	4518.59	4764.66	4892.6	4813.57	4680.5	4844.12	5954.42	5033.32	4790.09	4493.14	4628.85	4456.7	4004.96	4674.1	5461.06
900.332	6526.56	5575.44	5590.74	5553.47	5412.35	5821.42	5604.61	5546.21	5638.84	5090.71	4840.75	5029.19	5254.63	5530.87	5374.97	5447.33	5652.13	4843.03	4803.23	5184.38	5382.55	5200.63	5106.55	5198.97	7065.72	4771.1	4513.31	4901.98	5140.25	5052.75	4929.78	4987	6196.07	4999.6	4543.05	4789.71	4895.02	4833.35	4702.36	4838.43	5939.11	5056.12	4761.99	4489.45	4663.72	4487.22	4022.09	4689.03	5500.2
901.426	6524.54	5568.64	5568.23	5506.51	5420.4	5829.19	5624.4	5527.95	5645.62	5069.48	4851.09	5046.62	5245.16	5531.01	5357.9	5439.81	5627.86	4857.95	4814.72	5195.41	5382.51	5190.93	5111.79	5185.78	7056.16	4733.42	4498.84	4914.91	5099.53	5041.53	4963.2	5019.23	6184.72	5028.47	4503.79	4777.04	4907.29	4772.56	4703.09	4807.18	5928.51	5044.92	4796.88	4474.19	4645.01	4477.46	4002.23	4708.25	5484.77
902.519	6492.09	5527.41	5572.28	5514.84	5373.88	5790.24	5592.9	5512.41	5668.26	5030.25	4846.42	5001.48	5233.26	5507.01	5362.97	5440.15	5625.02	4816.73	4770.2	5172.72	5373.04	5213.1	5110.6	5145.59	7067.88	4738.89	4489.09	4901.41	5081.96	4982.31	4941.04	5001.74	6178.08	5016.35	4526.82	4773.66	4908.98	4807.48	4705.95	4847.35	5907.63	5049.01	4783.78	4505.36	4622.17	4480.27	3992.36	4694.9	5470.33
903.611	6509.08	5522.46	5530.34	5507.88	5393.64	5787.87	5646.98	5514.72	5656.32	5070.88	4841.48	5001.9	5222.08	5522.29	5396.47	5446.06	5634.03	4861.79	4794.97	5203.9	5364.57	5229.83	5115.84	5175.83	7016.18	4737.21	4483.05	4900.34	5102.25	4988.66	4963.03	5020.69	6199.87	5000.65	4519.42	4792	4890.82	4826.98	4707.96	4850.81	5928.75	5055.67	4770.54	4505.81	4660.61	4493.65	4024.92	4707.12	5446.9
904.703	6460.77	5545.94	5553.39	5525.78	5408.4	5802.21	5602.49	5521.03	5651.24	5040.36	4856.25	5034.05	5228.6	5504.57	5372.97	5417.4	5647.47	4858.43	4791.17	5210.64	5373.52	5222.57	5120.65	5184.36	7049.04	4720.82	4492.88	4906.7	5101.39	5024.58	4976.44	5032.2	6197.37	5034.24	4536.87	4783.62	4906.66	4830.76	4719.4	4843.56	5941.01	5041.05	4791.15	4508.54	4673.33	4495.32	4032.48	4728.2	5467.33
905.796	6446.32	5546.85	5596.88	5506.96	5386.16	5784.41	5607.28	5528.2	5650.3	5034.27	4867.73	5056.19	5262.85	5524.57	5391.9	5459.17	5650.77	4883.78	4814.51	5207.1	5395.48	5233.59	5148.46	5185.6	7083.77	4773.71	4510.41	4920.49	5134.11	5023.79	5011.57	5026.57	6218.73	5046.69	4544.76	4823.95	4923.07	4846.55	4758.83	4871.73	5948.84	5099	4795.05	4524.42	4672.49	4517.41	4032.62	4725.57	5492.04
906.887	6492.73	5546.77	5558.65	5533.43	5417.64	5830.03	5603.36	5532.51	5662.51	5065.33	4871.07	5054.91	5272.8	5536.13	5413.83	5479.22	5634.93	4899.12	4827.28	5224.56	5437.01	5256.03	5170.55	5203.98	7077.35	4779.18	4516.51	4907.13	5166.11	5023.56	5007.13	5050.94	6256.38	5025.7	4557.79	4824.57	4949.34	4848.19	4713.7	4884.05	5965.38	5058.66	4835.94	4505.73	4676.79	4524.37	4000.04	4737.79	5494.18
907.979	6482	5564.25	5586.28	5578.47	5435.69	5852.8	5661.44	5579.97	5675.29	5092.1	4883.83	5085.05	5273.62	5556.84	5414.05	5486.13	5652.8	4901.04	4842.91	5266.74	5427.39	5280.48	5187.65	5240.79	7130.21	4801.64	4563.33	4943.35	5197.54	5073.91	5037.26	5067.17	6255.31	5072.86	4579.1	4821.48	4963.89	4880.68	4778.99	4900.23	6024.21	5093.03	4846.13	4582.61	4723.51	4543.32	4057.88	4747.87	5533.89
909.07	6494.97	5589.16	5585.47	5570.94	5449.59	5844.86	5675.23	5576.57	5681.78	5095.58	4894.46	5078.05	5271.57	5580.98	5427.12	5483.33	5666.53	4904.25	4871.68	5263.2	5432.49	5260.65	5188.74	5275.88	7120.36	4784.82	4546.87	4956.14	5205.83	5090.55	5044.68	5080.4	6278.38	5096.45	4594.13	4844.38	4973.3	4888.47	4787.43	4896.83	5994.19	5110.98	4867.74	4567.35	4714.1	4544.99	4068.73	4740.23	5554.31
910.161	6526.53	5574.79	5634.96	5557.83	5469.21	5893.2	5667.02	5580.17	5698.13	5107.93	4898.08	5120.48	5331.39	5608.26	5485.33	5540.38	5662.11	4938.74	4878.74	5265.65	5462.45	5298.95	5225.69	5258.41	7157.37	4825.14	4593.69	5019.92	5229.11	5139.18	5070.09	5098.06	6249.32	5094.32	4611.44	4857	4998	4923.68	4789.44	4949.15	6006.3	5146.5	4878.78	4591.8	4739.25	4611.22	4077.01	4808.45	5531.02
911.252	6532.22	5618.7	5631.3	5614.73	5462.4	5892.25	5663.81	5596.76	5728.48	5144.55	4918.14	5154.77	5351.63	5575.26	5487.69	5511.72	5701.27	4953.95	4897.51	5321.97	5493.27	5348.4	5247.22	5317.5	7159.09	4827.46	4593.51	4991.86	5177.26	5120.53	5083.37	5107.29	6290.96	5114.48	4601.18	4880.34	5022.98	4974.75	4783.73	4949.18	6031.42	5164.01	4898.53	4612.11	4749.69	4607.03	4107.28	4785.82	5589.73
912.342	6504.34	5590.75	5635.93	5626.63	5479.59	5876.74	5701.6	5603.65	5737.11	5121.9	4935.05	5160.06	5349.87	5621.83	5495.48	5567.63	5707.28	4935.87	4884.85	5295.43	5515.79	5336.42	5266.88	5325.88	7154.53	4852.07	4585.47	5008.22	5239.83	5135.31	5129.78	5150.09	6309.75	5124.5	4657.21	4896.39	5008.97	4939.39	4800.74	4977.21	6049.82	5160.1	4918.15	4611.28	4796.56	4616.13	4099.84	4828.75	5601.16
913.431	6569.75	5619.81	5664.12	5635.1	5502.92	5901.94	5719.54	5627.67	5735.32	5115.81	4960.25	5126.06	5376.26	5644.11	5524.98	5570.69	5716.72	4935.07	4905.33	5353.46	5507.89	5384.73	5269.83	5284.84	7158.97	4854.96	4591.58	5063.72	5270.83	5150.23	5121.2	5123.74	6327.82	5135.09	4634.52	4921.58	5044.52	4959.74	4860.74	4970.81	6088.22	5206.91	4950.9	4642.44	4808.57	4609.94	4129.69	4861.54	5599.01
914.521	6569.88	5600.29	5645.04	5661.99	5549.11	5941.99	5748.47	5648.27	5752.67	5194.87	4965.87	5174.2	5415.64	5670.53	5553.76	5576.31	5751.17	4975.56	4946.68	5343.21	5557.14	5406.18	5301.64	5362.22	7203.69	4908.29	4625.82	5056.79	5282.26	5199.58	5156.33	5184.54	6323.04	5161.39	4692.12	4923.34	5046.93	5014.66	4891.32	5007.84	6091.77	5217	4934.8	4664.9	4836.87	4671.89	4153.97	4873.77	5628.86
915.61	6560.86	5610.49	5672.95	5693.61	5560.16	5952.05	5766.41	5673.73	5773.16	5195.21	4995.49	5212.49	5424.88	5708.1	5550.83	5611.22	5741.04	5012.63	4979.3	5377.38	5560.95	5439.34	5311.45	5390.17	7214.41	4943.47	4640.65	5091.58	5336.69	5237.93	5164.46	5214.34	6408.26	5194.84	4740.29	4985.25	5093.06	5056.31	4912.62	5074.73	6131.31	5268.52	5004.98	4683.92	4869.31	4700.84	4163.81	4889.7	5687.72
916.7	6598.98	5678.25	5700.58	5726.07	5599.21	5984.39	5806.48	5704.33	5794.8	5229.69	5054.26	5255.49	5442.56	5754.38	5613.48	5639.85	5773.91	5044.55	5002.79	5401.55	5637.34	5464.79	5325.98	5414.41	7277.99	4934.22	4675.46	5112.08	5367.97	5297.14	5215.02	5256.28	6442.48	5227.43	4754.89	5017.44	5144.47	5076.8	4958.91	5094.19	6173.43	5290.46	5004.45	4741.37	4918.03	4735.23	4221.95	4946.64	5721.28
917.789	6621.39	5677.88	5739.77	5757.83	5633.68	5996.16	5855.99	5724.49	5819.57	5267.32	5051.6	5294.35	5506.08	5781.81	5652.55	5719.33	5842.35	5067.61	5020.13	5467.87	5685.29	5517.52	5428.5	5457.79	7301.72	4992.68	4716.57	5172.16	5443.26	5331.77	5274	5309.94	6490.55	5292.87	4819.78	5080.35	5251.88	5160.73	5008.49	5132.94	6219.55	5343.12	5076.78	4805.54	4949.19	4804.03	4283.94	4990.72	5773.85
918.877	6629.65	5715.65	5767.83	5784.3	5688.73	6045.93	5883.78	5789.09	5841.5	5305.66	5106.23	5363.35	5542.18	5884.66	5735.62	5791.95	5882.36	5109.67	5113.33	5534.04	5754.82	5602.68	5496.31	5508.6	7351.72	5052	4784.39	5245.52	5495.12	5433.98	5381.27	5371.17	6522.2	5351.17	4863.52	5137.68	5254.43	5207.08	5096.64	5225.4	6306.66	5403.07	5156.96	4873.99	5038.48	4903.84	4317.36	5055.65	5839.42
919.965	6677.92	5757.27	5841.17	5896.77	5740.78	6121.55	5968	5854.83	5927.27	5348.86	5164.28	5427.78	5673.85	5961.8	5795.41	5871.01	5921.38	5230.59	5162.38	5611.08	5866.78	5657.99	5583.55	5642.13	7403.59	5113.9	4843.64	5295.45	5591.83	5543.19	5451.26	5429.68	6646.13	5452.33	4959.12	5218.73	5382.56	5353.29	5195.93	5325.57	6396.5	5508.73	5250.57	4959.73	5141.35	4973.51	4371.49	5180.73	5956.7
921.053	6753.76	5829.04	5928.23	5947.66	5821.83	6221.18	6051.94	5949	5989.48	5451.06	5251.19	5535.07	5756.67	6048.37	5912.34	5982.63	6013.1	5304.94	5287.01	5718.68	5955.88	5849.73	5690.07	5732.08	7551.17	5237.79	4931.46	5408.24	5746.83	5656.68	5589.68	5609.34	6780.92	5543.92	5055.29	5349.49	5481.68	5472.22	5312.37	5439.31	6525.04	5637.39	5362.18	5115.75	5268.94	5133.18	4489.91	5294.52	6047.27
922.141	6828.16	5881.95	5985.28	6044.7	5942.16	6305.52	6144.3	6063.89	6098.4	5551.12	5356.67	5674.07	5902.48	6213.22	6072.27	6145.54	6128.26	5399	5382.92	5872.42	6156.98	5978.89	5853.88	5854.75	7672.03	5374.25	5095.56	5539.59	5890.69	5872.74	5704.24	5732.57	6913.71	5726.37	5187.31	5483.69	5659.81	5674	5458.81	5610.35	6662.73	5783.62	5482.8	5215.49	5436.38	5263.42	4592.61	5438.74	6166.12
923.227	6918.72	5982.72	6148.05	6220.6	6053.49	6425.43	6277.66	6196.34	6167.18	5629.6	5514.87	5810.21	6065.01	6390.79	6208.76	6258.45	6204.13	5521.35	5531.69	6053.17	6249.51	6119.77	5965.55	6033.98	7765.19	5499.86	5197.81	5683.24	6039.69	5997.52	5895.94	5887.66	7070.5	5817.38	5327.77	5615.16	5801.22	5804.78	5603.53	5752.23	6789.85	5913.86	5638.98	5388.08	5548.25	5423.23	4720.46	5591.39	6362.41
924.315	7000.27	6081.92	6253.25	6363.64	6224.25	6554.49	6408.6	6316.51	6292.24	5756.37	5653.21	5975.22	6206.25	6552.93	6421.27	6431.94	6360.86	5651.13	5661.61	6185.63	6432.89	6288.79	6153.78	6141.37	7942.19	5629.76	5342.2	5877.17	6218.12	6193.73	6051.64	6043.74	7225.86	5967.26	5486.8	5740.21	5932.34	5982.42	5751.25	5910.41	6965.96	6052.09	5751.88	5494.67	5712.4	5599.89	4868.59	5697.62	6480.83
925.401	7133.82	6219.12	6384.02	6538.68	6360.3	6728.4	6548.53	6496.97	6426.02	5876	5799.26	6136.79	6365.92	6707.92	6533.77	6589.99	6468.3	5764.48	5781.95	6345.09	6592.42	6478.66	6298.59	6290.6	8049.92	5771.36	5452.17	5920.96	6319.12	6328.51	6203.2	6172.54	7355.64	6076.56	5594.25	5856.12	6059.47	6136.35	5910.26	6064.01	7095.08	6200.18	5882.35	5639.56	5844.13	5719.85	4951.01	5850.12	6574.54
926.487	7261.23	6292.74	6541.36	6691.86	6530.06	6872.88	6727.32	6602.56	6531.23	6021.91	5914.6	6318.22	6499.59	6842.92	6695.84	6719.33	6607.6	5884.83	5906.15	6431.4	6729.95	6621.11	6428.12	6417.42	8172.35	5888.54	5555.13	6051.6	6466.41	6472.57	6319.18	6274.34	7466.43	6194.58	5682.28	5932.17	6171.74	6255.56	5968.41	6170.9	7154.77	6300.55	5966.67	5738.72	5937.14	5812.08	5009.57	5911.49	6694.96
927.573	7346.35	6423.51	6622.56	6824.33	6613.68	6940.65	6770.97	6709.45	6562.86	6088.83	5983.08	6347.36	6603.69	6964.49	6768.2	6784.24	6671.47	5929.75	5987.06	6529.29	6755.48	6659.85	6469.21	6452.8	8190.5	5871.72	5529.23	6077.82	6472.41	6459.92	6320.88	6320	7469.79	6185.45	5698.31	5996.64	6180.43	6285.05	5987.42	6154.22	7208.6	6276.21	5957.86	5726.17	5911.15	5814.89	5028.14	5914.14	6676.68
928.659	7434.33	6472.85	6696.33	6844.66	6680.3	6951.14	6851.62	6742.62	6588.92	6077.6	5981.56	6347.22	6583.79	6911.05	6705.12	6720.29	6606.77	5875.24	5880.83	6489.04	6697.29	6629.72	6411.02	6400.18	8152.94	5831.19	5488.34	6010.75	6393.55	6387.56	6246.58	6226.94	7395.01	6114.18	5641.34	5890.83	6101.42	6149.98	5901.85	6053.68	7105.86	6220.45	5907.47	5659.77	5825.59	5717.99	4958.55	5777.36	6572.1
929.744	7387.46	6445.33	6653.53	6827.7	6624.2	6929.48	6759.41	6633.64	6515.84	6012.08	5895.19	6238.65	6461.46	6790.33	6611.48	6597.49	6531.93	5776.3	5788.17	6315.64	6595.39	6440.75	6266.83	6233.56	7995.52	5739.51	5366.44	5895.4	6265.7	6237.33	6080.14	6055.17	7258.94	6026.77	5480.65	5779.6	5939.97	5990.62	5757.72	5891.99	6935.26	6040.68	5779.94	5486.79	5657.46	5565.51	4825.12	5689.01	6425.38
930.829	7316.58	6347.96	6530.44	6701.74	6527.54	6844.11	6627.92	6504.67	6451.62	5901	5754.39	6090.94	6325.71	6610.47	6470.27	6455.4	6388.8	5665.36	5662.94	6145.1	6413.21	6285.62	6111.35	6085.94	7864.25	5567.69	5256.12	5736.9	6063.41	6057.4	5900.27	5912.4	7068.87	5841.07	5315.68	5596.08	5761.24	5802.26	5571.73	5732.6	6774.09	5853.48	5586.69	5321.38	5508.18	5378.18	4685.25	5509.09	6240.52
931.914	7161.27	6244.73	6408.21	6498.21	6335.16	6634.45	6444.57	6345.98	6289.83	5731.62	5567.72	5896.23	6088.38	6431.61	6215.2	6235.45	6231.95	5469.57	5470.43	5949.56	6194.74	6053.5	5912.73	5893.61	7717.25	5380.44	5095.8	5551.12	5842.84	5816.6	5692.98	5694.48	6880.81	5651.95	5161.99	5408.55	5564.08	5573.9	5355.02	5529.06	6526.06	5713.43	5386.16	5108.84	5278.91	5165.99	4513.81	5300.88	6093.38
932.999	7033.54	6087.64	6211.12	6252.67	6155.63	6444.07	6249.5	6128.01	6119.18	5541.82	5375.78	5692.94	5875.19	6207.32	6069.55	6025.79	6047.68	5323.49	5299.34	5753.45	5992.84	5867.66	5698.11	5705.13	7518.98	5220.47	4928.19	5377.48	5649.7	5603.38	5530.68	5524.85	6680.6	5496.11	4972.16	5230.32	5397.77	5395.11	5189.6	5349.23	6379.89	5499.09	5237.06	4986.86	5136.92	4992.94	4376.66	5138.53	5912.23
934.082	6895.8	5962.7	6030.32	6110	5924.11	6279.99	6080.15	6003.89	5982.38	5447.45	5271.55	5503.37	5706.72	6045.75	5877.2	5894.27	5951.98	5215.12	5145.83	5630.05	5812.22	5679.4	5531.92	5560.08	7378.7	5079.37	4838.87	5259.41	5528.41	5448.16	5362.38	5391.37	6544.96	5376.41	4870.19	5119.22	5230.61	5242.18	5086.46	5209.41	6286.72	5344.61	5087.96	4845.74	5011.93	4855.18	4291.65	4998.75	5796.65
935.167	6740.36	5853.18	5912.52	5964.47	5788.87	6177.04	5994.37	5859.92	5904.88	5346.08	5128.88	5379.8	5614.53	5865.6	5682.98	5731.76	5837.71	5112.47	5051.6	5495.08	5681.75	5583.27	5431.02	5459.75	7258.42	5009.97	4701.97	5130.48	5423.13	5326.94	5260.08	5272.31	6399.74	5220.57	4760.5	5012.56	5149.17	5092.1	4959.47	5106.72	6158.7	5280.7	5007	4728.34	4888.66	4752.99	4198.21	4916.54	5663.08
936.25	6661.62	5736.23	5809.86	5827.22	5672.49	6021.67	5829.88	5736.38	5780.65	5235.42	5040.37	5262.95	5472.63	5761.6	5593.63	5654.67	5757.01	4992.68	4971.94	5366.68	5527.85	5397.87	5306.97	5351.56	7150.14	4906.58	4633.51	5034.41	5307.84	5209.86	5119.78	5156.68	6314.53	5138.59	4668.53	4931.75	5072.29	4974.17	4827.05	4969.04	6063.39	5168.5	4914.04	4649.64	4791.24	4644.66	4097.06	4807.19	5557.22
937.334	6550.46	5644	5685.77	5717.83	5566.96	5920.44	5742.1	5651.83	5688	5149.05	4926.85	5184.52	5355.45	5666.74	5463.55	5535.29	5677.02	4932.74	4847.57	5292.14	5459.66	5319.89	5185.06	5275.66	7075.01	4786.33	4530.18	4938.77	5203.99	5096.78	5064.62	5059.05	6250.18	5080.46	4592.41	4858.51	4923.7	4899.67	4781.63	4896.5	5960.22	5084.88	4821.94	4571.52	4702.82	4525.75	4035.76	4740.41	5478.64
938.417	6481.72	5578.63	5593.26	5613.3	5466.3	5837.92	5667.6	5559.14	5662.92	5090.39	4865.9	5068.66	5275.69	5555.59	5407.48	5439.06	5597.75	4852.23	4791.91	5212.46	5391.05	5228.91	5137.73	5191.04	7016.02	4746.23	4481.29	4895.42	5125.42	4992.7	4965.75	4998	6153.68	5009.48	4521.73	4765.56	4890.26	4805.74	4674.78	4834.67	5869.33	5028.97	4758.83	4498.69	4646.69	4474.56	3989.75	4665.49	5424.92
939.499	6379.42	5534.25	5543.74	5531.2	5394.2	5778.69	5593.54	5471.17	5602.13	5021.3	4819.38	5010.09	5168.93	5495.3	5329.98	5364.4	5524.76	4753.29	4716.82	5116.77	5306.58	5141.78	5059.82	5084.71	6946.03	4657.12	4423.82	4848.92	5004.56	4918.91	4893.88	4908.79	6101.19	4907.21	4433.47	4683.9	4818.95	4698.81	4611.08	4753.13	5829.88	4952.2	4694.02	4422.14	4556.13	4429.23	3917.46	4593.71	5345.78
940.581	6361.11	5474.02	5479.51	5470.24	5303.25	5718.89	5514.76	5423.77	5526.91	4963.5	4752.29	4921.52	5148.46	5390.44	5250.34	5318.88	5498.06	4751.07	4673.88	5066.66	5258.54	5103.23	4999.92	5066.66	6905.46	4607.73	4391.5	4778.14	5006.7	4855.69	4846.16	4876.17	6037.12	4890.94	4373.35	4659.8	4761.22	4682.59	4564.51	4678.45	5761.42	4912.43	4655.34	4368.74	4522	4353.9	3904.3	4562.79	5312.49
941.663	6277.38	5419.5	5414.85	5371.56	5243.73	5649.09	5458.55	5392.51	5510.4	4925.13	4698.63	4885.24	5062.13	5347.43	5207.41	5248.79	5438.5	4704.99	4628.36	4994.41	5202.06	5026.54	4925.44	4979.75	6814.47	4578.33	4329.32	4748.92	4948.42	4819.89	4773.71	4802.82	5956.62	4820.96	4371.81	4621.28	4692.2	4606.08	4506.66	4652.77	5715.83	4848.38	4592.38	4329.33	4471.44	4292.99	3855.58	4521.16	5266.2
942.745	6248.5	5358.7	5342.34	5342.6	5166.77	5577.57	5425.2	5280.25	5436.89	4884.33	4636.26	4832.1	5060.37	5302.29	5120.06	5231.7	5399.8	4659.91	4586.13	4969.44	5138.45	4985.13	4933.97	4922.71	6815.48	4538.23	4294.42	4694	4861.56	4770.53	4743.56	4789.19	5919.12	4799.55	4312.98	4570.47	4639.19	4567.15	4499.39	4582.23	5671.8	4807.04	4540.71	4279.21	4429.74	4273.94	3821.29	4454.66	5205.34
943.826	6193.48	5338.61	5328.54	5270.79	5169.11	5569.62	5371.56	5271.42	5425.38	4866.38	4589.45	4775.24	4970.47	5241	5110.41	5146.47	5349.53	4620.97	4561.33	4941.61	5093.98	4920.44	4884.35	4900.09	6745.77	4486.98	4282.96	4642.21	4799.56	4719.02	4706.12	4733.99	5885.77	4726.42	4284.86	4541.66	4623.88	4537.22	4441.39	4533.26	5601.49	4798.27	4531.04	4240.23	4367.61	4201.47	3784.42	4442.74	5156.9
944.907	6180.6	5305.38	5314.16	5252.97	5133.44	5529.97	5352.64	5246.16	5398.59	4797.87	4572.79	4709.96	4934.29	5196.56	5075.77	5148.24	5338.54	4586.89	4503.24	4878.5	5044.94	4905.17	4819.15	4879.33	6668.78	4448.3	4240.21	4615	4792.71	4693.8	4648.39	4676.08	5829.42	4708.01	4239.03	4493.57	4617.72	4493.72	4431.11	4514.29	5574.89	4746.36	4517.51	4230.97	4363.76	4183.56	3780.27	4390.39	5139.04
945.988	6111.73	5257.29	5233.22	5159.58	5069.06	5482.59	5276.29	5188.47	5377.8	4761.07	4531.28	4669.39	4883.96	5142.13	5029.41	5093.15	5329.13	4532.67	4477.44	4835.96	5015.61	4828.9	4766.39	4845.28	6663.36	4419.62	4204.17	4591.08	4728.42	4625.15	4607.81	4655.59	5818.49	4661.17	4203.78	4452.19	4567.28	4441.36	4357.27	4481.32	5569.86	4717.74	4469.12	4169.85	4292.2	4120.95	3716.97	4374.9	5081.33
947.069	6082.99	5238.49	5197.99	5158.91	5044.68	5441.65	5238.65	5144.64	5319.15	4746.7	4507.61	4651.82	4866.49	5124.84	4968.63	5046.2	5272.28	4515.02	4455.5	4821.99	5004.71	4849.35	4752.06	4801.52	6651.51	4408.37	4192.85	4568.01	4713.14	4600.64	4607.36	4626.82	5770.14	4637.04	4185.52	4409.24	4534.55	4436	4343.27	4472.64	5504.84	4672.25	4451.02	4187.45	4299.5	4111.04	3728.1	4341.98	5072.89
948.148	6081.55	5199.12	5201.33	5141.52	5043.3	5422.27	5216.16	5134.95	5301.35	4728.61	4476.95	4643.39	4865.73	5075.84	4973.41	5041.4	5254.58	4491.37	4422.7	4784.88	4979.66	4809.66	4717.3	4785.76	6613.24	4397.41	4172.67	4519.65	4702.57	4566.42	4574.78	4586.48	5750.64	4598.34	4151.83	4396.43	4507.81	4398.92	4302.14	4438.81	5482.53	4647.34	4423.2	4154.33	4238.65	4098.28	3706.24	4292.48	5043.18
949.228	6039.38	5174.46	5158.38	5088.56	4975.63	5399.61	5173.66	5092.55	5275.85	4720.24	4463.86	4612.53	4818.26	5053.41	4950.34	5007.31	5251.31	4471.57	4412.61	4778.48	4936.62	4782.25	4685.68	4758.14	6599.67	4366.45	4143.34	4531.16	4657.85	4540.34	4531.77	4574.85	5728.71	4618.5	4148.72	4374.34	4485.51	4359.99	4278.86	4412.56	5461.36	4628.72	4428.67	4068.21	4232.38	4072.23	3676.51	4277.42	5033.74
950.308	6013.22	5153.8	5144.01	5054.46	4972.53	5362.81	5163.6	5085.58	5260.48	4689.87	4457.77	4580.53	4813.21	5028.83	4908.27	4973.79	5187.04	4482.64	4372.09	4737.23	4902.43	4740.56	4634.91	4760.38	6565.4	4330.62	4119.16	4486.66	4643.71	4534.69	4492.47	4556.08	5708.93	4551.66	4103.6	4360.81	4459.21	4343.06	4254.87	4385.88	5443.04	4604.09	4369.14	4085.8	4243.53	4047.33	3650.5	4260.21	5001.03
951.387	5984.06	5136.42	5145.78	5054.92	4913.44	5348.44	5165.96	5063.18	5217.26	4675.35	4424.83	4579.54	4768.74	4989.83	4864.2	4954.27	5208.91	4440.98	4339.72	4704.54	4889.82	4730.01	4621.87	4709.47	6549.26	4328.95	4099.41	4442.59	4606.71	4505.47	4484.74	4518.31	5645.43	4544.68	4107.34	4333.72	4431.33	4321.7	4248.31	4369.48	5421.02	4586.75	4330.46	4082.54	4187.83	4030.71	3635.49	4243	4964.31
952.466	5988.18	5120.48	5090.98	5000.25	4924.06	5323.78	5123.18	5018.2	5199.89	4640.12	4393.88	4561.97	4739.41	4975.96	4841.7	4896.47	5160.21	4420.19	4331.21	4675.86	4830.35	4675.03	4603.39	4675.86	6510.13	4293.7	4051.66	4445.81	4585	4433.53	4466.01	4492.82	5650.51	4537.56	4060.37	4333.2	4392.46	4284.91	4222.03	4341.37	5394.56	4559.84	4340.22	4036.85	4173.84	3996.09	3620.34	4200.51	4944.3
953.545	5922.3	5097.1	5072.75	4995.15	4869.39	5263.55	5092.54	5005.23	5188.38	4620.03	4394.08	4521.97	4686.23	4942.67	4824.77	4862.24	5164.37	4397.25	4319.55	4639.75	4828.16	4681.76	4589.48	4669.81	6464.99	4253.45	4051.48	4422.02	4566.71	4440.88	4445.14	4511.19	5621.73	4528.86	4037.83	4292.39	4362.01	4257.41	4193.46	4326.11	5390.97	4529.65	4314.83	3993.16	4157.71	3979.9	3618.62	4183.88	4919.44
954.623	5903.57	5089.73	5057.09	4965.47	4865.01	5240.03	5054.48	5002.83	5141.88	4605.38	4346.42	4489.25	4671.04	4930.81	4783.99	4866.58	5127.09	4379.74	4295.17	4668.06	4791.41	4633.35	4568.01	4625.33	6469.57	4272.77	4033.58	4414.67	4529.43	4417.23	4401.42	4438.99	5569.52	4489.45	4039.71	4265.87	4386.85	4231.76	4183.61	4290.71	5339.51	4500.02	4268.73	3981.18	4126.58	3967.99	3600.18	4167.24	4877.58
955.701	5899.69	5036.07	5025.72	4970.66	4840.34	5244.66	5039.27	4974.14	5141.8	4559.15	4337.33	4475.68	4682.85	4903.52	4802.92	4847.06	5105.11	4377.95	4292.66	4655.95	4812.94	4617.94	4556.96	4634.14	6432.15	4243.23	4029.12	4405.74	4540	4388.58	4378.97	4435.94	5582.02	4477.03	4025.6	4251.63	4374.98	4210.83	4162.91	4259.89	5349.91	4492.97	4259.63	3986.92	4130.3	3950.52	3578.74	4175.46	4913.72
956.778	5872.67	5032.98	5020.34	4928.27	4785.39	5218	5018.21	4931.02	5125.58	4557.92	4317.24	4455.97	4666.52	4873.95	4763.42	4810.83	5082.69	4330.44	4247.43	4599.55	4741.75	4599.96	4527.05	4606.38	6409.16	4199.98	3998.37	4371.53	4518.86	4371.36	4369.68	4419.02	5555.38	4449.05	4009.48	4220.82	4320.96	4191.75	4131.06	4231.49	5326.6	4465.2	4238.52	3953.37	4061.6	3906.47	3560.44	4125.11	4844.86
957.856	5861.22	4979.03	4980.4	4862.73	4793.44	5183.34	5001	4912.76	5118.78	4567.4	4299.58	4437.26	4619.48	4850.8	4710.49	4808.31	5062.85	4329.22	4241.06	4571.3	4724.85	4584.7	4505.44	4572.62	6409.6	4197.73	3976.47	4337.03	4506.57	4324.42	4358.52	4401.96	5530.6	4435.78	3963.08	4234.73	4303.08	4181.11	4100.5	4205.67	5280.72	4466.58	4221.71	3911.25	4074.04	3872.57	3535.15	4103.33	4835
958.933	5831.63	5000.52	4953.74	4866.06	4799.2	5175.83	4998.36	4871.08	5099.42	4533.03	4261.63	4429.83	4612.29	4837.37	4721.7	4781.22	5053.43	4323.71	4230.25	4576.04	4722.23	4539.72	4485.96	4565.86	6369.61	4161.91	3974.58	4337.11	4479	4349.77	4344.93	4367.48	5510.81	4428.08	3955.11	4204.06	4299.06	4157.03	4090.22	4200.7	5279.83	4426.52	4219.75	3913.7	4033.05	3864.81	3526.28	4107.41	4832.57
960.01	5820.61	4994.14	4937.22	4844.39	4773.53	5157.31	4958.72	4868.1	5063.77	4508.8	4283.83	4375.83	4593.25	4815.22	4686.92	4772.99	5049.59	4299.06	4210.45	4541.36	4668.76	4529.31	4456.77	4557.67	6356.62	4165.81	3945.54	4322.75	4435.15	4327.84	4310.21	4371.56	5484.32	4415.39	3955.13	4159.11	4266.76	4129.82	4059.94	4201.3	5254.24	4409.9	4193.5	3898.58	4029.92	3867.19	3505.56	4077.77	4807.42
961.087	5814.88	4984.62	4945.71	4848.14	4751.44	5164.22	4992.23	4857.7	5077.26	4464.43	4286.88	4387.98	4586.78	4807.22	4690.42	4772.9	5035.17	4308.55	4216.8	4531.82	4677.29	4506.33	4452.86	4543.05	6365.48	4135.84	3942.36	4312.4	4478.43	4314.33	4316.91	4355.79	5440.1	4393.4	3938.59	4196.87	4286.03	4140.03	4093.38	4186.76	5247.92	4431.99	4176.54	3894.32	4020.93	3880.57	3527.98	4064.42	4828.84
962.163	5779	4954.11	4920.19	4821.61	4747.48	5123.28	4956.59	4839.44	5070.75	4481.2	4213.22	4364.41	4554.16	4769.36	4664.78	4719.38	5020.47	4267.04	4191.71	4496.85	4669.25	4490.21	4453.1	4522	6311.92	4156.59	3934.9	4303.33	4403.01	4285.11	4301.75	4310.59	5444.04	4368.28	3916.76	4155.64	4258.58	4101.95	4065.96	4171.65	5223.18	4401.79	4180.3	3881.34	4021.52	3808.66	3479.82	4051.5	4778.27
963.239	5775.55	4943.73	4905.53	4806.65	4728.1	5111.05	4907.96	4833.61	5036.38	4479.4	4223.13	4353.69	4535.69	4775.78	4651.71	4714.29	5014.92	4267.96	4159.62	4499.31	4646.21	4479.94	4419.34	4511.53	6317.07	4137.49	3916.43	4259.54	4413.29	4284.03	4260.6	4325.39	5429.54	4351.58	3924.65	4153.12	4215.57	4086.59	4042.53	4143.96	5192.16	4398.02	4150.2	3880.94	4014.96	3818.33	3477.1	4040.58	4776.55
964.315	5769.39	4925.22	4863.59	4795.4	4680.86	5097.82	4903.75	4809.92	5030.16	4443.45	4226.75	4343.27	4501.22	4747.92	4635.35	4695.06	4991.79	4273.74	4161.96	4514.2	4624.02	4473.25	4431.72	4465.62	6320.08	4118.38	3908.68	4288.33	4385.44	4248.67	4271.87	4308.05	5411.19	4362.03	3896.67	4120.45	4222.83	4086.09	4028.26	4134.14	5199.56	4374.69	4147.66	3868.67	3992.97	3800.28	3458.09	4019.23	4738.26
965.389	5744.08	4921.84	4861.07	4781.01	4660.91	5096.44	4877.97	4812.09	5027.66	4458.65	4189.52	4331.41	4503.03	4730.34	4617.56	4681.11	4960.51	4235.66	4137.16	4473.37	4613.69	4457.13	4372.38	4502.58	6269.37	4118.13	3888.78	4255.83	4369.72	4208.3	4276.14	4303.42	5407.69	4354.61	3875.84	4121.93	4211.1	4056.87	4018.55	4107.17	5159.68	4375.77	4143.7	3846.7	3973.12	3803.38	3442.08	4007.45	4738.97
966.465	5701.06	4876.47	4842.41	4772.34	4671.96	5066.5	4888.9	4786.26	4988.58	4425.71	4190.43	4320.84	4492.7	4741.34	4615.78	4674.88	4978.67	4217.58	4138.79	4457.26	4628.08	4441.57	4410.48	4473.39	6276.67	4095.6	3889.75	4224.62	4359.58	4222.08	4228.7	4298.36	5415.05	4320.49	3864.16	4081.12	4216.66	4054.51	3993.13	4094.2	5156.94	4336.29	4100.75	3860.29	3956.56	3779.04	3444.64	3999.39	4720.97
967.539	5679.47	4891.52	4850.61	4723.24	4663.15	5051.84	4886.84	4774.15	4998.64	4426.05	4174.2	4291.13	4485.09	4729.34	4628.71	4662.65	4958.26	4217.78	4129.42	4460.72	4580.32	4454.6	4392.29	4446.48	6265.96	4068.49	3862.85	4239.41	4368.44	4215	4224.26	4303.88	5398.27	4312.79	3865.9	4102.45	4183.35	4049.01	4003.85	4122.8	5160.05	4344.53	4120.07	3850.03	3953.72	3780.14	3439.35	3991.47	4722.68
968.613	5694.74	4879.58	4879.24	4751.99	4632.2	5047.04	4857.34	4781.32	4979.85	4436.96	4184.25	4319.13	4483.05	4714.19	4597.92	4680.41	4963.98	4193.56	4135.9	4481.47	4571.85	4428.33	4403.38	4449.72	6258.54	4103.81	3860.1	4244.06	4368.44	4240.06	4232.39	4255.53	5411.77	4332.52	3847.64	4099.65	4185.48	4057.51	3982.29	4072.84	5133.45	4332.62	4130.83	3825.62	3960.87	3776.09	3440.48	3989.69	4717.96
969.688	5691.72	4877.49	4837.58	4736.89	4658.1	5050.95	4869.99	4773.91	4987.34	4412.74	4165.88	4281.27	4462.58	4709.18	4598.14	4663.33	4941.71	4208.34	4110.1	4459.64	4582.52	4419.64	4371.33	4440.39	6246.69	4081.42	3873.63	4235.99	4330.44	4213.98	4210.23	4275.48	5407.84	4313.11	3863.67	4089.27	4190.46	4051.86	3996.44	4092.3	5161.14	4338.42	4089.72	3819.07	3921.17	3756.33	3426.47	4010.77	4707.67
970.762	5694.7	4883.4	4825.49	4744.79	4653.72	5056	4866.64	4752.8	4976.26	4430.08	4181.08	4271.7	4484.96	4706.9	4599.64	4666.38	4966.01	4194.54	4104.01	4436.1	4601.91	4419.23	4375.72	4443.34	6259.84	4076.17	3875.31	4240.77	4358.3	4209.48	4218.36	4231.42	5375.35	4314.13	3848.98	4079.17	4182.44	4023.64	3997.3	4081.47	5148.54	4328.22	4102.62	3838.24	3945.04	3764.71	3424.17	3989.84	4721.38
971.835	5685.25	4879.03	4806.41	4699.68	4652.34	5036.34	4864	4762.54	4988.89	4421.42	4171.56	4279.99	4465.92	4665.03	4587.28	4657.15	4934.17	4205.75	4118.35	4428.7	4615.72	4426.39	4359.81	4423.86	6247.14	4089.92	3865.7	4216.28	4328.3	4210.83	4233.78	4241.79	5392.56	4319.15	3866.44	4086.94	4163	4031.28	3997.17	4088.79	5132.38	4339.88	4084.52	3800.41	3934.48	3771.38	3433.45	4008.92	4717.24
972.908	5647.66	4869.51	4820.03	4725.58	4646.39	5029.54	4824.65	4750.14	4981.67	4420.33	4191.61	4277.13	4462.73	4708.03	4590.07	4652.63	4920.47	4189.1	4087.7	4454.02	4592.11	4411.55	4359.9	4433.67	6229.57	4044.1	3862.24	4215.64	4326.87	4195.18	4217.19	4247.3	5367.5	4308.45	3833.89	4079.7	4149.84	4013.49	3968.61	4056.39	5135.78	4330.4	4100.7	3805.72	3917.92	3788.33	3409.16	3955.29	4700.95
973.981	5662.35	4856.13	4810.66	4731.48	4648.15	5027.6	4853.44	4760.16	4968.16	4394.82	4164.52	4280.85	4462.97	4698.31	4584.57	4653.83	4952.76	4197.3	4134.18	4416.48	4566.35	4421	4324.71	4447.06	6224.15	4063.42	3882.34	4225.43	4328.01	4199.95	4212.75	4271.53	5360.29	4292.89	3837.63	4094.6	4164.96	4020.56	3981.9	4080.42	5108.89	4309.21	4099.31	3806.02	3940.93	3768.71	3436	3952.79	4710.08
975.053	5640.91	4867.9	4804.29	4694.8	4637.05	5004.08	4853.52	4741.05	4962.8	4395.3	4155.43	4282.14	4459.79	4680.31	4567.92	4675.45	4943.78	4209.08	4107.67	4428.94	4561.31	4396.02	4334.52	4444.58	6217.16	4096.6	3896.59	4211.64	4347.59	4176.02	4214.31	4265.33	5382.22	4298.48	3855.95	4056.65	4147.94	4032.77	3973.05	4075.31	5115.15	4323.15	4108.36	3807.33	3914.51	3729.24	3414.14	3970.59	4718.51
976.126	5628.74	4845.81	4840.06	4701.13	4634.39	5041.57	4846.6	4749.79	4969.43	4424.07	4159.63	4281	4460.03	4686.88	4569.42	4629.65	4933.79	4171.29	4126.86	4417.25	4574.69	4389.76	4351.19	4440.68	6215.6	4064.64	3836.27	4207.86	4342.73	4198.37	4199.15	4234.13	5357.44	4313.78	3853.4	4046.7	4146.78	4009.98	3978.06	4086.34	5124.41	4333.1	4109.25	3803.93	3936.81	3781.19	3435.98	3996.52	4707.51
977.197	5663.15	4852.87	4815.68	4740.6	4630.86	5028.48	4827.39	4770.67	4978.07	4392.84	4185.25	4294.14	4481.84	4698.44	4558.92	4639.99	4912.52	4185.21	4091.92	4436.14	4574.79	4421.92	4351.43	4435.06	6248.03	4064.39	3875.23	4207.65	4348.45	4207.86	4209.43	4263.07	5371.37	4310.52	3876.29	4069.89	4152.91	4050.77	3980.64	4091.66	5142.53	4328.19	4080.72	3825.67	3942.11	3771.86	3431.4	3971.46	4700.5
978.269	5678.56	4870.78	4793.74	4726.35	4597.77	5023.68	4822.18	4745.27	4987.56	4417.47	4142.16	4296.28	4485.37	4692.87	4580.14	4635.9	4922.96	4199.27	4100.98	4431.32	4595.46	4397.94	4366.52	4413.87	6228.61	4082.85	3867.33	4232.01	4324.59	4199.21	4208.13	4252.44	5382.16	4300.53	3850.17	4106.09	4148.89	4078.41	3971.79	4095.83	5151.07	4320.42	4082.91	3817.12	3937.97	3766.09	3453.11	3983.68	4696.93
979.34	5656.83	4859.26	4824.94	4711.82	4618.53	5037.3	4828.69	4746.58	4967.77	4421.53	4160.93	4278.86	4471.04	4686.01	4587.35	4640.81	4938.69	4206.05	4117.32	4447.2	4586.99	4403.1	4354.9	4438.54	6237.62	4049.17	3853.01	4197.08	4359.45	4218.7	4234.83	4273.39	5372.23	4310.26	3845.77	4107.71	4185.73	4044.47	3989.37	4092.15	5144.33	4324.22	4086.09	3805.43	3948.41	3781.62	3444.81	4001.76	4710.78
980.411	5671.24	4872.32	4820.99	4734.86	4633.15	5032.5	4850.76	4751.61	4981.54	4438.58	4152.7	4277.72	4478.28	4698.43	4587.57	4672.29	4923.99	4212.68	4109.94	4457.23	4593.66	4430.41	4375.85	4445.2	6220.92	4102.21	3887.26	4249.58	4360.73	4209.19	4235.24	4265.33	5413.16	4320.42	3886.8	4127.76	4190.57	4033.11	4016.23	4110.75	5162.45	4348.17	4125.13	3836.88	3963.28	3799.43	3458.66	4004.55	4724.92
981.482	5664.64	4888.08	4805.9	4758.33	4628.48	5036.27	4889.84	4765.21	4998.18	4423.93	4203.32	4305.29	4507.24	4695.71	4578.5	4669.06	4961.43	4223.46	4148.43	4449.98	4598.05	4428.71	4397.23	4471.01	6258.07	4105.67	3891.22	4241.23	4358.73	4211.54	4220.23	4292.7	5394.09	4335.15	3887.4	4087.8	4192.84	4055.32	4025.38	4129.5	5133	4356.55	4126.17	3831.33	3960.44	3804.38	3454.79	4004.49	4705.77
982.552	5654.77	4872.71	4841.53	4738.65	4637.1	5047.9	4845.06	4763.66	4989.24	4439.55	4167.81	4307	4493.34	4746.28	4612.14	4677.11	4943.02	4218.66	4132.06	4496.01	4614.29	4456.88	4382.47	4458.97	6233.65	4080.85	3896.61	4259.44	4351.45	4252.47	4249.22	4308.36	5407.74	4348.03	3893.71	4118.28	4188.25	4050.11	4031.39	4093.1	5171.26	4349.64	4140.21	3864.35	3978.88	3793.48	3481.35	4015.71	4752.48
983.623	5690.03	4885.91	4840.87	4732.27	4649	5058.24	4863.28	4761.26	5018.16	4423.04	4194.43	4296.01	4481.73	4722.99	4575.21	4682.45	4978.6	4228.73	4133.83	4468.47	4638.25	4458.18	4392.71	4470.06	6266.66	4087.03	3901.86	4261.52	4405.74	4226.39	4269.63	4292.02	5417.81	4350.04	3902.45	4133.62	4189.52	4089.18	4045.11	4129.56	5168.66	4359.3	4143.97	3864.38	3997.46	3812.43	3467.49	4023.79	4733.77
984.692	5672.58	4877.53	4844.5	4733.02	4662.05	5065.15	4870.5	4800	4986.94	4476.24	4172.91	4294.44	4496.97	4737.41	4625	4667.07	4948.19	4226.07	4137.88	4484.79	4628.63	4462.92	4404.23	4474.87	6272.81	4108.07	3905.25	4247.31	4399.45	4236.74	4235.76	4293.82	5421.03	4368.78	3906.34	4128.81	4210.93	4093.24	4012.26	4145.88	5188.49	4372.96	4135.86	3855.26	4001.19	3819.1	3470.62	4005.15	4764.48
985.761	5671.71	4867.3	4855.84	4777.06	4675.67	5068.21	4883.44	4794.6	4994	4455.29	4191.25	4316.01	4529.78	4743.84	4631.5	4693.7	4965.2	4223.57	4169.65	4483.53	4647.45	4457.8	4417.61	4468.82	6260.25	4114.68	3904.93	4260.95	4402.02	4226.66	4280.89	4300.33	5430.53	4366.94	3882.65	4122.43	4197.2	4103.74	4030.56	4138.34	5182.32	4401.05	4153.62	3877.85	3988.05	3794.62	3477.47	4025.66	4755.33
986.831	5688.83	4860.64	4846.75	4789.96	4662.86	5047.55	4871.37	4778.2	4987.07	4454.06	4201.59	4327.44	4515.17	4754.26	4629.28	4700.04	4967.93	4240.34	4157.14	4501.13	4617.26	4453.96	4418.42	4472.78	6259.54	4106.85	3899.46	4256.88	4385.45	4269.58	4244.88	4317.42	5428.04	4357.95	3891.39	4131.34	4206.61	4091.52	4047.42	4139.51	5157.01	4380.14	4167.66	3866.73	3983.92	3843.29	3468.74	4023.59	4751.47
987.899	5672.52	4881.55	4851.52	4767.43	4675.48	5061.46	4898.16	4771.37	4996.13	4464.26	4206.79	4343.73	4522.12	4745.26	4642.5	4727.24	4982.23	4256.41	4197.19	4498.88	4643.08	4469.12	4410.95	4486.59	6303.69	4100.18	3912.14	4290.67	4396.31	4270.36	4261.72	4309.5	5420.25	4365.97	3924.99	4153.1	4235.02	4081.45	4067.29	4155.69	5203.98	4360.65	4144.41	3853.04	3987.79	3817.67	3471.02	4027.67	4777.61
988.968	5713.22	4912.46	4878.29	4779.46	4709.24	5104.51	4902.53	4817.39	4996.34	4463.89	4214.27	4349.3	4552.51	4763.25	4666.71	4706.86	4989.67	4250.9	4164.82	4515.48	4679.6	4508.14	4449.04	4495.54	6278.84	4129.07	3927.53	4296.32	4405.74	4271.85	4310	4329.87	5464.47	4382.13	3957.45	4146.15	4261.72	4126.66	4058.87	4185.57	5203.53	4390.17	4165.03	3886.78	4028.38	3857.19	3501.29	4058.75	4772.75
990.037	5661.48	4891.95	4869.06	4744.79	4682.29	5073.14	4894.89	4803.13	5006.12	4474.38	4218.18	4349.01	4539.04	4761.54	4662.64	4729.63	4982.54	4225.53	4145.31	4512.23	4636.56	4482.88	4413.42	4511.49	6291.56	4138.39	3915.78	4283.82	4397.45	4279.34	4280.27	4302.24	5447.98	4365.43	3937.33	4164.34	4246.27	4093.87	4079.73	4165.03	5193.07	4384.55	4174.49	3872.51	4009.67	3847.29	3481	4043.54	4758.31
991.104	5704.47	4903.72	4880.4	4806.69	4697.48	5103.05	4922.68	4796.3	5001.18	4471.57	4242.8	4363.87	4557.28	4779.1	4682.71	4735.97	4995.41	4260.74	4177.22	4510.69	4683.09	4485.04	4452.66	4521.73	6298.29	4132.43	3948.03	4289.75	4447.17	4316.69	4321.54	4354.33	5458.91	4368.73	3933.22	4180.67	4274.68	4112.37	4075.74	4188.49	5205.62	4417.21	4169.39	3897.39	4025.97	3885.96	3500.13	4082.91	4793.17
992.172	5721.59	4947.91	4858.17	4787.16	4677.67	5105.25	4922.9	4840.47	5034.67	4466.2	4235.57	4354.02	4546.09	4786.1	4705.21	4735.31	4993.85	4280.37	4205.56	4529	4675.05	4525.06	4456.18	4536.11	6311.58	4136.18	3946.42	4307.11	4466.17	4310.33	4304.96	4359.41	5469.27	4381.32	3939.39	4197.72	4291.09	4135.86	4097.03	4182.53	5250.59	4428.16	4189	3922.56	4054.27	3875.19	3499.98	4079.13	4791.16
993.24	5743.28	4903.11	4885.52	4843.05	4698.72	5120.02	4937.69	4868.21	5024.45	4477.97	4244.05	4397.45	4588.48	4829.52	4719.57	4765.36	5022.15	4281.43	4216.62	4566.46	4692.43	4540.51	4461.56	4559.78	6345.02	4171.22	3947.53	4343.75	4466.03	4329.96	4332.09	4388.07	5494.48	4427.05	3941.56	4202.92	4302.79	4157.22	4098.33	4238.98	5248.42	4437.1	4222.76	3922.44	4049.56	3897.57	3520.11	4105.21	4786.16
994.306	5746.41	4928.45	4887.43	4841.52	4736.05	5140.65	4948.2	4850.95	5051.94	4506.17	4250.11	4402.3	4601.58	4839.95	4687.36	4766.98	5033.02	4310.78	4210.24	4592.92	4732.1	4565.1	4513.52	4575.59	6366.03	4195.68	3988.49	4356.83	4476.03	4361.74	4358.22	4397.87	5531.56	4445.79	3982.3	4222.96	4322.77	4189.14	4152.33	4244.16	5260.68	4474.76	4247.23	3955.89	4086.43	3933.1	3563.67	4128.29	4836.01
995.373	5761.81	4930.65	4906.48	4833.42	4765.24	5155.99	4973.42	4847.84	5063.86	4520.51	4301.45	4443.73	4626.96	4868.8	4741.57	4821.47	5032.03	4312.99	4259.58	4627.38	4762.78	4579.41	4534.75	4588.26	6394.75	4231.86	4019.31	4376.76	4519.89	4387.38	4413.35	4444.1	5552.35	4460.66	4038.04	4256.01	4346.18	4237.35	4153.49	4252.62	5325.8	4505.71	4252.98	3971.2	4121.16	3952.62	3577.52	4133.93	4890.15
996.44	5729.79	4981.7	4952.54	4879.6	4788.14	5190.61	4999.93	4897.58	5102.35	4584.86	4342.21	4479.31	4666.35	4901.51	4786.64	4861.52	5090.62	4381.05	4300.79	4646.84	4794.02	4640.14	4576.99	4613.07	6426.19	4271.61	4053.56	4409.98	4548.74	4452.72	4453.48	4483.9	5597.14	4523.82	4071.5	4291.49	4387.59	4295.14	4216.35	4296.08	5364.77	4547.66	4282.88	4021.51	4166.6	3990.86	3606.94	4190.87	4927.01
997.506	5791.2	4998.19	4964.17	4924.07	4823.05	5205.1	5047.43	4948.46	5121.7	4590.63	4346.41	4518.45	4705.45	4939.79	4827.43	4908	5101.49	4402.83	4330.55	4672.87	4830.83	4701.3	4604.94	4665.88	6468.91	4312.79	4102.38	4473.62	4614.6	4491.07	4487.32	4520.56	5634.64	4539.12	4111.52	4350.25	4424.86	4301.49	4249.36	4325.97	5394.03	4570.32	4353.21	4072.53	4205.75	4013.38	3623.36	4224.81	4986.15
998.572	5832.04	5022.95	4997.22	4993.25	4865.81	5247.3	5064.08	4986.2	5114.62	4591.97	4390.04	4569.31	4739.55	4980.93	4864.79	4925.06	5148.08	4423.18	4335.75	4746.47	4901.93	4707.61	4632.18	4721.97	6491.77	4311.11	4092.2	4467.12	4653.89	4549.57	4522.31	4533.78	5690.86	4574.42	4113.12	4368.87	4452.27	4329.27	4284.08	4390.57	5425.43	4620.84	4353.39	4099.7	4227.62	4083.77	3674.92	4274.31	4992.28
999.637	5825.02	5046.29	5037.56	5023.58	4894.86	5270.35	5106.16	5035.23	5164.12	4635.45	4420.95	4577.46	4764.65	5017.21	4903.86	4954.82	5152.37	4475.24	4369.09	4750.36	4914.18	4752.34	4661.7	4711.5	6490.35	4343.58	4109.16	4482.63	4668.75	4543.34	4521.87	4556.73	5652.65	4571.44	4155.87	4360.07	4469.54	4385.06	4295.8	4413.32	5445.12	4624.21	4381.15	4106.58	4241.35	4084.43	3685.91	4273.96	4978.14
1000.7	5846.57	5064.78	5087.9	5045.05	4912.76	5287.69	5148.24	5017.97	5197.04	4698.37	4425.57	4584.31	4755.89	5015.49	4903.5	4941.73	5149.96	4477.02	4382.29	4765.25	4922.42	4740.65	4680.23	4735.88	6513.22	4329.33	4111.69	4494.84	4640.89	4543.98	4495.57	4531.38	5653.29	4596.46	4118.89	4369.83	4478.95	4378.55	4290.24	4373.35	5416.24	4611.73	4376.62	4100.6	4231.07	4083.67	3664.9	4266.18	4965.71
1001.77	5845.7	5048.69	5053.53	5045.37	4922.67	5281.6	5122.46	5000.42	5163.81	4629.85	4416.62	4570.17	4788.13	5000.21	4890.57	4933.07	5102.12	4405.79	4389.06	4738.99	4871.66	4718.81	4641.32	4685.12	6447.09	4326.93	4113.66	4450.92	4627.75	4545.9	4474.7	4510.75	5621.51	4565.48	4099.78	4337.02	4447.22	4331.05	4240.68	4350.09	5405.07	4595.39	4355.8	4060.05	4219.23	4022.19	3651.89	4219.69	4962.56
1002.83	5824.68	5053.17	5051.02	5014.7	4925.43	5284.95	5086.1	5007.74	5165.02	4636.34	4398.25	4558.17	4720.23	4952.49	4869.65	4921.7	5096.84	4416.28	4333.98	4693.45	4880.19	4698.55	4627.7	4670.64	6468.24	4280.11	4057.47	4432.28	4613.04	4477.54	4469.83	4498.84	5632.44	4539.78	4084.09	4326.5	4410.34	4290.97	4251.25	4335.7	5378.04	4561.91	4342.84	4044.22	4182.81	4012	3613.74	4204.91	4933.98
1003.9	5799.66	5045.23	5051.5	4982.74	4877.19	5251	5083.33	4952.34	5137.8	4579.54	4384.16	4522.46	4713.76	4956.48	4788.58	4879.47	5102.71	4396.35	4300.6	4676.77	4844	4646	4589.23	4660.74	6414.25	4292.72	4054.3	4455.64	4592.04	4442.17	4418.67	4467.07	5613.8	4519.65	4044.4	4304.55	4389.33	4284.33	4200.12	4292.01	5306.02	4546	4294.17	4003.24	4166.25	3987.1	3598.73	4164.71	4905.69
1004.96	5764.92	5022.42	4988.98	4942.78	4831.95	5218.63	5033.55	4939.93	5112.29	4573.88	4342.79	4493.03	4661.29	4911.91	4797.07	4871.09	5095.44	4342.55	4284.8	4653.94	4809.1	4645.02	4552.32	4628.69	6416.97	4251.9	4017.69	4409.28	4558.75	4411.95	4429.8	4446.44	5552.88	4501.95	4026.15	4264.45	4367.45	4264.83	4173.56	4274.47	5308.13	4505.09	4251.49	3990.98	4119.4	3972.77	3565.86	4153.93	4882.12
1006.02	5757.62	4983.91	4964.32	4927.39	4838.86	5223.97	5008.77	4902.53	5080.64	4568.36	4306.98	4480.03	4676.53	4859.05	4752.86	4828.43	5084.17	4331.19	4275.29	4578.26	4778.49	4637.47	4549.99	4591.36	6373.26	4217.51	4000.51	4368.64	4516.89	4379.16	4398.64	4430.81	5539.24	4472.54	4000.46	4238.79	4338.01	4217.04	4148.42	4252.22	5285.96	4486.46	4246.53	3972.86	4103.7	3926.01	3574.71	4138.43	4844.83
1007.09	5772.45	4979.96	4953.52	4877.14	4772.62	5168.31	4992.13	4897.13	5072.13	4523.7	4290.75	4420.89	4623.06	4876.33	4708.22	4828.2	5047.18	4337.82	4246.77	4577.01	4766.16	4609.06	4526.22	4570.17	6352.27	4203.54	3979.18	4383.14	4495.9	4423.08	4384.92	4377.33	5530.31	4458.42	3990.91	4234.69	4315.13	4198.1	4140.43	4240.53	5273.79	4466.98	4244.86	3946.6	4083.57	3910.81	3538.56	4127.65	4836.25
1008.15	5752.29	4934.59	4933.86	4850.04	4752.24	5152.08	4983.21	4861.73	5035.34	4520.76	4304.23	4412.47	4591.87	4835.9	4703.58	4771.54	5022.48	4318.6	4230.11	4563.32	4720.98	4551.08	4479.6	4536.41	6336.85	4209.01	3968.86	4318.07	4513.75	4348.86	4319.19	4387.55	5493.1	4391.43	3954.51	4230.17	4269.26	4164.17	4103.72	4200.42	5256.77	4443.36	4217.47	3930.91	4072.58	3894.48	3539.12	4096.59	4797.25
1009.21	5688.27	4930.64	4894.35	4847.51	4723.71	5119.42	4947.71	4830.61	5008.12	4478.53	4247.86	4382.75	4594.54	4858.32	4681.36	4744.02	4995.21	4262.38	4205.88	4534.21	4726.93	4540.67	4485.41	4552.5	6314.29	4150.9	3948.54	4317.43	4437.47	4337.63	4328.03	4369.64	5467.6	4402.31	3944.97	4192.93	4281.1	4153.38	4063.59	4189.03	5229.31	4425.3	4187.8	3917.5	4029.31	3880.72	3515.4	4082.81	4776.53
1010.28	5684.39	4904.55	4902.55	4846.84	4748.19	5113.05	4921.08	4813.35	5031.75	4479.73	4250.05	4431.04	4573.21	4804.32	4680.29	4740.07	4985.94	4293.44	4180.23	4563.38	4695.18	4516.83	4445.65	4514.31	6281.01	4165.08	3925.93	4302.51	4466.18	4335.98	4315.02	4327.3	5474.39	4370.9	3947.14	4198.56	4237.79	4121.74	4080.31	4179.92	5212.14	4411.82	4173.41	3902.52	4019.32	3869.39	3499.1	4060.46	4785.24
1011.34	5669.52	4910.61	4883.17	4792.45	4703.38	5090.24	4905.44	4799.81	4995.67	4476.07	4249.82	4377.47	4559.74	4801.46	4668.51	4731.41	4976.38	4238.79	4170.71	4530.13	4642.56	4497.28	4440.6	4510.41	6327.73	4134.83	3935.46	4293.87	4440.76	4276.9	4302.58	4333.53	5472.04	4362.48	3939.45	4186.17	4247.2	4123.38	4068.17	4136.37	5191.83	4416.2	4168.31	3888.26	4013.62	3838.63	3491.38	4050.25	4792.1
1012.4	5645.5	4885.66	4871.94	4788.34	4710.28	5063.3	4920.52	4805.98	5026.45	4472.7	4222.16	4388.33	4507.84	4785.45	4662.01	4707.04	5001.25	4259.42	4159.91	4504.45	4667.95	4485.44	4420.27	4507.93	6268.17	4123.72	3927.14	4292.65	4433.76	4301.97	4304.57	4314.9	5413.26	4370.5	3940.77	4169.08	4256.33	4120.59	4056.18	4150.55	5200.38	4363	4142.49	3871.43	4023.77	3827.29	3505.94	4059.33	4748.52
1013.46	5639.05	4881.71	4851.43	4787.67	4690.62	5088.5	4909.45	4782.43	4959.94	4455.47	4201.64	4331.61	4555.23	4775.45	4625.79	4727.23	4969.26	4259.91	4152.54	4515.76	4668.48	4491.46	4429.08	4501.31	6276.61	4126.9	3899.82	4285.44	4400.61	4276.6	4280.55	4314.41	5437.47	4393.38	3922.94	4147.42	4255.6	4104.37	4067.33	4129.44	5228.35	4416.52	4156.96	3892.88	4014.5	3833.1	3472.78	4022.41	4771.66
1014.52	5641.03	4858.2	4843.34	4782	4692.81	5075.27	4887.1	4804.6	4963.29	4483.38	4210.55	4367.33	4532.33	4751.16	4646.58	4688	4946.28	4241.4	4153.59	4487.65	4638.72	4469.48	4417.17	4486.98	6277.62	4118.51	3900.78	4272.95	4415.33	4275.38	4282.83	4297.92	5418.69	4352.11	3880.96	4160.04	4219.44	4115.15	4052.34	4147.47	5177.61	4352.89	4173.43	3848.62	4015.65	3834.2	3482.06	4033.06	4739.37
1015.58	5618.44	4874.11	4833.54	4760.61	4676	5052.32	4877.32	4754.34	4978.93	4443.15	4176.03	4354.05	4511.71	4741.58	4640.79	4697.34	4937.72	4250.04	4147.65	4479.11	4670.68	4457.08	4430.55	4493.79	6259.2	4104.26	3903.03	4245.16	4405.9	4265.87	4260.24	4262.72	5382.48	4352.55	3898.28	4133.66	4207.85	4085.22	4039.64	4135.36	5169.58	4363.7	4143.18	3851.07	4009.95	3827.15	3468.05	4022.28	4727.22
1016.65	5608.99	4828.31	4827.59	4710.79	4652.33	5049.52	4880.54	4747.8	4972.85	4423.5	4204.8	4339.33	4499.38	4722.15	4623.72	4687.82	4929.73	4219.67	4161.99	4489.86	4608.2	4422.95	4392.08	4462.46	6242.63	4100.15	3893.42	4245.38	4376.9	4259.37	4273.66	4270.38	5399.7	4323.57	3893.45	4125.13	4195.69	4094.58	4026.93	4121.25	5159.13	4375.36	4152.22	3870.09	3981.82	3840.1	3453.76	4008.07	4707.93
1017.71	5596.54	4834.07	4798.93	4755.4	4659.09	5029.86	4834.76	4751.11	4967.91	4445.84	4197.28	4301.76	4477.48	4719.43	4600.79	4650.73	4912.17	4219.74	4135.19	4491.17	4630.59	4441.69	4394.31	4453.55	6236.35	4075.91	3878.38	4217.74	4371.76	4258.86	4253.93	4277.61	5397.91	4329.59	3891.33	4109.61	4178.96	4045.5	4009.94	4117.71	5127.96	4346.3	4112.69	3836.97	3948.69	3805.63	3459.32	4007.01	4708.93
1018.77	5558.38	4796.56	4811.7	4754.3	4652	5008.77	4845.98	4734.56	4941.26	4406.32	4175.19	4287.76	4484.01	4736.57	4588.44	4655.36	4881.33	4178.08	4154.82	4478.78	4595.55	4442.42	4368.12	4456.65	6194.94	4069.66	3858.49	4244.1	4352.19	4227.78	4236.63	4257.41	5359.13	4311.89	3882.93	4109.66	4206.22	4076.86	4013.23	4118.02	5120.93	4338.39	4117.02	3828.57	3971.7	3796.15	3450.16	3999.95	4716.21
1019.82	5573.07	4839.47	4822.33	4726.2	4634.76	5022.11	4840.63	4720.02	4946.47	4391.52	4163.67	4273.48	4498.82	4714.71	4609.37	4638.84	4918.49	4219.86	4096.01	4484.38	4635.22	4436.73	4386.5	4440.6	6205.94	4077.69	3886.59	4235.6	4388.19	4258.42	4237.48	4271.21	5382.06	4320.05	3883.39	4128.85	4209.63	4064.21	4014.67	4107.34	5125.91	4360.48	4124.06	3852.45	3969.71	3817.1	3455.44	3977.31	4701.07
1020.88	5565.48	4784.67	4774.96	4745.24	4616.66	5018.74	4812.14	4737.47	4927.1	4389.15	4161.44	4299.91	4481.35	4699.7	4605.86	4642.47	4907.22	4207.5	4136.36	4471.98	4598.89	4429.03	4392.17	4461.41	6189.24	4074.58	3870.55	4232.82	4353.91	4230.34	4226.03	4271.72	5357.71	4309.06	3864.7	4098.33	4182.76	4071.85	4005.1	4085.94	5124.59	4358.29	4105.39	3849.9	3994.29	3804.48	3466.15	4004.25	4705.78
1021.94	5567.75	4799.15	4766.58	4729.13	4619.57	4996.94	4837.78	4711.36	4931.59	4391.06	4148.92	4329.05	4472.02	4710.13	4610.94	4657.66	4918.8	4199.7	4121.56	4478.01	4607.56	4453.06	4377.84	4439.22	6208.24	4102.33	3869.23	4253.46	4387.62	4263.4	4257.59	4277.38	5360.21	4306.8	3895.3	4122.09	4216.88	4072.92	3997.82	4102.97	5128.28	4360.95	4098.43	3848.78	3988.16	3808.01	3456.56	4002.61	4694.77
1023	5545.58	4808.77	4798.78	4732.6	4629.33	4995.14	4846.43	4710.1	4930.94	4408.83	4163.98	4313.63	4475.84	4712.55	4609.01	4647.57	4912.53	4202.34	4147.75	4459.47	4626.95	4441.5	4386.36	4448.32	6205.68	4085.09	3897.77	4242.39	4399.91	4247.75	4265.44	4282.75	5375.72	4322.53	3915.75	4123.57	4198.87	4090.84	4036.69	4126.15	5152.4	4359.89	4145.61	3878.37	3996.6	3837.53	3438.55	4017.97	4694.63
1024.06	5557.28	4806.4	4791.12	4724.36	4633.66	5022.33	4830.08	4748.98	4894.58	4403.46	4183.18	4308.91	4500.65	4711.83	4611.08	4675.77	4924.83	4216.68	4144.95	4472.07	4621.19	4445.81	4386.74	4479.84	6205.12	4099.26	3866.87	4259.47	4386.05	4268.39	4265.28	4296.55	5367.93	4333.97	3880.5	4130.62	4217.28	4093.34	4045.41	4118.18	5116.23	4361.13	4125.51	3883.54	3982.75	3820.63	3465.26	4029.91	4714.62
1025.12	5551.26	4817.03	4791.61	4735.11	4629.85	5025.39	4837.87	4740.15	4953.64	4436.23	4173.37	4333.06	4504.46	4753.97	4633.15	4662.68	4914.41	4228.46	4134.58	4496.96	4644.58	4458.4	4422.98	4443.37	6218.84	4103.16	3889.83	4247.4	4411.77	4258.88	4283.41	4285.92	5378.29	4341.99	3905.95	4131.1	4215.69	4112.69	4047.99	4140.5	5145.92	4363.79	4170.12	3880.42	3982.62	3855.44	3466.68	4020.7	4733.76
1026.18	5564.95	4806.22	4806.66	4762.29	4637.9	5020.16	4861.09	4753.04	4949.42	4417.86	4177	4342.49	4496.13	4771.25	4630.94	4699.88	4916.43	4224.24	4172.06	4533.99	4628.82	4466.14	4415.07	4499.03	6240.56	4126.34	3925.8	4271.62	4423.34	4286.51	4294.25	4304.29	5403.08	4386.29	3922.41	4163.57	4237.81	4120.48	4090.28	4166.1	5157.46	4378.59	4149.16	3911.3	4035.78	3861.11	3488.1	4060.35	4748.33
1027.24	5554.22	4823.99	4820.15	4758.62	4648.52	5063.36	4852.17	4750.06	4944.48	4428.77	4210.05	4351.35	4528.09	4740.39	4626.3	4702.21	4933.15	4207.3	4161.41	4497.17	4678.2	4494.3	4440.45	4483.7	6237.43	4141.94	3909.62	4295.12	4416.34	4309.15	4296.67	4300.95	5400.16	4336.45	3915.58	4148.05	4270.08	4150.54	4065.29	4165.85	5163.44	4404.68	4159.06	3924.75	4047.65	3871.06	3514.94	4049.29	4738.04
1028.29	5562.77	4847.47	4801.78	4789.09	4689.71	5049.13	4879.11	4757.66	4958.12	4432.4	4224.67	4361.06	4556.76	4796.53	4677.65	4709.41	4945.74	4261.51	4190.46	4525.05	4669.3	4534.89	4442.12	4504.65	6213.3	4135.55	3932.44	4300.19	4421.63	4325.78	4333.8	4347.89	5437.8	4387.18	3949.18	4168.96	4267.35	4183.76	4111.01	4185.16	5185.84	4408.91	4174.53	3898.2	4053.8	3900.01	3524.65	4067.79	4762.32
1029.35	5551.89	4814.1	4819.69	4785.7	4695.76	5066.75	4868.04	4769.97	4958.32	4431.74	4232.73	4363.49	4562.72	4800.24	4687.73	4731.32	4963.18	4267.57	4197.09	4564.51	4718.98	4562.34	4488.93	4527.46	6249.59	4145.59	3945.11	4292.12	4474.77	4371.7	4348.64	4367.41	5453.16	4404.63	3973.35	4205.15	4285.9	4175.4	4092.59	4196.34	5188.24	4446.29	4211.28	3931.51	4077.38	3894.68	3517.78	4096.44	4807.6
1030.41	5544.44	4834.87	4848.89	4800.74	4721.09	5054.09	4894.55	4790.43	4944.67	4468.37	4248.5	4396.49	4579.53	4800.52	4709.08	4766.95	4925.77	4276.35	4206.43	4539.12	4722.36	4587.36	4504.45	4564.84	6260.31	4183.77	3959.08	4346.77	4510.48	4386.05	4379.2	4374.21	5450.95	4414.65	3995.38	4215.2	4323.17	4199.89	4149.03	4223.22	5228.07	4446.66	4248.61	3970.39	4084.68	3946.63	3530.34	4113.81	4775.31
1031.46	5582.28	4837.49	4853.66	4847.64	4724.71	5097.01	4921.48	4836.45	4965.16	4478.28	4249.98	4411.92	4601.63	4850.38	4702.87	4791.72	4953.92	4297.55	4228.77	4609.86	4745.32	4616.52	4520.83	4573.23	6287.61	4229.23	3976.75	4354.84	4528.48	4401.12	4410.62	4401.72	5489.88	4440.09	4009.55	4250.39	4321.3	4236.53	4195.47	4244.97	5274.9	4481.18	4258.08	3972.99	4134.26	3979.73	3559.48	4155.17	4854.74
1032.52	5590.26	4856.41	4863.57	4848.39	4728.76	5113.78	4947.13	4840.77	4988.94	4500.77	4282.17	4459.92	4656.02	4897.66	4772.23	4798.2	4993.22	4328.19	4272.54	4627.75	4762.13	4606.26	4548.78	4599.18	6306.47	4213.27	3999.57	4371.49	4544.2	4442.61	4415.18	4431.24	5501.24	4493.68	4039	4263.01	4354.57	4283.31	4199.76	4277.43	5293.02	4521.56	4278.12	4002.44	4145.99	3995.53	3596.47	4147.97	4862.16
1033.58	5604.96	4873.89	4901.62	4877.86	4779.38	5117.12	4951.92	4880.65	5008.01	4526.11	4302.8	4480.5	4678.97	4895.37	4791.58	4821.11	5033.52	4343.11	4285.6	4653.07	4798.09	4678.42	4590.16	4615.85	6298.77	4246.59	4029.11	4435.7	4585.63	4483.39	4454.16	4474.61	5542.75	4511.55	4068.6	4295.49	4397.98	4294.1	4228.48	4341.46	5304.14	4542.93	4285.44	4047.46	4203.29	4031.63	3627.03	4206.19	4895.73
1034.63	5625.51	4884.8	4924.25	4920.33	4809.57	5170.74	4994.29	4919.53	5047.5	4525.88	4350.42	4532.93	4688.79	4969.08	4840.51	4900.02	5064.82	4386.31	4336.65	4704.67	4851.76	4686.87	4638.12	4655.08	6368.49	4312.2	4067.93	4472.78	4625.49	4551.02	4495.43	4517.41	5598.68	4531.43	4115.49	4339.25	4423.96	4368.17	4297.35	4357.49	5347.68	4574.02	4353.91	4089.06	4253.87	4089.58	3631.16	4246.12	4942.3
1035.69	5666.92	4889.14	4973.45	4946.37	4843.76	5224.51	5036.79	4936.56	5078.99	4587.22	4379.9	4571.64	4751.89	5012.65	4894.73	4941.21	5100.4	4401.09	4384.57	4729.84	4929.86	4755.75	4677.21	4748.75	6417.93	4354.52	4111.32	4501.99	4686.49	4600.23	4520.71	4566.06	5647.04	4598.3	4196.37	4386.16	4510.51	4433.52	4337.5	4416.52	5419.23	4664.83	4413.52	4149.36	4305.45	4141.11	3685.15	4296.49	4974.58
1036.74	5689.33	4957.62	5014.08	5028.69	4866.52	5277.85	5096.3	5002.87	5093.77	4627.85	4436.1	4621.22	4806.27	5054.21	4944.8	4998.55	5126.27	4480.29	4412.2	4793.44	4980.96	4838.2	4758.45	4779.13	6457.93	4387.27	4170.71	4540.5	4772.35	4670.87	4626.98	4619.86	5702.54	4665.6	4218.4	4483.64	4543.92	4497.59	4405.36	4472.84	5481.34	4690.06	4490.56	4218.96	4350.61	4204.06	3763.57	4339.99	5047.29
1037.79	5719.59	4995.82	5033.85	5077.3	4943.14	5306.77	5161.38	5050.9	5176.12	4667.19	4458.87	4701.07	4822.8	5122.5	5056.16	5055.46	5140.72	4535.36	4480.54	4886.05	5073.2	4889.5	4808.12	4844.8	6520.51	4463.31	4224.96	4621.29	4846.2	4763.79	4720.68	4716.66	5798.33	4725.91	4275.57	4519.83	4673.62	4574.94	4481.66	4575.44	5563.75	4771	4531.89	4293.27	4449.76	4295.87	3805.7	4447.5	5117.57
1038.85	5770.14	5024.16	5123.19	5159.77	5043.04	5408.54	5233.74	5136.78	5221.75	4734.68	4558.78	4812.65	4970.9	5244.78	5136.37	5140.38	5291.02	4597.71	4585.45	4993.51	5174.59	5025.09	4899.92	4959.18	6603.95	4562.63	4331.35	4705.93	4972.63	4915.14	4833.95	4816.89	5901.69	4826.21	4415.74	4624.45	4775.6	4708.3	4605.52	4701.48	5694.01	4930.38	4655.65	4396.72	4529.34	4419.39	3901.55	4549.72	5238.28
1039.9	5847.84	5103.5	5200.1	5229.24	5116.52	5489.73	5328.1	5208.38	5293.96	4852.45	4666.83	4926.79	5072.86	5378.92	5245.59	5309.43	5357.46	4732.77	4709.22	5138.25	5265.4	5194.68	5086.3	5095.14	6755.1	4670.95	4423.6	4868.72	5094.63	5053.06	4962.8	4969.69	6032.19	4959.94	4516.2	4784.5	4918.58	4876.65	4729.67	4855.94	5804.41	5025.9	4786.4	4535.03	4694.36	4592.35	4039.68	4726.94	5406.99
1040.96	5924.67	5210.7	5310.3	5388.71	5251.85	5616.79	5446.61	5336.98	5428.16	4967.36	4787.03	5071.22	5237.67	5515.34	5443.51	5448.34	5478.47	4864.4	4845.42	5283.57	5502.93	5374.99	5257.97	5264.37	6885.54	4835.7	4550.56	5021.79	5300.49	5237.98	5148.5	5162.63	6212.7	5144.96	4680.08	4945.55	5095.14	5082.58	4935.68	5025.97	6023.24	5216.56	4980.16	4731.48	4892.22	4768.44	4180.67	4893.59	5570.85
1042.01	6025.51	5298.89	5437.07	5541.32	5418.61	5767.27	5614.83	5520.72	5541.23	5110.13	4964.37	5252.37	5477.2	5769.34	5618.44	5659.39	5631.63	5012.18	5045.62	5503.88	5715.89	5602.01	5455.64	5465.18	7087.26	5025.88	4768.66	5224.58	5560.92	5528.76	5429.77	5363.29	6446.2	5337.83	4886.11	5158.88	5299.83	5355.36	5194.26	5303.71	6251.21	5431.36	5191.2	4954.65	5139.95	5003.68	4386.66	5120.67	5821.56
1043.06	6177.06	5452.81	5638.41	5796.08	5638.8	5965.61	5836.9	5770.32	5733.29	5290.76	5177.99	5499.08	5739.01	6024.9	5919.8	5929.59	5872.35	5267.24	5288.39	5791.06	6032.13	5932.17	5768.45	5761.42	7364.56	5262.63	5007.2	5522.94	5881.78	5893.82	5693.9	5683.09	6770.42	5660.85	5169.85	5458.79	5642.39	5723.71	5490.84	5623.17	6541.61	5731.31	5491.67	5270.67	5470.53	5359.49	4620.65	5452.61	6114.98
1044.12	6376.61	5645.57	5855.32	6056.26	5919.71	6254.1	6084.41	6027.63	5960.78	5566.24	5467.33	5876.23	6064.54	6416.9	6296.87	6310.36	6134.23	5526.59	5627.73	6154.37	6430.66	6347.34	6159.68	6102.8	7654.28	5624.38	5320.02	5816.59	6258.92	6319.88	6108.89	6064.89	7168.64	5988.72	5519.45	5839.98	6028.94	6160.06	5887.85	6037.35	6940.3	6166.26	5836.71	5634.55	5818.4	5763.01	4941.36	5824.26	6529.69
1045.17	6625.88	5888.34	6163.81	6423.01	6273.47	6598.58	6515.77	6414.94	6260.85	5881.87	5849.1	6281.08	6518.64	6885.47	6736.66	6735.41	6461.1	5897.37	5994.93	6635.26	6898.33	6819.5	6617.35	6570.9	8083.57	5981.56	5672.69	6231.52	6748.07	6820.95	6593.73	6537.12	7603	6415.88	5920.48	6239.17	6500.64	6698.85	6329.85	6484.66	7375.7	6573.2	6264.32	6074.86	6265.41	6237.25	5258.78	6250.19	6951.26
1046.22	6947.43	6193.68	6558.43	6911.91	6759.95	6976.06	6963.99	6831.4	6597.2	6261.93	6259.58	6763.23	6989.45	7423.32	7210.73	7212.89	6849.25	6225.29	6401.27	7051.15	7388	7255.81	7059.02	6951.28	8467.44	6358.45	6046.52	6593.3	7170.21	7265.44	6985.15	6900.06	8006.36	6796.04	6262.5	6602.08	6846.91	7097.63	6694.58	6887.12	7760.11	6912.86	6586.79	6421.6	6632	6579.92	5594.77	6605.13	7284.69
1047.27	7302.84	6531.02	6960.49	7340.24	7157.13	7351.41	7331.36	7247.71	6899.4	6530.41	6528.78	7122.09	7347.7	7726.75	7582.94	7503.8	7049.41	6482.92	6656.75	7311.32	7648.53	7534.54	7297.4	7159.09	8652.3	6592.35	6162.62	6784.09	7416.93	7500.93	7188.14	7098.15	8192.86	6944.63	6446.24	6726.41	6981.03	7258.55	6822.59	6987.3	7841.79	7002.81	6674.83	6545.19	6735.58	6701.01	5626.9	6684.92	7366.11
1048.33	7570.82	6792.79	7238.26	7649.85	7412.47	7612.75	7527.15	7385.59	7022.47	6648.04	6628.26	7215.52	7368.65	7782.46	7545.16	7520.71	7027.71	6448.99	6590.95	7238.35	7555.92	7475.13	7179.78	7037.47	8600.17	6467.53	6030.44	6614.88	7176.21	7267.43	6999.41	6895.38	7978.65	6780.79	6254.99	6559.32	6755.87	7005.34	6603.74	6757.47	7621.48	6811.76	6479.58	6290.93	6520.45	6457.68	5452.18	6422.43	7122.82
1049.38	7623.37	6807.13	7156.6	7589.74	7325.09	7442.94	7313.65	7197.62	6820.96	6463.1	6394.46	6904.8	7105.32	7425.45	7242.23	7126.91	6771.15	6175.62	6243.87	6851.1	7152.3	7045.44	6833.87	6678.28	8190.18	6081.42	5712.83	6268.1	6717.64	6772.78	6554.11	6472.89	7537.72	6366.09	5866.16	6160.22	6324.86	6503.55	6146.74	6269.5	7184.74	6385.28	6079.34	5865.81	6067.74	5997.49	5088.6	5992.08	6650.67
1050.43	7382.92	6573.04	6890.94	7199.64	6900.56	7110.86	6928.87	6747.22	6499.16	6063.01	5986.08	6419.09	6567.14	6898.88	6709.73	6614.68	6366.88	5768.25	5793.21	6318.27	6587.54	6484.03	6300.54	6164.81	7710.19	5644.03	5282.37	5827.74	6191.93	6199.84	5997.95	5939.4	7011.23	5892.54	5379.47	5656.13	5817.27	5955.47	5665.89	5790.96	6686.14	5890.36	5602.52	5401.69	5561.61	5462.59	4687.87	5512.16	6169.96
1051.48	7021.9	6208.24	6448.85	6675.39	6420.32	6631.48	6459.81	6285.82	6128.8	5662.07	5542.71	5925.24	6090.38	6359.3	6193.37	6137.02	6030.46	5385.89	5369.26	5871.88	6100.5	5971.62	5804.92	5737.48	7332.91	5253.21	4938.9	5401.25	5705.07	5700.19	5569.94	5517.49	6613.01	5476.98	5020.07	5264.46	5402.11	5454.83	5230.62	5334.71	6266.83	5483.88	5201.13	4996.28	5136.05	5059.82	4363.29	5117.09	5761.24
1052.53	6641.31	5849.58	6012.34	6178.58	5956.37	6207.97	6024.17	5899.84	5793.72	5341.27	5154.62	5453.52	5663.62	5924.58	5755.16	5753.36	5688.62	5030.09	5040.75	5483.76	5707.75	5553.5	5421.87	5349.28	6987.77	4909.53	4644.72	5061.89	5329.5	5294.11	5221.64	5164.15	6228.37	5163.29	4687.95	4941.23	5066.09	5070.33	4890.48	4975.74	5935.81	5145.11	4918.17	4675.16	4838.21	4673.49	4097	4813.46	5451.38
1053.58	6314.44	5529.49	5671.39	5740.19	5587.7	5851.45	5647.53	5516.16	5510.64	5065.04	4856.38	5146.1	5305.72	5540.58	5410.95	5406.27	5431.35	4773.16	4724.38	5170.94	5383.27	5231.23	5105.68	5091.24	6715.78	4681.71	4424.11	4827.96	5057.64	5035.03	4929.77	4887.09	5969.16	4874.16	4452.84	4714.7	4815.64	4767.54	4616.2	4726.77	5679.21	4906.06	4655.36	4404.47	4575.79	4428.73	3907.13	4562.82	5231.8
1054.63	6059.99	5309.69	5406.31	5462.94	5304.47	5605.36	5424.04	5287.47	5344.56	4819.24	4659.44	4898.1	5061.54	5305	5135.45	5181.03	5254.79	4593.08	4556.86	4947.25	5130.52	4973.4	4869.2	4873.33	6574.22	4472.31	4233.22	4648.04	4877.22	4768.24	4711.76	4679.6	5776.1	4713.75	4264.44	4498.61	4597.91	4552.03	4424.64	4525.66	5490.18	4735.15	4473.54	4222.35	4377.8	4222.68	3756.83	4381.76	5056.94
1055.68	5880.25	5146.03	5202.79	5224.84	5090.09	5422.56	5228.98	5096.21	5197.77	4691.29	4518.06	4702.53	4874.78	5118.28	4959.52	5031.23	5135.8	4463	4405.49	4799.29	4949.9	4828.56	4735.01	4748.86	6422.09	4350.35	4123.46	4510.54	4710.65	4617.3	4579.32	4538.54	5623.6	4575.05	4151.18	4385.37	4474.18	4395.67	4318.5	4402.69	5372.15	4608.1	4388.44	4114.66	4257.81	4093.49	3646.25	4242.12	4896.94
1056.73	5740.38	5013.66	5066.42	5075.88	4916.85	5254.33	5095.77	4958.24	5086.12	4580.63	4402.97	4586.81	4766.88	4964.57	4852.02	4878.86	5024.96	4363.06	4310.4	4704.46	4877.43	4710.44	4639.82	4632.52	6345.09	4284.1	4042.28	4411.9	4610.5	4482.79	4489.02	4469.63	5533.53	4497.35	4091.21	4293.99	4394.45	4290.6	4220.66	4279.72	5285.13	4535.76	4288.48	4029.83	4161.25	4008.02	3585.67	4165.77	4832.5
1057.78	5640.93	4914.28	4960.61	4957.49	4841.89	5191.24	4981.99	4882.55	5025.18	4531.69	4331.17	4472.53	4639.12	4884.13	4794.95	4799.91	5000.4	4312.55	4269.74	4637.06	4803.39	4591.6	4537.63	4582.62	6268.25	4198.28	3990.53	4358.4	4534.65	4403.57	4417.86	4391.29	5461.03	4429.94	3999.66	4232.19	4333.43	4215.24	4158.23	4238.75	5220.25	4455.99	4270.38	3974.71	4096.27	3928.11	3563.8	4124.28	4791.36
1058.83	5578.76	4876.19	4875.96	4885.96	4757.08	5112.16	4941.35	4821.43	4967.96	4453.6	4259.79	4424.39	4587.22	4815.27	4696.45	4735.39	4933.7	4243.04	4200.94	4567.81	4722.63	4569.33	4469.58	4527.86	6233.11	4180.03	3956.5	4303.9	4489.79	4358.64	4309.42	4354.8	5420.25	4401.96	3960.55	4202.09	4303.41	4168.73	4137.67	4172.36	5184.5	4402.65	4200.7	3941.59	4069.99	3912.64	3528.51	4081.78	4755.78
1059.87	5559.75	4814.68	4842.87	4818.86	4726.56	5057.5	4858	4792.32	4951.45	4442.8	4218.71	4389.96	4571.32	4786.41	4672.95	4706.02	4912.86	4256.96	4185.14	4535.41	4725.59	4530.07	4458.82	4482.24	6227.98	4129.78	3920.89	4301.41	4456.36	4322.99	4316.69	4340.89	5400.18	4358.26	3951.43	4174.28	4272.68	4168.52	4087.39	4192.24	5175.19	4376.03	4173.46	3927.32	4072.15	3897.16	3496.93	4027.72	4719.92
1060.92	5492.58	4819.73	4815.5	4760.04	4691.18	5033.69	4866.22	4754.77	4933.66	4429.43	4204.04	4399.39	4549.13	4781.12	4675.59	4700.93	4923.58	4229.17	4191.91	4532.87	4679.4	4505.37	4451.63	4480.62	6213.13	4114.39	3939.85	4289.48	4476.36	4320.05	4317.54	4335.54	5406.4	4388.28	3942.74	4174.9	4261.23	4160.59	4085.54	4174.42	5152.6	4407.55	4195.5	3940.06	4031.16	3889.54	3503.2	4072.51	4735.63
1061.97	5484.56	4799.21	4809.55	4780.22	4707.23	5052.75	4855.73	4761.8	4953.01	4447.49	4226.24	4375.39	4573.23	4783.26	4685.95	4751.41	4915.31	4262.8	4199.97	4566.9	4699.36	4532.82	4476.87	4492.43	6228.85	4162.42	3945.81	4310.98	4482.36	4338.97	4338.81	4357.2	5446.76	4390.72	3948.49	4199.67	4278.5	4173.8	4118.12	4187.45	5172.71	4449.49	4199.97	3945.09	4074.03	3919.78	3551.77	4086.73	4773.49
1063.02	5502.97	4776.84	4809.61	4801.26	4709.85	5056.38	4874.38	4776.54	4963.36	4450.83	4252.15	4410.54	4577.76	4776.54	4684.73	4741.89	4953.47	4295.86	4225.88	4557.5	4740.6	4561.99	4502.1	4505.38	6241.57	4160.18	3933.2	4343.63	4507.65	4389.46	4371.23	4378.43	5467.69	4429.6	3990.09	4242	4303.63	4212.58	4140.27	4195.34	5241.54	4473.01	4245.01	3967.68	4109.61	3946.87	3549.04	4118.96	4833.34
1064.06	5501.24	4808.89	4854.09	4840.02	4710.32	5067.29	4917.45	4820.85	4983.28	4495.17	4286.78	4461.97	4602.29	4861.54	4731.24	4783.52	4991.34	4293.5	4256.22	4647.67	4783.42	4592.15	4548.77	4598.91	6300.72	4240.64	4024.45	4376.13	4566.08	4452.96	4451.93	4445.66	5543.2	4510.47	4037.26	4270.62	4355.32	4281.65	4209.85	4296.37	5310.09	4517.53	4300.91	4043.7	4172.91	4000.4	3578.89	4162.75	4838.34
1065.11	5566.36	4856.8	4894.72	4881.77	4786.23	5118.77	4939.67	4853.3	4997.34	4542.37	4338.12	4497.97	4702.96	4919.1	4805.16	4844.85	5021.07	4365.28	4330.28	4702.13	4816.09	4674.46	4603.01	4656.43	6372.3	4251.96	4050.98	4460.06	4607.94	4496.16	4504.91	4466.32	5587.84	4521.2	4082.14	4341.81	4422.73	4345.86	4261.29	4362.26	5350.35	4554.62	4340.8	4098.3	4219.2	4054.35	3645.16	4197.54	4949.9
1066.16	5615.77	4915.72	4913.06	4895.81	4828.42	5200.68	5008.61	4941.47	5079.83	4571.28	4343.17	4540.97	4751.63	4973.96	4864.24	4905.05	5073.37	4396.91	4333.76	4732.17	4874.47	4732.48	4680.67	4652.53	6417.31	4303.28	4096.81	4472.71	4665.94	4585.37	4540.61	4516.4	5622.2	4561.79	4123.17	4388.72	4499.29	4409.93	4295.87	4394.43	5395.75	4606.71	4400.7	4115.61	4242.5	4091.88	3667.44	4241.48	4933.47
1067.2	5636.75	4942.48	4976.68	4984.85	4878.89	5231.6	5064.11	4956.93	5101.75	4611.05	4413.22	4607.11	4754.16	5017.95	4893.59	4919.39	5137.24	4414.26	4372.39	4777.77	4935.86	4741.64	4675.2	4706.34	6476.46	4330.03	4107.2	4518.78	4704.22	4588.15	4547.03	4545.34	5628.28	4586.81	4143.48	4390.48	4492.98	4419.71	4322.16	4434.18	5389.15	4623.65	4391.88	4127.92	4284.37	4113.69	3654.72	4269.7	4988.33
1068.25	5686.87	4970.11	5001.03	5006.03	4898.23	5260.51	5119.9	4987.67	5107.67	4642.25	4403.28	4611.54	4771.54	5030.95	4884.67	4930.73	5149.97	4445.75	4379.02	4778.94	4906.67	4774.09	4692.29	4689.01	6510.62	4324.5	4091.3	4532.57	4657.23	4561.5	4506.02	4535.57	5687.64	4572.68	4134.51	4400.96	4495.11	4366.63	4294.6	4362.64	5396.41	4599.17	4374.93	4099.94	4263.09	4068.92	3654.85	4220.2	4951.61
1069.29	5710.71	4979.16	5022.8	4994.93	4907.27	5246.56	5065.27	4947.55	5104.45	4627.45	4404.61	4576.83	4725.79	4970.23	4845.17	4883.21	5128.41	4405.24	4340.79	4734.83	4872.63	4731.68	4608.1	4640.24	6510.34	4310.25	4070.84	4506.79	4610.37	4511.42	4492	4474.23	5664.57	4551.56	4096.68	4354.72	4423.38	4318.7	4234.18	4288.53	5392.24	4559.69	4365.39	4055.68	4164.25	4008.16	3598.27	4184	4892.32
1070.34	5667.26	4963.36	4973.57	4946.97	4863.75	5247.62	5033.2	4890.87	5128.51	4604.08	4342.95	4536.55	4700.03	4938.37	4803.81	4842.84	5104.85	4343.73	4260.56	4690.15	4802.87	4640.7	4529.2	4599.63	6498.92	4256.71	4034.37	4415.72	4527.51	4406.2	4422.99	4393.46	5598.21	4467.29	4034.85	4276.2	4343.79	4220.91	4157.76	4237.27	5313.07	4504.92	4282.86	4014.98	4122.69	3940.69	3522.97	4110.93	4811.31
1071.39	5662.24	4929.99	4896.77	4881.3	4773.23	5166.96	4958.14	4810.04	5076.29	4545.42	4245.58	4424.12	4587.56	4819.8	4716.59	4740.75	5044.72	4282.51	4236.18	4585.46	4734.26	4572.86	4449.43	4500.58	6470.78	4181.18	3949.33	4339.36	4459.8	4320.83	4312.83	4317.97	5523	4411.88	3957.45	4214.54	4265.49	4164.7	4066.34	4137.87	5227.33	4452.44	4209.33	3885.01	4047.56	3872.92	3476.96	4008.73	4725.31
1072.43	5604.79	4882.47	4882.53	4828.34	4692.7	5077.87	4872.36	4763.06	5052.78	4468.33	4207.49	4349.69	4532.66	4743.93	4621.1	4664.66	4977.73	4210.43	4149.81	4516.21	4635.79	4462.45	4392.24	4436.82	6387.22	4122.93	3890.3	4283.58	4403.66	4218.32	4218.11	4231.49	5422.79	4329.32	3883.05	4115.44	4205.04	4081.48	3978.34	4077.19	5102.73	4347.96	4137.52	3815.46	3926.71	3782.59	3410.1	3958.09	4664.02
1073.47	5530.92	4816.1	4797.88	4738.09	4585.32	5009.79	4770.44	4666.23	4933.85	4380.96	4142.54	4276.98	4455.9	4635.36	4542.31	4584.85	4857.89	4125.49	4059.58	4428.1	4543.03	4385.62	4301.05	4351.06	6214.09	4039.54	3821.69	4195.8	4304.23	4137.1	4162.38	4153.29	5285.15	4224.77	3835.65	4031.21	4114.02	3981.83	3934.35	3989.37	5046.71	4247.19	4034.84	3771.48	3898.01	3694.83	3367.23	3890.03	4607.59
1074.52	5459.9	4760.86	4711.93	4634.7	4543.51	4944.41	4717.23	4602.83	4865.2	4289.88	4066.59	4211.98	4354.71	4588.07	4459.38	4507.34	4780.76	4111.7	4014.21	4340.41	4459.13	4299.21	4252.43	4262.44	6121.95	3971.29	3762.79	4137.58	4219.8	4106.02	4096.94	4111.08	5210.51	4192.36	3753.53	4020.97	4058.72	3909.33	3869.65	3952.68	4960.11	4199.99	3989.6	3715.93	3814.74	3655.35	3307.36	3846.68	4530.58
1075.56	5385.02	4694.92	4644.99	4590.17	4484.27	4857.18	4666.88	4571.43	4780.12	4269.65	4024.22	4132.41	4337.53	4496.64	4403.88	4471.25	4719.49	4058.76	3968.98	4305.87	4434.66	4244.23	4194.81	4251.1	6042.25	3928.61	3714.61	4077.94	4167.95	4039.37	4056.21	4065.88	5187.3	4161.37	3703.84	3943.45	4002.27	3861.11	3838.8	3899.14	4934.23	4155.8	3950.35	3665.81	3791.03	3617.73	3297.5	3794.04	4481.72
1076.61	5310.14	4622.54	4598.18	4527.93	4423.46	4790.66	4605.81	4512.31	4745.18	4244.99	3990.7	4088.98	4275.91	4453.92	4357.81	4406.3	4700.07	4011.4	3936.75	4267.47	4377.62	4216.96	4136.91	4230.2	5967.54	3892.93	3699.29	4025.73	4148.8	4010.29	4019.77	4027.26	5108.09	4114.67	3676.01	3916.78	3968.25	3851.32	3793.66	3880.17	4889.34	4127.17	3906.68	3637.41	3773.04	3588.12	3266.06	3795.26	4456.72
1077.65	5277.12	4593.46	4553.38	4519.82	4405.51	4782.29	4586.6	4489.05	4703.96	4208.19	3956.47	4077.55	4264.87	4432.34	4325.45	4412.21	4657.09	3956.6	3914.95	4241.22	4374.43	4193.27	4141.29	4204.87	5969.12	3860.25	3674.11	4027.81	4127.66	3986.36	4013.33	3990.48	5086.16	4100.98	3659.33	3892.12	3965.67	3831.68	3774.24	3846.63	4886.46	4103.55	3901.43	3616.72	3731.91	3567.64	3253.76	3732.62	4434.86
1078.69	5256.96	4564.22	4532.58	4466.01	4397.13	4761.2	4570.54	4465.94	4709.17	4177.1	3940.1	4031.7	4213.82	4427.62	4327.67	4358.84	4669.96	3990.81	3902.15	4213.39	4327.53	4175.86	4122.81	4145.82	5913.7	3815	3623.07	4002.16	4111.38	3957.99	3984.89	3988.57	5060.24	4082.42	3646.21	3873.74	3937.5	3795.32	3763.96	3838.95	4823.72	4080.92	3856.62	3614.6	3709.64	3514.16	3238.61	3733.99	4416.43
1079.73	5228.94	4558.71	4505.49	4466.9	4369.03	4732.54	4567.33	4454.68	4678.51	4187.16	3923.15	4030.56	4182.35	4430.19	4327.31	4323.75	4648.26	3973.87	3864.49	4208	4323.63	4157.74	4071.33	4139.92	5925.14	3841.61	3643.03	4001.52	4090.23	3932.63	3979.87	3988.94	5053.74	4042.58	3623.24	3855.64	3946.63	3774.1	3748.26	3822.41	4831.12	4077.58	3883.23	3559.34	3690.08	3531.12	3226.6	3720.92	4415.57
1080.78	5212.06	4532.76	4500.55	4431.8	4352.65	4719.03	4519.98	4425.85	4662.15	4163.21	3921.77	4035.85	4182.6	4406.47	4286.1	4319.94	4639.56	3963.36	3868.83	4183.46	4295.73	4165.47	4093.43	4156.01	5891.43	3836.36	3639.42	3989.6	4092.81	3926.69	3932.72	3972.6	5041.82	4064.17	3621.84	3851.26	3892.33	3772.31	3750.55	3811.01	4795.67	4048.67	3852.55	3585.07	3701.95	3521.78	3234.3	3727.86	4390.99
1081.82	5205.76	4550.25	4500.75	4429.7	4296.7	4697.37	4516.05	4407.73	4650.36	4152.7	3901.11	4017.56	4194.41	4382.04	4297.6	4319	4626	3950.57	3850.6	4190.06	4317.97	4155.92	4082.38	4139.97	5904.01	3829.83	3611.82	3965.67	4067.24	3916.33	3920.7	3956.83	5039.61	4043.47	3626.87	3826.6	3919.31	3750.52	3732.56	3811.9	4788.64	4053.62	3829.31	3585.67	3695.1	3513.74	3198.01	3712.37	4414.42
1082.86	5222.16	4519.87	4493.52	4408.02	4297.46	4685.14	4525.27	4417.19	4640.85	4164.04	3885.74	3997.7	4181.08	4377.47	4274.67	4322.77	4604.15	3917.06	3863.37	4180.8	4285.93	4110.37	4083.19	4125.2	5870.59	3774.72	3614.78	3956.6	4068.38	3920.68	3936.69	3927.91	5019.68	4028.92	3598.46	3809.5	3883.58	3739.3	3730.14	3777.79	4796.61	4034.14	3850.35	3550.55	3688.54	3514.4	3208.28	3722.73	4377.13
1083.9	5166.29	4511.92	4479.43	4409.63	4284.65	4697.62	4537.78	4387.07	4619.63	4148.67	3888.22	3983.56	4188.75	4374.46	4279.6	4333.68	4603.6	3917.55	3825.86	4148.4	4258.17	4088.96	4055.14	4116.3	5831.03	3813.33	3607.46	3963.25	4054.95	3904.17	3942.82	3910.85	5010.61	4007.94	3617.21	3805.98	3856.27	3739.51	3712.72	3780.11	4785.3	4042.51	3837.68	3561.57	3660.41	3497.93	3196.7	3698.95	4386.84
1084.94	5176.55	4487.98	4447.2	4393.82	4295.41	4689.25	4514.57	4378.1	4640.12	4137.01	3880.84	3978.56	4132.42	4372.46	4225.96	4306.16	4590.89	3893.18	3836.05	4147.87	4257.84	4099.41	4026.95	4119.11	5837.46	3809.08	3605.7	3953.04	4047.95	3891.8	3920.81	3948.23	4993.97	3995.95	3584.52	3834.46	3875.11	3722.73	3688.44	3776	4767.56	4024.32	3822.72	3536.02	3684.85	3489.74	3183.12	3685.74	4361.26
1085.98	5165.39	4481.03	4449.54	4381.86	4268.75	4685.3	4485.94	4384.27	4610.47	4099.92	3873.33	3955.99	4148.38	4352.45	4240.46	4313.64	4565.19	3891.39	3819.97	4149.9	4238.8	4100.29	4041.76	4087.78	5844.04	3760.83	3601.24	3960.68	4041.52	3890.3	3923.8	3925.88	4972.76	3992.26	3599.12	3807.94	3844.81	3732.37	3681.02	3742.17	4757.39	4027.55	3821.33	3536.33	3659.72	3489.12	3174.11	3673.97	4353.26
1087.02	5157.37	4470.23	4451.02	4373.04	4276.08	4685.36	4464.16	4340.86	4590.67	4104.98	3853.81	3975.85	4118.05	4327.59	4225.1	4277.84	4576.21	3900.59	3810.74	4140.5	4239.04	4095.17	4041.71	4096.87	5828.2	3758.29	3570.49	3925.04	4013.81	3854.36	3906.64	3921.97	4967.12	4015.7	3594.15	3797.41	3860.51	3725.86	3702.6	3760.77	4739.94	4018.78	3799.23	3544.78	3656.16	3483.5	3165.39	3649.04	4354.97
1088.06	5120.35	4446.14	4415.08	4344.22	4261.56	4645.99	4449.95	4359.32	4590.02	4088.18	3824	3969.57	4120.86	4301.02	4221.03	4274.32	4587.51	3874.23	3799.22	4113.24	4247.57	4060.33	4024.52	4095.97	5815.92	3769.04	3581.73	3916.54	4015.38	3849.14	3883.34	3905.63	4952.05	3998.43	3582.03	3788.61	3854.06	3705.07	3653.89	3747.09	4722.91	3996.01	3794.98	3528.52	3638.17	3481.59	3175.66	3661.69	4318.39
1089.1	5135.9	4484.91	4451.99	4347.69	4281.75	4666.04	4456.6	4362.92	4588.66	4106.09	3849.63	3978.86	4153.82	4301.01	4212.67	4268.66	4579.38	3873.86	3792.85	4125.56	4248.39	4067.35	4032.04	4055.92	5840.21	3766.22	3576.13	3942.48	4027.81	3871.2	3890.04	3917.85	4969.7	3988.74	3551.92	3785.51	3842.76	3704.57	3676.61	3741.69	4744.46	4006.68	3785.31	3510.4	3647.61	3457.12	3177.08	3634.34	4297.1
1090.14	5096.31	4446.39	4450.91	4364.16	4266.94	4646.1	4465.53	4358.23	4597.44	4081.01	3837.11	3951.86	4119.21	4312.86	4216.31	4295.71	4567.1	3884.64	3795.62	4110.3	4248.63	4054.66	4000.42	4091.87	5817.22	3748.4	3577.8	3901.98	3996.53	3858.27	3877.74	3913.51	4933.49	3984.32	3562.94	3805.42	3832.74	3676.92	3694.76	3738.72	4722	4013.05	3804.35	3510.28	3655.34	3464.07	3185.36	3658.71	4330.81
1091.18	5118.43	4451.45	4426.39	4360.06	4259.27	4619.72	4432.61	4345.68	4570.79	4080.35	3855.31	3949.86	4097.02	4308.43	4236.53	4278.19	4575.12	3867.85	3808.25	4118.05	4249.59	4067.96	4038.66	4072.68	5807.37	3763.01	3592.34	3897.34	4011.39	3854.62	3879.3	3919.17	4968.85	3955.2	3565.83	3792.18	3861.29	3700.85	3671.63	3742.47	4707.26	4004.28	3784.1	3527.59	3644.92	3471.74	3166.06	3656.5	4323.1
1092.22	5109.56	4446.22	4405.3	4319.24	4256.6	4630.92	4421.11	4332.71	4572.85	4097.69	3824.36	3958.29	4098.98	4317.71	4195.89	4248.53	4547.42	3862.91	3795.3	4111.37	4236.4	4049.12	4014.76	4085.64	5765.24	3748.05	3580.73	3905.98	4043.67	3886.25	3873.86	3915.11	4931.64	3985.79	3562.43	3777.52	3845.85	3690.92	3692.07	3757.36	4735.81	4008.66	3801.72	3520.18	3636.22	3462.83	3161.48	3654.58	4335.23
1093.26	5108.97	4451.56	4415.79	4352.56	4262.94	4615.98	4430.33	4350.74	4579.06	4072.32	3851.7	3938	4117.5	4310.42	4222.1	4241.16	4539.29	3888.26	3794.93	4116.11	4221.5	4062.43	4026.99	4097.88	5789.82	3746.08	3582.26	3920.91	3995.39	3859.17	3890.42	3933.91	4955	3983.23	3570.45	3760.56	3861.4	3736.13	3682.79	3747.53	4743.21	3978.89	3775.47	3528.06	3654.37	3465.93	3189.04	3661.52	4324.37
1094.3	5083.95	4434.47	4420.13	4321.6	4260.13	4633.89	4452.41	4337.33	4564.55	4069.23	3834.04	3961.58	4099.03	4313.42	4220.75	4275.93	4536.87	3894.61	3804.99	4142	4240.74	4076.74	4018.95	4067.11	5795.11	3768.55	3576.51	3908.84	4033.96	3854.09	3894.12	3903.57	4965.36	3993.82	3552.77	3793.04	3846.67	3718.2	3683.65	3748.71	4733.47	3991.27	3804.37	3523.95	3665.81	3476.88	3183.32	3652.59	4337.51
1095.34	5101.21	4429.24	4383.61	4352.5	4251.46	4653.66	4448.92	4357.79	4589.75	4104	3854.81	3957.44	4135.56	4317.7	4231.53	4263.12	4538.46	3885.81	3818.19	4115.46	4236.13	4088.47	4048.47	4072.64	5803.12	3769.44	3593.47	3929.92	4029.53	3898.3	3908.96	3903.22	4964	3978.12	3560.37	3795.23	3849.22	3720.55	3688.09	3769.31	4760.73	4020.36	3795.98	3519.11	3648.54	3472.69	3186.45	3652.96	4343.22
1096.38	5094.33	4429.15	4420.38	4378.26	4259.79	4651	4450.71	4389.39	4603.53	4087.91	3877.72	3951.01	4117.95	4336.7	4228.32	4310.75	4586.33	3896.02	3826.96	4143.78	4262.94	4090.78	4031.28	4072.16	5794.41	3793.76	3579.15	3935.71	4052.25	3900.94	3921.81	3931.02	4983.51	4036.28	3587.68	3804.71	3890.49	3753.48	3698.81	3798.2	4761.42	4021.02	3811.88	3527.56	3648.4	3506.07	3184.44	3719.61	4355.08
1097.41	5082.46	4431.63	4449.87	4349.01	4279.84	4668.91	4480.64	4364.13	4599.31	4066.26	3866.34	3958.29	4137.33	4347.12	4235.25	4306.8	4543.91	3912.94	3835.58	4115.52	4250.33	4100.51	4070.09	4114.54	5822.71	3785.51	3591.68	3939.5	4062.39	3913	3929.08	3927.39	4979.44	4034.3	3598.13	3828.62	3879.19	3758.12	3730.53	3789.37	4750.82	4016.68	3816.77	3550.73	3681.42	3509.6	3194.72	3708.54	4337.79
1098.45	5093.01	4454.26	4447.35	4374.34	4271.17	4669.82	4495.15	4365.44	4587.8	4104.46	3863.68	3988.01	4143.14	4358.69	4263.46	4308.14	4543.36	3905.71	3836.78	4164.84	4262	4119.39	4054.47	4135.21	5828.86	3787.69	3611.93	3950.43	4070.68	3908.49	3935.21	3949.19	4979.66	4026.46	3604.45	3827.81	3891.74	3767.19	3753.83	3799.83	4763.36	4062.34	3825.53	3573.47	3698.71	3530.41	3218.71	3688.91	4360.07
1099.49	5091.13	4478.02	4438.69	4385.23	4261.79	4657.88	4488.8	4367.9	4591.86	4127.65	3877.02	3993.15	4169.39	4413.26	4269.25	4320.19	4593.66	3914.06	3851.12	4158.44	4262.1	4123.69	4088.28	4131.88	5832.73	3805.87	3619.47	3974.93	4063.96	3935.99	3936.05	3961.57	5026.44	4022.05	3598.62	3843.71	3914.01	3792.82	3735.69	3811.72	4777.34	4061.57	3824.57	3563.06	3733.15	3531.93	3215.84	3716.27	4379.92
1100.52	5109.54	4469.22	4455.89	4382.84	4268.7	4675.36	4489.88	4401.07	4587.78	4109.42	3871.5	4010.01	4163.2	4381.97	4289.89	4341.82	4564.24	3932.84	3848.75	4167.33	4321.77	4140.71	4098.66	4122.55	5823.16	3817.48	3626.43	3967.14	4079.11	3953.76	3953.9	3991.22	4997.23	4054.35	3638.93	3853.34	3927.56	3795.89	3786.42	3814.89	4780.31	4059.95	3855.9	3590.8	3740.59	3540.03	3230.98	3740.92	4376.78
1101.56	5081.81	4452.42	4471.94	4432.46	4313.46	4690.85	4508.24	4422.23	4627.42	4156.77	3901.27	4047.73	4171.3	4404.82	4290.96	4367.87	4601.11	3938.62	3854.38	4185.79	4330.87	4166.59	4109.9	4136.64	5855.17	3829.66	3658.25	3993.22	4098.82	3987.26	3977.6	3984.45	5035.17	4066.22	3659.39	3878.38	3925.83	3794.68	3765.42	3838.07	4793.57	4087.18	3896.65	3622.25	3731.18	3573.98	3252.4	3740.14	4398.34
1102.6	5121.22	4472.62	4491.86	4409.64	4329.65	4690.19	4528.6	4411.69	4620.91	4158.97	3936.18	4052.59	4213.83	4402.82	4308.75	4371.35	4611.55	3952.97	3878.15	4220.82	4369.83	4172.61	4135.13	4183.74	5849.61	3844.12	3671.64	3997.15	4108.82	4007.75	3995.44	4003.54	5045.81	4082.38	3665.99	3882	3942.24	3847.03	3813	3862.24	4853.69	4105.98	3902.69	3621.13	3742.04	3599.79	3269.96	3769.79	4445.34
1103.63	5098.62	4462.1	4494.63	4445.39	4349.55	4722.38	4530.82	4410	4628.69	4176.45	3921.95	4089.45	4213.93	4443.24	4329.53	4386.83	4600.42	3948.17	3889.78	4247.99	4357.5	4193.35	4138.8	4187.12	5875.62	3870.16	3665.17	4034.65	4156.39	4057.53	4030.14	4014.48	5096.46	4083.26	3700.73	3863.63	3981.08	3873.95	3826.3	3883.27	4833.37	4111.07	3924.16	3648.87	3771.49	3608.74	3269.23	3786.01	4430.19
1104.67	5125.03	4501.44	4491.11	4458.72	4356.17	4719.87	4556.47	4445.89	4632.75	4175.65	3946.72	4092.3	4261.88	4451.52	4365.6	4410.03	4628.58	3961.52	3931.12	4240.59	4391.89	4230.94	4189.75	4223.93	5882.48	3877.62	3680.99	4054.3	4184.54	4052.45	4065.13	4056.28	5111.39	4117.42	3718.61	3921.82	4035.92	3892.74	3847.3	3914.59	4887.35	4143.45	3936.34	3670.46	3794.21	3649.84	3285.37	3789.09	4490.05
1105.7	5157.58	4523.21	4518.02	4485.47	4382.5	4746.21	4574.83	4451.63	4663.1	4197.99	3965.91	4129.02	4291.7	4497.09	4411.25	4435.51	4654.74	4026.3	3956.03	4290.48	4402.99	4278.24	4168.7	4262.6	5909.63	3926.37	3738.96	4062.51	4223.4	4124.65	4090.26	4099.08	5116.46	4145.72	3724.21	3975.01	4051.76	3940.52	3876.88	3934.34	4891.04	4177.96	3947.38	3701.06	3852.65	3692.36	3328.93	3829.17	4490.19
1106.74	5184.28	4525.4	4540.65	4519.23	4427.69	4773.27	4642.06	4491.08	4675.02	4217.48	3990.54	4163.02	4288.37	4521.8	4412.46	4469.14	4695.32	4049.22	3992.66	4308.94	4455.52	4307.55	4256.08	4257.98	5961.5	3975.55	3747.78	4104.02	4245.97	4119	4132.82	4121.74	5170.97	4190.74	3750.95	3996.34	4080.46	3967.3	3924.03	3988.51	4922.72	4205.34	3999.85	3740.94	3878.66	3719.46	3354.92	3868.54	4545.47
1107.77	5173.97	4539.32	4565.99	4541.84	4444.46	4796.18	4632.56	4520.54	4708.8	4236.39	4038.73	4213.31	4338.9	4570.23	4455.39	4509.19	4689.62	4046.71	4020.57	4363.97	4494.47	4347.71	4271.89	4326.07	5958.93	3958.73	3750.17	4102.95	4257.11	4159.35	4139.23	4148.68	5179.04	4199.47	3784.27	4029.11	4116.15	3984.51	3950.04	4001.97	4929.13	4219.86	4025.04	3767.53	3891.1	3729.12	3355.34	3909.9	4532.89
1108.81	5189.1	4567.94	4574.48	4569.59	4461.93	4840.09	4660.35	4559.71	4685.58	4276.87	4065.22	4218.88	4338.85	4592.08	4501.61	4511.1	4715.06	4065.49	4019.63	4368.58	4509.14	4373.59	4283.99	4349.74	5984.52	4020.77	3772.13	4132.59	4315.68	4187.99	4174.94	4177.91	5216.69	4240.34	3814.15	4030.58	4121.99	4047.58	3950.33	4042.14	4991.1	4265.81	4035.51	3779.13	3907.54	3734.79	3362.61	3891.12	4563.03
1109.84	5200.08	4575.57	4615.82	4585.49	4469.55	4828.29	4671.72	4565.16	4721.93	4258.93	4040.98	4250.74	4389.95	4591.65	4491.82	4526.16	4706.36	4084.4	4024.68	4375.18	4519.39	4357.47	4297.94	4330.26	5982.38	4005.52	3786.09	4130.67	4312.54	4204.62	4152.35	4165.56	5178.33	4235.22	3811.89	4054.63	4105.69	4026.94	3951.49	4019.18	4981.93	4245.61	4028.98	3761.72	3900.27	3765.31	3393.03	3915.48	4539.74
1110.87	5199.77	4578.77	4618.02	4620.24	4487.88	4840.2	4667.79	4574.9	4717.71	4267.13	4055.75	4225.31	4383.34	4588.93	4496.89	4513.5	4712.8	4075.9	4017.31	4366.21	4520.49	4336.63	4316.32	4303.79	5948.39	4001.27	3775.06	4112.88	4299.69	4198.4	4178.2	4162.36	5166.12	4228.8	3789.21	4028.25	4119.53	4016	3956.07	4014.35	4941.48	4260.98	4023.02	3774.03	3914.57	3735.84	3376.31	3904.28	4552.6
1111.91	5240.75	4563.96	4617.36	4620.85	4518.93	4847.25	4658.87	4551.64	4712.05	4273.47	4047.66	4233.6	4388.58	4580.78	4499.68	4495.69	4701.53	4083.96	4003.65	4355.81	4501.73	4374.94	4274.84	4319.6	5974.97	3973.45	3763.59	4122.53	4273.97	4168.75	4165.33	4165.31	5173.91	4206.82	3784.09	4020.45	4137.08	4016.36	3919.65	4018.1	4960.88	4223.22	4006.63	3753.34	3906.15	3737.22	3352.01	3879.5	4526.16
1112.94	5188.87	4587.3	4609.84	4624.32	4496.69	4872.88	4652.66	4534.24	4705.26	4252.53	4036.72	4226.46	4359.11	4580.49	4472.18	4516.6	4690.4	4091.02	4003.42	4369.13	4498.54	4345.1	4268.22	4336.27	5974.98	3970.48	3777.12	4126.03	4294.97	4199.67	4138.88	4132.39	5195.56	4189.98	3786.12	4023.78	4106.35	3990.85	3933.37	3977.41	4968.42	4203.45	4025.24	3779.93	3887.3	3772.03	3380.15	3863.86	4557.02
1113.97	5217.85	4565.5	4610.9	4596.51	4479.03	4823.08	4657.31	4546.98	4704.9	4263.44	4025.05	4223.6	4364.5	4594.63	4488.25	4495.51	4684.13	4062.23	4003.19	4358.44	4512.21	4342.98	4274.89	4315.36	5965.41	3976.95	3784.94	4102.1	4268.83	4168.74	4152.01	4153.76	5207.2	4214.71	3798.29	4016.83	4096.05	4015.35	3968.66	4002.87	4973.54	4229.68	4014.71	3770.38	3909.46	3733.55	3391.28	3889.37	4539.73
1115.01	5207.55	4557.98	4599.24	4591.98	4468.5	4855.13	4664.25	4546.87	4716.96	4252.21	4032.25	4211.03	4366.88	4613.48	4487.47	4518.99	4698.72	4062.86	4012.25	4388.33	4538.17	4366.85	4309.7	4336.31	5944.14	3990.13	3796.62	4160.75	4299.26	4208.66	4184.72	4162.56	5199.42	4214.59	3826.32	4026.02	4112.46	4053.85	3965.1	4045.62	4973.66	4269.2	4020.04	3784.26	3914.18	3782.79	3400.13	3915.59	4571.29
1116.04	5161.67	4565.47	4602.44	4591.02	4481.12	4836.48	4676.61	4568.32	4700.59	4266.13	4071.73	4234.89	4360.98	4601.19	4496.39	4535.05	4712.73	4084.92	4044.3	4378.65	4537.84	4408.16	4358.22	4354.27	5967.86	4012.16	3780.73	4169.97	4346.4	4243.44	4214.42	4228.36	5217.35	4240.17	3841.77	4076.64	4159.58	4080.63	3990.82	4062.08	4980.77	4275.86	4056.79	3829.43	3972.34	3784.74	3429.83	3948.81	4598
1117.07	5203.79	4587.09	4626.63	4622.2	4522.74	4863.1	4690.26	4588.35	4762.51	4301.9	4095.21	4283.18	4459.51	4629.76	4556.89	4605.24	4744.03	4125.13	4109.65	4465.82	4587.23	4429.61	4379.75	4418.22	6020.58	4079.2	3835.69	4224.33	4410.69	4307.5	4271.69	4269.59	5282.71	4302.62	3892.37	4134.4	4222	4144.84	4064.11	4129.25	5052.18	4330.66	4130.55	3886.88	4027.92	3846.98	3459.82	4020.61	4666.72
1118.1	5242.92	4583.57	4679.12	4676.52	4571.93	4920.16	4733.34	4645.09	4763.29	4360.95	4134.27	4328.75	4520.32	4751.76	4609.97	4651.01	4775.9	4160.48	4144.7	4504.85	4693.9	4509.49	4447.41	4492.03	6065.45	4138.52	3909.08	4281.69	4479.55	4353.56	4316.1	4358.96	5328.07	4358.78	3950.97	4168.17	4272.55	4219.34	4089.26	4198.86	5093.86	4403.75	4164.87	3946.48	4106.5	3955.08	3509.52	4079.68	4702.14
1119.13	5246.9	4628.63	4712.89	4759.71	4622.41	4979.64	4802.27	4660.83	4840.21	4417.29	4206.75	4405.18	4580.13	4807.75	4695.04	4729.35	4872.91	4247.83	4205.33	4584.46	4727.43	4590.22	4525.51	4527.84	6145.46	4181.56	3969.61	4325.19	4533.83	4448.48	4403.81	4380.62	5412.58	4425.65	4018.71	4237.5	4332.53	4283.98	4189.84	4267.17	5186.27	4467.7	4232.91	3995.64	4127.66	4004.03	3577.52	4126.91	4808.85
1120.16	5313.73	4665.68	4748.52	4799.17	4699.17	5025.7	4866.63	4775.86	4831.56	4458.06	4261.95	4467.18	4615.23	4866.89	4768.11	4775.55	4902.5	4299.75	4273.53	4623.06	4784.39	4627.1	4542.17	4561.65	6188.61	4220.31	4000.86	4402.12	4594.84	4501.41	4442.36	4423.99	5460.37	4490.96	4045.74	4275.27	4397.94	4336.9	4229.42	4313.06	5226.38	4508.5	4274.24	4043.24	4202.67	4032.55	3596.65	4171.27	4802.7
1121.2	5367.86	4745.17	4834.28	4890.5	4763.21	5081.9	4926	4796.45	4923.77	4493.69	4309.86	4500.04	4664.48	4953.03	4824.04	4835.17	4904.37	4339.1	4306.87	4697.66	4840.2	4710.83	4576.98	4609.89	6208.33	4263.63	4032.11	4429.05	4640.69	4533.04	4495.64	4445.93	5477.15	4498.4	4089.77	4320.6	4422.35	4380.97	4259.29	4318.66	5232.64	4540.74	4311.28	4057.26	4203.82	4076.22	3608.35	4218.78	4844.84
1122.22	5401.84	4749.65	4854.05	4940.25	4782.12	5117.24	4961.79	4847.77	4925.98	4502.89	4326.91	4530.9	4692.29	4941.45	4817.4	4861.23	4947.95	4311.16	4297.5	4676.55	4846.3	4703.57	4616.36	4626.41	6206.91	4269.24	4043.5	4429.84	4644.12	4558.25	4477.19	4458.45	5462.94	4496.28	4070.08	4303.79	4417.48	4398.47	4235.87	4316.41	5216.62	4543.11	4295.61	4049	4197.98	4087.17	3601.06	4161	4838.41
1123.26	5395.39	4785.7	4871.54	4937.44	4783.17	5099.72	4921.29	4834.79	4897.9	4493.09	4310.39	4522.61	4688.96	4891.88	4797.75	4825.42	4911.11	4286.94	4258.7	4665.87	4803.26	4666.87	4575.17	4559.51	6179.78	4220.13	3978.04	4367.2	4550.84	4458.88	4411.18	4401.53	5415.59	4448.01	4027.54	4257.13	4354.6	4290.82	4234.87	4258.15	5161.3	4457.92	4237.79	4009.59	4126.7	4008.41	3569.05	4137.79	4749.98
1124.28	5374.66	4749.76	4821.88	4861.76	4769.5	5054.35	4902.09	4782.68	4895.67	4448.15	4231.45	4452.33	4622.63	4849.73	4722.4	4741.48	4857.27	4237.14	4200.47	4584.47	4739.5	4609.89	4508.55	4490.6	6091.93	4161.74	3921.57	4299.7	4485.41	4401.8	4349.88	4325.48	5316.66	4362.88	3948.56	4186.03	4260.44	4222.6	4111.02	4192.33	5079.99	4411.72	4159.4	3922.9	4075.29	3943.22	3484.32	4049.73	4676.4
1125.31	5327.64	4727.24	4766.36	4811.09	4672.55	5012.69	4874.31	4728.56	4817.88	4388.06	4188.21	4385.76	4551.45	4753.87	4655.18	4674.1	4769.99	4181.92	4109.66	4503.93	4664.74	4484.77	4406.93	4430.7	6040.94	4095.2	3849.53	4242.92	4399.41	4295.87	4305.3	4233.99	5282.17	4310.61	3891.02	4105.22	4188.86	4120.1	4033.46	4109.07	5002.97	4286.24	4082.73	3850.07	3997.58	3844.89	3437.03	4000.09	4634.97
1126.34	5272.62	4655.15	4732.56	4749.84	4623.88	4921.89	4735.53	4658.16	4737.66	4313.69	4102.41	4305.05	4427.55	4674.72	4566.97	4561.87	4716.43	4115.55	4051.01	4433.1	4572.27	4418.51	4328.46	4339.94	5979.09	4014.81	3794.64	4161.28	4336.55	4204.36	4192.29	4169.22	5153.96	4262.06	3835.91	4044.7	4125.27	4014.88	3972.61	4012.25	4960.65	4261.47	4021.77	3790.52	3913.88	3787.56	3381.02	3890.31	4545.97
1127.37	5218.6	4592.49	4653.19	4639.88	4524.36	4864.51	4691.03	4575.04	4706.87	4262.74	4024.61	4210.33	4369.36	4581.29	4469.75	4489.78	4665.31	4072.19	3999.92	4350.13	4487.37	4334.95	4261.41	4269.61	5911.09	3975.42	3728.17	4100.78	4251.27	4120.57	4108.42	4107.88	5099.03	4137.36	3767.65	3990.32	4049.82	3943.95	3881.91	3929.85	4874.34	4169.27	3951.95	3714.83	3857.04	3703.22	3314.15	3820.1	4447.25
1128.4	5133	4523.83	4543.67	4551.21	4427.83	4777.71	4626.4	4480.07	4624.07	4205.37	3977.94	4166.48	4323.03	4501.14	4382.26	4438.69	4611.75	3977.39	3941.12	4260.59	4398.19	4231.55	4180.65	4208.7	5841.82	3886.88	3651.56	4001.71	4158.7	4038.06	4038.26	4026.25	5052.53	4088.95	3693.67	3902.8	3975.52	3872.16	3817.48	3868.03	4816.03	4088.22	3892.13	3633.56	3791.76	3609.18	3252.57	3774.04	4384.82
1129.43	5078.98	4477.74	4486.44	4465.96	4364.6	4685.48	4546.04	4415.24	4593.42	4152.14	3903.43	4079.05	4239.13	4424.43	4345.18	4362.46	4574.9	3918.17	3865.17	4213.48	4329.57	4203	4143.6	4135.8	5790.97	3835.63	3602.24	3954.21	4089.99	3979.98	3960.96	3960.76	4992.18	4036.68	3630.99	3850.85	3930.78	3836.09	3757.64	3813.2	4730.43	4060.74	3838.75	3582.87	3755.49	3565.13	3225.99	3710.98	4367.24
1130.46	5045.68	4464.65	4443.64	4423.43	4324.5	4655.82	4486.84	4390.98	4519.63	4087.2	3909.77	4026.05	4158.94	4366.28	4267.26	4315.51	4514.35	3915.95	3832.94	4150.8	4266.96	4138.01	4083.26	4107.89	5735.55	3778.1	3590.06	3938.86	4030.99	3932.76	3917.38	3903.42	4944.4	3988.98	3593.87	3792.33	3873.91	3751.87	3738.07	3778.52	4710.26	4006.97	3811.64	3549.9	3666.93	3510.94	3188.69	3673.77	4296.24
1131.48	4991.37	4396.71	4382.98	4353.9	4308.83	4617.45	4450.2	4319.58	4556.12	4080.4	3839.25	3991.91	4113.47	4340.99	4230.18	4268.42	4465.79	3854.87	3790.71	4111.4	4237.2	4071.32	4010.36	4050.99	5689.56	3737.56	3589.31	3884.36	3993.84	3875.11	3884.93	3906.5	4936.76	3974.14	3569.61	3789.8	3829.75	3738.65	3683.51	3746.41	4672.38	3982.2	3767.97	3522.92	3639.08	3488.32	3164.83	3619.56	4277.23
1132.51	4955.5	4346.19	4379.61	4343.51	4253.02	4574.5	4381.13	4272.03	4489.33	4043.03	3821.3	3909.77	4092.29	4307.13	4199.69	4229.19	4466.37	3832.93	3763.48	4056.71	4199.44	4039.06	3988.02	4008.8	5673.28	3736.74	3539.13	3882.29	3973.42	3849.17	3870.78	3858.02	4849.54	3936.44	3543.64	3745.71	3807.73	3676.87	3646.37	3670.58	4628.21	3957.44	3722.73	3481.37	3624.95	3444.84	3120.67	3576.21	4239.95
1133.54	4927.76	4335.67	4321.52	4277.12	4198.93	4549.27	4365.07	4227.49	4445.1	4011.8	3785.21	3907.2	4042.39	4240.55	4146.76	4182.1	4442.81	3809.28	3750.4	4062.75	4133.69	3995.93	3956.98	3996.47	5655.29	3682.21	3517.52	3843.65	3938.56	3824.24	3808.19	3842.96	4825.76	3905.46	3492.95	3714.76	3782.43	3656.36	3618.38	3706.04	4616.61	3915.67	3712.05	3440.39	3601.39	3411.8	3121.95	3582.72	4219.94
1134.57	4914.74	4306.3	4286.72	4263.73	4159.83	4516.76	4328	4217.23	4479.45	3991.71	3754.27	3861.77	4023.77	4218.12	4136.4	4158.58	4423.54	3768.2	3710.17	4047.06	4149.36	3980.52	3916.36	3979.42	5604.01	3671.24	3501.48	3839.87	3945.13	3821.59	3815.47	3824.33	4840.12	3894.48	3481.84	3680.09	3745.13	3643.72	3586.39	3657.79	4589.73	3894.76	3697.52	3442.99	3559.97	3426.46	3097.08	3570.8	4189.94
1135.59	4861.15	4281.35	4269.77	4251.63	4156.17	4481.38	4330.79	4195.4	4427.94	3964.19	3752.75	3845.06	4011.16	4212.69	4111.47	4148.06	4406.13	3750.83	3696.94	4007.24	4119.6	3963.4	3895.59	3973.09	5625.02	3659.99	3489.16	3795.66	3925.28	3785.65	3796.45	3783.27	4833.63	3865.78	3456.87	3692.14	3759.39	3644.5	3578.97	3632.53	4555.27	3861.42	3682.99	3417.3	3532.84	3373.99	3085.22	3542.45	4174.08
1136.62	4869.13	4242.41	4262.26	4210.67	4125.5	4493.72	4302.02	4182.57	4411.01	3938.25	3727.8	3843.06	3995.54	4191.11	4110.83	4125.4	4379.71	3750.04	3678.71	4009.84	4103.84	3965.28	3899.69	3960.61	5621.74	3650.03	3469.69	3813.02	3914.56	3783.57	3780.44	3780.07	4808.27	3860.51	3473.61	3682.76	3735.38	3594	3555.55	3623.42	4535.1	3893.79	3681.03	3417.04	3533.85	3377.8	3076.35	3519.81	4163.36
1137.65	4846.25	4255.75	4271.74	4224	4115.4	4467.06	4300.09	4186.31	4417.36	3956.02	3716.57	3814.78	3999.36	4161.39	4093.62	4104.6	4366.44	3743.96	3695.91	3985.44	4100.37	3943.87	3881.64	3932.28	5606.46	3637.92	3485.08	3798.66	3878.99	3738.63	3765.86	3755.59	4799.63	3849.39	3458.35	3664.38	3710.07	3605.92	3592.98	3616.88	4568.65	3883.17	3674.93	3423.06	3529.01	3356.03	3062.77	3506.75	4159.21
1138.67	4847.38	4281.66	4251.8	4183.32	4097.45	4476.12	4299.88	4166.33	4413.42	3967.65	3687.48	3829.78	3952.17	4167.39	4075.26	4099.51	4393.74	3741.74	3657.82	3999.61	4099.33	3938.18	3889.16	3897.8	5608.33	3647.53	3447.9	3776.73	3871.14	3742.27	3764.27	3768.53	4782.71	3836.83	3445.38	3674	3699.91	3582.27	3546.56	3624.48	4550.05	3870.26	3688.25	3403.22	3532.02	3351.27	3073.9	3519.97	4151.92
1139.7	4845.21	4242	4248.85	4162.08	4116.64	4464.89	4265.82	4137.5	4399.91	3938.28	3698.96	3815.64	3933.98	4165.67	4057.76	4138.56	4374.47	3726.8	3670.73	3999.5	4074	3938.05	3873.12	3935.18	5598.34	3620.71	3456.87	3783.24	3894.99	3729.48	3746.26	3752.76	4807.78	3840.71	3434.41	3653.91	3696.47	3575.2	3561.71	3588.37	4553.74	3863.35	3658.44	3406.68	3520.46	3344.94	3061.46	3517.9	4151.78
1140.72	4848.62	4254.34	4230.48	4191.26	4075.97	4447.37	4275.04	4174.67	4399.98	3940.33	3723.16	3834.78	3987.94	4149.24	4065.26	4114.76	4378.62	3747.43	3663.79	3984.82	4088.53	3921.07	3865.21	3947.56	5607.63	3631.75	3461.54	3793.74	3869.14	3720.26	3748.39	3755.84	4787.14	3835.58	3428.86	3649.1	3705.73	3591.27	3560.72	3598.4	4535	3869.87	3655.34	3376.41	3510.47	3337.46	3051.17	3513.98	4145.63
1141.75	4836.17	4257.25	4249.25	4163.87	4105.45	4460.57	4278.4	4151.56	4414.33	3941.1	3713.35	3785.92	3944.32	4158.95	4050.62	4091.1	4379.07	3727.21	3661.56	3976.28	4103.63	3935.95	3896.45	3916.52	5617.21	3637.78	3445.93	3785.81	3905.28	3740.6	3738.23	3753.36	4787.36	3850.17	3440.03	3680.01	3706	3565.77	3559.16	3600.72	4558.69	3857.24	3661.95	3414.86	3524.34	3343.27	3041.87	3496.77	4137.77
1142.77	4827.44	4259.16	4240.74	4151.77	4104.21	4468.48	4265.62	4140.73	4413.67	3934.45	3698.55	3804.64	3972	4136.37	4086.83	4101.44	4367.94	3739.7	3659.19	3967.6	4077.73	3911.54	3852.69	3936.04	5615.79	3639.39	3431.47	3780.17	3880	3741.53	3751.22	3756.59	4760.86	3829.33	3448.49	3655.2	3692.7	3578.55	3558.31	3630.61	4559.66	3848.33	3653.27	3410.89	3514.49	3356.23	3053.72	3510.71	4168.05
1143.79	4813.71	4254.93	4248.79	4165.24	4082.97	4453.97	4255.99	4153.04	4406.88	3939.36	3698.75	3836.5	3978.95	4138.37	4037.62	4066.78	4375.66	3735.91	3668.24	3981.63	4094.11	3901.28	3873.21	3925.57	5581.94	3613.86	3438.57	3779.68	3895.28	3743.59	3738.35	3744.96	4764.08	3837.63	3449.66	3660.11	3704.68	3603.76	3551.03	3600.07	4566.92	3854.56	3661.89	3403.05	3512.22	3337.18	3056.71	3523.93	4140.05
1144.82	4821.4	4235.27	4210.27	4174.85	4077.45	4420.16	4267.21	4172.64	4388.52	3928.41	3682.94	3803.93	3978.19	4138.08	4044.98	4093.4	4365.96	3707.68	3639.87	3981.23	4076.5	3918.01	3862.88	3914.52	5599.67	3635.75	3458.25	3805.18	3875.43	3724.94	3758.34	3732.61	4807.01	3844.65	3443.54	3652.44	3698.38	3587.4	3539.47	3622.96	4536.75	3825.08	3658.35	3410.93	3518.09	3350.42	3047.41	3516.01	4152.9
1145.84	4823.1	4229.33	4235.62	4171.46	4109.21	4455.36	4285.14	4163.95	4410.15	3932.04	3679.85	3801.22	3965.72	4149.07	4063.62	4090.03	4396.55	3732.75	3653.5	4004.97	4085.31	3929.18	3860.97	3935.76	5592.39	3623.21	3459.64	3766.54	3874.71	3743.43	3753.47	3765.84	4761.09	3842.52	3433.14	3680.2	3718.5	3577.04	3565.19	3598.99	4542.72	3849.17	3677.4	3397.39	3496.24	3356.08	3058.69	3537.8	4136.61
1146.87	4841.08	4227.67	4250.96	4166.07	4119.83	4457.42	4264.5	4159.4	4392.64	3928.67	3703.05	3799.07	3972.96	4160.64	4085.12	4103.94	4379.7	3705.67	3664.84	4004.15	4090.7	3930.2	3888.07	3930.14	5589.11	3620.25	3443.03	3793.18	3880.14	3731.92	3742.31	3763.21	4777.73	3851.25	3470.88	3644.25	3696.49	3593.54	3571.2	3631.45	4547.7	3841.69	3659.86	3387.55	3543.11	3361.46	3080.54	3522.02	4159.75
1147.89	4814.06	4249.29	4235.3	4180.97	4097.59	4463.9	4254.01	4156.15	4421.85	3944.01	3705.1	3808.36	3951.92	4147.64	4074.62	4137.56	4360	3732.3	3670.61	3977.18	4088.8	3919.22	3861.16	3951.95	5599.98	3632	3476.14	3781.68	3889.86	3737.27	3755.44	3752.3	4780.95	3840.7	3469.05	3638.16	3724.18	3603.46	3553.63	3590.48	4524.39	3871.49	3662.76	3385.15	3524.27	3366.7	3063.81	3526.39	4165.6
1148.91	4822.04	4261.49	4204.5	4168.15	4092.21	4443.38	4281.8	4189.46	4403.34	3927.35	3721.73	3820.08	3983.45	4162.78	4066.4	4106.47	4374.59	3725.08	3663.81	3969.78	4106.18	3907.95	3865.54	3926.62	5603.41	3648.32	3464.67	3785.19	3887.57	3738.62	3738.86	3758.53	4731.88	3855.43	3451.37	3662.78	3704.45	3584.96	3567.21	3603.94	4523.07	3847.87	3644.09	3397.17	3527.71	3336.08	3061.23	3515.47	4157.74
1149.93	4823.87	4238.83	4233.7	4189.33	4108.83	4464.01	4301.59	4170.48	4403.98	3949.7	3706.78	3818.22	3979.55	4142.92	4081.19	4095.39	4372.17	3741	3642.86	3966.95	4097.28	3928.68	3866.49	3927.71	5613.14	3617.64	3451.78	3780.98	3874.14	3754.54	3747.56	3748.9	4780.24	3837.3	3428.97	3641.11	3716.58	3577.31	3554.08	3589.11	4571.05	3826.1	3663.27	3391.91	3514.86	3353.04	3032.79	3515.26	4153.02
1150.96	4832.71	4238.88	4237.04	4182.94	4077.3	4456.21	4277.81	4168.65	4382.9	3912.47	3694.41	3806.37	3964.22	4171.77	4055.98	4093.44	4377.9	3712.77	3654.49	3967.99	4086.53	3916.99	3864.16	3909.24	5595.86	3618.97	3440.17	3776.19	3902.14	3731.47	3737.83	3717.41	4778.17	3831.75	3427.99	3666.31	3731.7	3572.95	3544.09	3588.43	4511.88	3842.19	3667.17	3385.65	3509.01	3328.28	3061.21	3516.62	4155.73
1151.98	4833.69	4235.22	4223.09	4177.98	4085.92	4416.55	4267.32	4138.11	4410.53	3928.52	3682.6	3804.08	3965.18	4139.19	4060.62	4079.35	4341.34	3691.55	3627.83	3974.3	4091.77	3912.01	3876.25	3910.48	5573.58	3625.72	3430.85	3758.98	3855.29	3715.1	3736.1	3729.21	4759.96	3843.05	3439.88	3649.5	3703.4	3566.73	3534.67	3583.89	4523.42	3835.42	3630.07	3379.81	3501.45	3343.37	3043.77	3503.27	4138.73
1153	4807.67	4230.99	4211.86	4154.6	4061.11	4430.03	4250.25	4145.85	4365.45	3906.86	3695.08	3781.08	3922.28	4128.62	4043.83	4072.55	4329.07	3733.33	3647.32	3945.33	4026.87	3902.32	3837.21	3879.57	5576.16	3608.18	3412.52	3766.77	3868.15	3704.02	3739.95	3762.73	4733.61	3821.07	3424.76	3624.4	3669.67	3566.66	3520.53	3561.06	4516.26	3813.37	3612.11	3365.41	3493.18	3327.32	3043.76	3488.92	4113.01
1154.02	4804.94	4214.19	4207.92	4156.35	4075.73	4424.95	4253.47	4128.31	4351.94	3904.78	3669.14	3781.66	3955.52	4133.9	4026.76	4083.89	4343.37	3690.96	3618.09	3924.22	4049.4	3895.62	3843.16	3866.24	5527.88	3608.22	3408.92	3756.84	3828.72	3686.37	3700.36	3711.81	4721.97	3811.23	3416.36	3610.59	3666.51	3522.16	3518.97	3563.81	4512.51	3818.6	3611.01	3356.14	3499.33	3284.85	3033.76	3464.29	4103.29
1155.04	4781.63	4204.1	4196.69	4146.96	4040.49	4416.14	4238.55	4112.62	4356.01	3894.83	3643.33	3784.51	3913.05	4102.75	4013.84	4064.37	4325.95	3694.45	3616.86	3914.54	4016.07	3890.5	3834.54	3836.62	5531.75	3588.68	3386.31	3726.49	3822.72	3693.86	3738.21	3690.9	4706.33	3773.53	3379.96	3605.5	3669.92	3525.94	3485.26	3545.41	4457.35	3780.26	3624.33	3357.31	3452.49	3285.23	3019.03	3453.08	4072.43
1156.06	4767.32	4188.44	4195.6	4122	4064.83	4412.91	4225.2	4101.64	4341.21	3899.18	3635.96	3736.94	3917.43	4074.61	4005.48	4042.99	4308.97	3701.66	3588.34	3925.28	4011.6	3847.95	3804.06	3864.57	5533.9	3580	3396.84	3720.42	3809.58	3687.21	3685.91	3702.98	4716.12	3765.55	3389.42	3597.26	3629.47	3525.01	3496.27	3539.44	4473.46	3792.78	3599.23	3325.76	3459.36	3294.47	2997.16	3428.87	4086.86
1157.08	4747.88	4197.64	4163.94	4117.04	4041.87	4387.54	4215.85	4110.24	4337.99	3900.8	3640.58	3737.37	3896.67	4065.89	3980.98	4031.62	4309.84	3677.29	3586.97	3910.89	3998.13	3841.4	3792.01	3840.53	5503.48	3561.61	3370.37	3698.21	3788.72	3629.85	3669.47	3680.93	4687.19	3776.42	3366.01	3595.17	3649.31	3490.22	3475.56	3520.47	4475.01	3756.87	3581.7	3330.35	3444.08	3260.71	2978.73	3405.95	4095.14
1158.1	4746.57	4150.12	4135	4089.8	4009.64	4353.45	4203.78	4082.98	4309.06	3859.72	3623.64	3729.09	3894.77	4027.17	3969.76	3999.96	4278.71	3638.93	3589.31	3840.2	3993.37	3825.42	3765.97	3813.19	5479.06	3514.65	3361.48	3694.85	3759.72	3640.63	3646.45	3644.01	4684.84	3724.72	3337.04	3567.08	3574.15	3461.29	3444.57	3499.51	4431.98	3735.82	3577.31	3311.23	3405.67	3218.23	2977.86	3404.31	4058.85
1159.12	4726.98	4164.89	4157.48	4067.98	4007.26	4387.08	4157	4054.58	4331.41	3851.63	3598.4	3706.81	3835.87	4042.88	3959.84	3965.87	4283.15	3654.56	3562.65	3877.66	3966.47	3784.87	3751.63	3801.29	5498.07	3541.4	3355.44	3676.5	3764.44	3595.55	3616.87	3632.67	4666.48	3735.74	3337.36	3555.41	3592.13	3452.07	3434.72	3495.97	4419.67	3738.76	3551.35	3293.97	3405.39	3230.61	2963.28	3400.25	4054.7
1160.14	4716.1	4197.66	4127.68	4075.02	3976.45	4337.13	4150.22	4047.18	4310.33	3861.97	3579.32	3712.38	3859.4	4027.88	3931.62	3971.49	4261.31	3633.05	3548.28	3841.69	3965.14	3761.03	3749.01	3806.96	5504.94	3512.44	3340.69	3670.43	3741.15	3606.9	3600.57	3628.04	4653.56	3719.47	3305.24	3543.46	3561.69	3433.42	3433.44	3463	4415.93	3738.57	3531.11	3257.57	3398.97	3217.56	2953.98	3389.33	4051.41
1161.16	4715.23	4136.57	4124.31	4065.34	3963.21	4329.76	4160.02	4047.49	4297.53	3849.74	3579.65	3687.52	3819.79	4000.44	3903.27	3951.83	4266.32	3619.4	3538.05	3792.29	3914.67	3757.19	3703.39	3775.91	5481.51	3493.19	3329.8	3647.22	3737.58	3569.82	3608.84	3606.98	4634.35	3699.35	3287.84	3542.37	3569.24	3409.49	3387.31	3466.31	4398.76	3698.94	3503.72	3259.88	3371.41	3204.8	2953.4	3360.84	4015.98
1162.18	4704.21	4130.91	4103.5	4015.67	3940.68	4311.25	4124.81	4042.95	4288.6	3801.8	3566.85	3655.52	3808.89	4000.58	3901.62	3939.6	4237.62	3579.75	3517.25	3813.9	3920.63	3740.07	3725.77	3745.86	5482.81	3488.22	3314.76	3652.86	3718.3	3568.74	3594.83	3595.64	4628.28	3686.08	3277.44	3515.13	3551.94	3390.27	3393.03	3412.2	4395.73	3677.03	3507.04	3254.76	3351.71	3179.04	2947.11	3340.63	3961.26
1163.2	4674.19	4131.39	4098.42	3999.71	3935.87	4305.59	4099.03	4021.69	4307.52	3808.14	3546.19	3640.1	3814.13	3972.58	3861.7	3903.51	4243.49	3591.67	3523.88	3801.93	3899.58	3736.09	3683.73	3735.67	5463.39	3485.4	3311.72	3614.79	3698.73	3534.66	3559.67	3565.01	4594.5	3671.81	3259.04	3504.46	3538.78	3386.91	3359.61	3414.81	4393.99	3709.12	3499.94	3242.49	3341.15	3148.56	2921.38	3357.85	3964.69
1164.22	4681.02	4115.88	4090.76	3976.32	3916.49	4284.5	4099.82	3988	4282.72	3806.2	3554.1	3611.1	3763.8	3921.86	3856.91	3907.85	4220.22	3582.73	3484.5	3781.24	3879.83	3691.54	3675.25	3716.77	5431.97	3467.44	3302.26	3619.29	3671.44	3507.58	3553.66	3541.67	4572.43	3666.4	3255.64	3478.51	3511.76	3354.12	3359.76	3389.69	4360.68	3661.21	3494.27	3225.8	3323.02	3150.23	2908.8	3314.64	3959.26
1165.23	4671.43	4109.36	4071.81	3971.79	3907.25	4267.98	4086.04	3977.88	4273.5	3765.54	3503.87	3614.24	3749.76	3924.71	3834.84	3901.19	4204.38	3564.94	3463.56	3768.28	3859.93	3690.42	3666.77	3700.86	5405.98	3457.62	3278.79	3586.23	3660.16	3513.22	3524.36	3534.04	4575.79	3649.13	3252.23	3446.7	3492.6	3343.33	3335.34	3396.73	4321.51	3630.87	3459.88	3200.25	3313.6	3132.33	2895.08	3314.15	3944.97
1166.25	4640.41	4099.27	4040.73	3965.54	3882.3	4281.18	4070.26	3946.77	4215.42	3753.88	3515.35	3588.24	3750.43	3924.56	3821.91	3853.67	4189.96	3551	3466.04	3769.45	3847.74	3683.01	3657.44	3713.1	5397.13	3446.65	3265.04	3577.73	3630.73	3471.71	3505.06	3553.41	4519.58	3640.72	3226.69	3441.32	3474.72	3328.83	3325.92	3384.9	4302.63	3645.68	3447.78	3173.85	3293.19	3098.14	2902.5	3295.08	3956.96
1167.27	4632.68	4054.89	4022.64	3970.58	3856.35	4254.52	4074.62	3960.08	4218.63	3761.08	3494.4	3594.24	3701.67	3905.42	3827.7	3849.72	4151.26	3541.49	3430.96	3726.62	3816.27	3650.31	3640.68	3688.77	5352.99	3411.55	3236	3549.52	3636.01	3467.63	3508.05	3519.5	4521.79	3627.88	3227.43	3419.37	3458.13	3341.76	3310.5	3366.93	4297.03	3616.91	3440.1	3187.59	3265.63	3117.52	2884.2	3294.88	3916.53
1168.29	4602.94	4044.66	4014.27	3907.77	3846.68	4251.15	4018.42	3936.53	4216.55	3747.99	3500.17	3566.67	3714.77	3899.99	3815.48	3855.06	4138.56	3548.7	3458.44	3748.8	3821.23	3662.48	3643.48	3675.29	5324.86	3422.58	3250.82	3569.45	3626.3	3448.98	3483.46	3483.15	4473.01	3594.75	3211.03	3443.28	3454.26	3309.11	3312.79	3341.53	4309.57	3618.85	3429.86	3153.04	3280.64	3098.9	2886.9	3286.1	3897.38
1169.3	4624.78	4057.72	4013.18	3920.24	3838.73	4252.63	4037.64	3934.27	4209.47	3737.62	3460.37	3557.53	3715.44	3875.27	3795.84	3860.83	4180.43	3500.76	3421.64	3700.97	3820.75	3647.64	3646.58	3659.25	5331.15	3400.9	3235.93	3556.95	3627.16	3452.33	3487.45	3514.24	4526.52	3614.77	3202.49	3420.47	3447.24	3286.46	3311.23	3348.99	4282.83	3598.51	3412.61	3150.06	3273.79	3079.99	2868.18	3273.89	3896.95
1170.32	4589.48	4036.49	4001.23	3910.28	3839.21	4216.54	4030.57	3906.59	4183.39	3736.68	3478.42	3527.96	3716.68	3856.69	3792.05	3834.17	4142.73	3522.54	3443.27	3693.14	3821.71	3638.66	3612.82	3666.91	5319.02	3406.51	3250.89	3534.88	3609.3	3441.39	3471.87	3471.9	4493.02	3587.78	3191.23	3425.09	3440.22	3303.82	3269.52	3333.02	4272.38	3623.46	3403.37	3165.51	3247.95	3084.09	2853.89	3260.54	3892.66
1171.34	4587.88	4039.97	3979.15	3925.32	3809.68	4208.6	4015.93	3890.61	4186.6	3712.59	3472.62	3535.96	3696.5	3852.26	3783.13	3814.08	4129.88	3490.6	3426.47	3691.75	3801.67	3610.68	3599.34	3646.29	5294.17	3401.55	3235.28	3543.1	3589.59	3441.17	3459.85	3503.55	4479.24	3580.8	3204.4	3422.71	3435.06	3287.74	3300.53	3358.63	4273.64	3600.27	3415.55	3140.68	3247.82	3091.47	2848.16	3260.05	3898.37
1172.35	4584.29	4038.45	3996.2	3889.78	3846.02	4196.08	4032.87	3910.78	4182.09	3717.65	3486.38	3530.11	3688.88	3856.97	3770.05	3822.85	4137.33	3483.95	3418.95	3702.49	3799.34	3598.13	3598.44	3656.68	5337.46	3388.44	3225.81	3544.31	3585.59	3430.38	3491.13	3480.35	4482.74	3605.1	3192.14	3410.05	3430.62	3297.38	3287.82	3348.94	4266.18	3585.21	3425.45	3144.13	3240.83	3100.85	2861.87	3255.56	3881.94
1173.37	4590.42	4027.08	3983.26	3885.25	3848.63	4197.85	3994.8	3907.52	4189.44	3709.28	3467.44	3527.68	3692.84	3842.54	3761.84	3814.9	4130.63	3510.87	3422.44	3679.81	3801.44	3617.44	3589.53	3641.91	5326.33	3388.48	3248.92	3554.67	3606.73	3425.44	3450.54	3498.72	4512.38	3602.98	3192.45	3409.38	3433.03	3304.17	3266.12	3351.98	4259.3	3596.73	3402.78	3133.3	3253.12	3069.8	2848.43	3250.78	3895.22
1174.38	4541.54	4015.7	3971.31	3891.15	3812.4	4190.05	4025.88	3865.98	4203.36	3719.05	3438.21	3545.68	3681.79	3836.1	3754.63	3818.53	4162.78	3498.93	3409.06	3718.41	3793.83	3642.6	3592.05	3648.3	5332.48	3385.66	3221.74	3537.46	3609.16	3442.22	3483.24	3496.67	4478.75	3563.99	3201.91	3403.43	3452.3	3264.09	3288.55	3321.29	4265.85	3585.11	3423.39	3149.46	3263.85	3070.47	2839.56	3245	3887.36
1175.4	4580.95	4016.33	3990.08	3880.76	3815.87	4181.53	3996.96	3891.01	4193.56	3740.82	3466.26	3519.54	3678.32	3842.81	3757.84	3829.58	4156.65	3501.85	3415.12	3699.87	3814.07	3598.48	3593	3657.68	5361.2	3397.12	3227.27	3561.68	3587.73	3441	3464.66	3472.61	4525.68	3580.73	3224.37	3440.77	3457.14	3309.87	3277.42	3313.04	4286.53	3593.91	3426.86	3149.34	3275.43	3078.57	2866.55	3249.36	3883.22
1176.41	4582.21	4035.38	4003	3901.09	3823.35	4204.88	4007.89	3899.03	4194.2	3747.02	3485.46	3532.83	3700.99	3840.52	3785.2	3837.63	4202.1	3523.06	3426.18	3729.33	3799.03	3639.35	3603.24	3675.06	5438.93	3418.44	3247.66	3551.75	3595.02	3449.63	3475.79	3478.12	4560.04	3616.74	3215.25	3431.81	3459.4	3316.51	3308.85	3355.5	4327.94	3639.71	3436.9	3160.36	3272.16	3078.09	2855.4	3268.73	3908.07
1177.43	4605.19	4078.01	4002.48	3897.56	3823.25	4220.21	4021.54	3866.2	4216.98	3781.64	3483.22	3550.26	3723.66	3865.23	3759.27	3830.26	4202.39	3522.98	3427.95	3728.5	3811.13	3634.23	3606.91	3646.3	5462.79	3424.62	3255.63	3581.68	3615.16	3442.41	3498.92	3504.64	4561.97	3618.62	3223.56	3457.15	3454.1	3312.01	3306.58	3330.82	4326.62	3609.09	3462.08	3168.67	3273.88	3095.61	2847.96	3260.23	3924.92
1178.44	4587.17	4038.92	3992.82	3907.45	3824.87	4225.99	4029.48	3896.94	4244.47	3755.27	3464.99	3552.26	3692.34	3878.8	3781.63	3826.88	4178.55	3528.61	3449.29	3757.82	3802.23	3621.82	3599.72	3642.39	5477.23	3413.09	3280.73	3558.47	3616.74	3440.62	3478.05	3496.72	4587.19	3617.63	3239.16	3437.63	3456.65	3324.22	3290.16	3341.99	4308.74	3643.75	3450.55	3183.84	3263.04	3110.71	2863.66	3279.45	3897.63
1179.45	4624.44	4066.55	4006.45	3912.64	3821.92	4214.47	4045.27	3917.11	4288.96	3773.04	3491.62	3538.55	3702.01	3867.66	3782.99	3847.65	4187.56	3502.96	3458.77	3758.14	3850.47	3659.7	3623.53	3690.2	5440.52	3420.27	3250.41	3555.69	3628.02	3456.4	3471.04	3512.38	4529.83	3620.94	3242.33	3438.1	3488.49	3324.15	3301.74	3359.88	4304.29	3621.84	3440.59	3188.43	3276.19	3115.23	2846.8	3287.53	3912.2
1180.47	4601.85	4054.89	3982.07	3911.1	3834.68	4242.52	4032.77	3902	4253.74	3747.96	3465.67	3564.55	3707.96	3868.37	3769.91	3846.28	4165.29	3521.45	3437.4	3750.17	3820.71	3650.43	3611.62	3649.73	5403.53	3412.87	3263.23	3565.05	3607.74	3484.75	3523.88	3501.61	4499.62	3594.38	3206.93	3455.58	3464.05	3332.93	3299.89	3354.62	4303.4	3605.79	3416.2	3163.31	3289.63	3118.04	2869.5	3263.47	3919.48
1181.48	4567.97	4016.08	3995.42	3894	3850.73	4203.44	4032.56	3916.31	4200.95	3743.3	3485.58	3574.41	3680.78	3888.93	3794.7	3820.19	4145.88	3509.23	3451.17	3739.91	3812.95	3639.31	3608	3681.54	5316.97	3417.2	3246.19	3548.12	3633.45	3460.24	3483.15	3501.26	4514.41	3597.4	3223.1	3440.06	3462.17	3316.57	3296.61	3332.23	4302.95	3604.87	3431.82	3148.77	3280.36	3105	2836.06	3280.98	3920.62
1182.49	4571.09	4025.28	4004.61	3910.47	3817.92	4217.78	4028.64	3895.33	4166.01	3736.21	3461.35	3557.98	3703.59	3884.64	3786.34	3856.67	4139.46	3508.29	3444.65	3717.23	3824.05	3648.76	3617.1	3660.49	5301.55	3405.23	3225.73	3521.48	3589.45	3453.73	3486	3509.49	4509.77	3602.99	3210.84	3443.54	3478.01	3326.78	3315.62	3325.4	4283.35	3621.82	3429.86	3162.22	3286.08	3092.81	2860.91	3272.05	3895.33
1183.51	4567.5	4038.76	3984.24	3918.37	3816.54	4213.12	4040.01	3912.65	4172.64	3733.69	3456.83	3557.7	3727.26	3887.21	3787.84	3843.58	4132.05	3530.64	3451	3724.83	3818.01	3647.21	3618.76	3674.73	5319.56	3414.84	3238.4	3576.7	3617.31	3461.08	3495.27	3493.58	4513.7	3616.43	3222.59	3438.87	3457.14	3347.28	3323.05	3348	4271.18	3602.91	3446.18	3155.24	3273.38	3106.62	2866.76	3275.7	3902.47
1184.52	4527.48	4026.96	3990.01	3929.98	3828.87	4211.46	4039.65	3890.53	4188.71	3719.04	3468.03	3549.55	3721.65	3856.06	3802.63	3844.49	4130.63	3526.28	3428.62	3722.58	3818.68	3626.66	3619.86	3663.4	5330.71	3422.73	3235.94	3554.2	3611.6	3475	3490.11	3523.66	4489.06	3598.74	3201.33	3423.92	3465.83	3332.92	3323.63	3356.32	4273.3	3614.86	3444.51	3159.26	3269.82	3079.43	2887.32	3276.21	3899.9
1185.53	4525.46	4003.73	3996.64	3911.45	3836.06	4185.23	4039.73	3900.13	4190.06	3688.09	3466.94	3558.13	3702.18	3850.06	3779.56	3813.12	4116.93	3512.91	3435.11	3701.46	3814.64	3654.82	3620.81	3662.35	5315.72	3432.05	3226.76	3549.13	3625.03	3448.35	3489.24	3484.04	4509.28	3611.89	3205.64	3438.54	3455.82	3308.41	3320.93	3338.07	4277.98	3609.38	3447.41	3176.29	3264.12	3092.24	2857.74	3279.15	3908.03
1186.54	4545.16	4036.21	4008.12	3898.49	3827.68	4202.57	4025.95	3877.16	4157.98	3713.44	3462.56	3544.98	3693.56	3874.77	3796.63	3842.74	4126.52	3508.12	3436.45	3717.21	3817.31	3635.98	3610.76	3659.73	5285.3	3387.95	3232.01	3547.49	3610.74	3478.7	3480.52	3513.12	4496.35	3587.63	3196.95	3421.45	3459.08	3314.34	3292.79	3353.1	4265.1	3608.89	3414.45	3187.45	3282.13	3093.05	2865.44	3275.8	3868.75
1187.55	4548.14	4005.98	3963.03	3882.95	3835.73	4213.34	4002.6	3914.9	4169.47	3722.63	3486.47	3541.7	3700.66	3883.91	3799.42	3818.65	4124.96	3508.61	3443.22	3712.67	3810.41	3651.15	3606.71	3673.4	5306.73	3401.98	3231.11	3563.14	3635.46	3488.05	3484.36	3487.06	4494	3602.93	3211.27	3456.07	3451.92	3320.98	3293.8	3342.84	4264.22	3610.84	3412.92	3148.33	3302.57	3112.28	2843.15	3294.45	3910.6
1188.56	4532.83	3996.32	3984.52	3895.42	3823.34	4192.25	4014.39	3900.21	4149.82	3714.69	3470.67	3561.84	3711.33	3869.33	3771.77	3842.85	4115.69	3512.38	3423.13	3724.41	3822.65	3644.74	3617.09	3657.35	5291.46	3406.88	3233.07	3544.78	3621.32	3456.11	3493.2	3494.29	4492.22	3615.52	3198.72	3416.26	3466.91	3305.19	3303.09	3358.02	4271.19	3610.5	3433.24	3176.5	3281.01	3114.66	2868.14	3271.67	3914.17
1189.58	4517.38	4024.66	3980.86	3932.75	3822.68	4183.31	4005.33	3911.81	4151.17	3703.03	3474.72	3565.85	3720.29	3876.61	3781.42	3862.19	4151.98	3494.3	3436.05	3735.16	3828.18	3655.33	3633.33	3657.73	5311.89	3417.77	3260.46	3549.14	3628.46	3491.04	3506.76	3494.66	4501.86	3600.68	3212.47	3407.31	3471.6	3331.97	3313.81	3361.48	4277.59	3616.16	3423.28	3185.52	3289.74	3123.76	2864.41	3289.46	3906.45
1190.59	4537.51	3996.29	4006.91	3886.79	3835.15	4207.79	4016.55	3885.69	4185.8	3711.23	3460.92	3571.99	3722.53	3882.47	3804.92	3859.67	4139.71	3533.79	3448.53	3716.05	3839	3649.49	3624.57	3663.26	5302.04	3422.52	3258.86	3553.5	3618.75	3506.1	3516.61	3515.75	4507.08	3609.12	3244.06	3462.5	3492.3	3331.9	3334.11	3387.65	4278.14	3612.25	3444.04	3188.69	3294.89	3110	2892.26	3299.82	3912.16
1191.6	4543.91	4014.06	3983.54	3898.83	3851.34	4208.42	4039.48	3924.43	4171.01	3747.86	3473.26	3587.99	3714.34	3892.89	3804.42	3865.44	4146.3	3529.14	3466.59	3717.65	3844.24	3662.66	3657.38	3702.35	5310.48	3425.56	3275.1	3568.15	3666.18	3486.16	3509.31	3526.26	4506.44	3632.28	3241.66	3463.83	3470.57	3363.68	3358.12	3401.68	4298.25	3620.48	3449.79	3216.14	3314.05	3129.67	2882.25	3315.05	3915.3
1192.61	4549.32	4031.4	4010.31	3935.44	3855.25	4170.76	4045.56	3932.89	4163.07	3733.77	3505.88	3602.85	3721.87	3912.6	3833.06	3863.49	4134.74	3540.06	3468.21	3750.68	3857.2	3694.68	3655.33	3706.88	5312.2	3402.45	3265.35	3568.36	3660.03	3510.23	3530.72	3530.63	4503.37	3646.73	3267.55	3473.88	3504.98	3369.18	3351.55	3396.57	4296.8	3654.57	3478.26	3202.59	3321.91	3152.48	2912.24	3298.55	3941.58
1193.62	4537.45	4014.02	3992.22	3945.48	3855.3	4232.1	4035.35	3923.48	4187.85	3739.54	3505.79	3592.14	3727.97	3932.88	3828.7	3869.54	4146.9	3549.7	3477.84	3777.85	3855.58	3704.7	3685.71	3708.97	5335.5	3439.2	3274.74	3584.29	3676.32	3526.86	3552.71	3551.58	4531.88	3640.74	3261.72	3474.22	3533.25	3382.1	3372.13	3387.75	4338.2	3656.38	3457.02	3218.33	3332.07	3158.28	2902.95	3331.2	3952.43
1194.63	4513.57	4009.79	3991.71	3946.23	3856.06	4242.3	4061.14	3945.8	4188.91	3744.46	3508.99	3621.71	3758.36	3937.02	3828.78	3896.17	4147.2	3573.47	3498.47	3800.17	3879.4	3729.15	3698.23	3736.5	5325.08	3465.95	3307.99	3603.65	3673.18	3552.07	3535.27	3581.23	4544.38	3643.62	3279.32	3478.7	3534.94	3410.03	3401.57	3445.92	4346.89	3681.61	3492.77	3245.64	3335.79	3176.09	2925.65	3358.42	3972.86
1195.63	4563.41	4058.56	4047.05	3963.7	3895.39	4232.92	4083.51	3965.82	4192.98	3782.66	3516.76	3637.28	3786.17	3973.59	3873.28	3916.36	4168.35	3589.97	3512.1	3816.63	3919.93	3745.74	3715.04	3740.02	5392.37	3487.56	3315.95	3623.58	3712.04	3573.99	3612.68	3578.6	4571.6	3679.35	3304.77	3521.46	3556.64	3427.1	3408	3434.81	4349.29	3678.13	3529.67	3251.38	3374.66	3199.9	2938.36	3359.07	3987.85
1196.64	4554.1	4061.76	4052.82	3989.31	3907.01	4299.69	4099.44	3999.99	4226.04	3815.85	3576.38	3658	3804.56	3974.73	3908.06	3936.85	4218.08	3592.31	3536.58	3832.23	3933.6	3777.47	3727.85	3758.97	5363.24	3496.88	3329.49	3656.52	3759.18	3621.48	3618.81	3620.12	4569.24	3698.08	3313.09	3565.79	3595.91	3445.45	3417.01	3475.12	4394.27	3703.79	3559.42	3303.11	3425.82	3224.57	2979.2	3390.15	3989.71
1197.65	4584.8	4057.52	4055.45	4014.5	3930.2	4256.75	4101.95	3990.73	4254.96	3792.34	3575.01	3694.29	3825.94	3993.44	3898.13	3959.04	4192.38	3606.52	3540.78	3845.41	3953.41	3811.64	3733.95	3784.93	5405.96	3485.92	3334.17	3686.45	3752.75	3634.98	3634.23	3656.49	4603.17	3725.1	3336.26	3533.99	3605.75	3471.66	3451.31	3499.44	4386.67	3730.45	3552.46	3268.85	3424.26	3261.1	2970.76	3429.52	3999.13
1198.66	4603.63	4078.72	4090.07	4046.54	3978.1	4324.52	4138.88	4032.05	4266.03	3824.68	3591.77	3716.29	3862.04	4046.29	3965.63	4017.38	4242.82	3629.73	3575.12	3865.58	4001.22	3826.23	3771.33	3806.74	5438.11	3536.1	3339.13	3693.23	3768.18	3640.9	3677.07	3657.43	4651.96	3739.69	3333	3592.61	3622.02	3491.73	3489.03	3492.33	4413.36	3746.82	3567.5	3318.16	3447.13	3277.48	2988.04	3420.31	4024.56
1199.67	4610.76	4072.63	4105.84	4056.01	3969.3	4309.57	4164.96	4024.93	4259.23	3843.02	3606.54	3738.57	3874.43	4064.57	3968.56	3994.72	4252.12	3659.36	3555.75	3897.47	3991.75	3829.82	3817.99	3824.83	5432.69	3545.85	3375.66	3697.02	3810.61	3639.67	3688.06	3654.09	4645.04	3743.85	3385.45	3585.08	3625.86	3510.66	3497.18	3503.65	4432.33	3763.2	3563.12	3317.18	3427.28	3282.57	2996.6	3422.39	4030.84
1200.68	4608.74	4100.54	4121.18	4098.33	3986.06	4335.91	4169.89	4037.38	4275.58	3858.94	3605.02	3723.72	3886.24	4038.28	3980.78	4006.06	4254.28	3651.99	3548.52	3882.64	4006.57	3850.12	3789.8	3834.07	5454.99	3548.74	3388.34	3696.1	3804.9	3661.6	3682.62	3655.46	4672.54	3757.01	3364.77	3595.7	3623.7	3539.29	3479.47	3537.11	4416.45	3743.43	3576.44	3349.21	3450.01	3299.38	2994.88	3411.04	4070.26
1201.68	4610	4109.03	4103.52	4067.51	3995.53	4349.25	4187.54	4056.41	4281.07	3844.14	3614.36	3729.29	3871.2	4067.14	3967.28	4008.11	4244.29	3651.63	3593.72	3889.96	3989.1	3847	3795.9	3837.45	5470.85	3564.49	3393.45	3690.74	3791.47	3673.8	3681.32	3668.97	4612.33	3763.02	3367.94	3595.61	3611.11	3532.79	3497.48	3520	4422.85	3779.95	3583.34	3340.09	3462.3	3283.33	3022.15	3432.26	4039.83
1202.69	4634.13	4100.22	4120.87	4063.27	4003.44	4363.74	4157.33	4036.44	4280.56	3845.76	3619.13	3725.72	3886.87	4046.56	3982.21	4019.31	4245.3	3654.55	3576.63	3881.99	4006.48	3821.88	3798.42	3815.69	5425.86	3571.38	3365.69	3678.67	3807.18	3680.87	3692.59	3675.35	4643.26	3789.9	3370.25	3585.94	3635.23	3512.43	3477.34	3520.46	4414.54	3755.9	3577.38	3324.68	3440.03	3287.14	3010.72	3439.91	4034.4
1203.7	4604.68	4087.71	4092.21	4086.02	3984.48	4319.94	4153.98	4040.04	4264.63	3842.11	3604.18	3718.44	3871.54	4052.99	3949.28	4007.08	4231.03	3611.18	3572.4	3867.45	4006.44	3823.04	3802.23	3808.5	5437.58	3555.99	3365.8	3705.89	3794.04	3678.36	3673.44	3647.86	4647.76	3760.2	3328.99	3563.71	3628.07	3501.64	3462.78	3516.77	4424.08	3747.84	3586.56	3318.56	3433.61	3276.1	2974.28	3403.56	4065.25
1204.7	4635.37	4110.33	4141.26	4070.63	3989.1	4368.42	4168.06	4019.35	4290.26	3851.59	3591.67	3720.29	3886.07	4040.41	3971.35	3988.99	4234.19	3643.53	3602.46	3876.91	3993.4	3838.92	3779.9	3802.17	5410.59	3534.6	3366.05	3697.82	3802.33	3667.28	3655.99	3668.52	4635.41	3755.07	3364.02	3596.33	3603.34	3507.14	3440.36	3511.52	4410.49	3758.5	3573.46	3326.58	3426.91	3282.33	2974.55	3397.49	4018.96
1205.71	4619.78	4115.82	4126.03	4052.25	3986.58	4325.76	4152.99	4042.95	4272.9	3849.65	3591	3704.01	3845.88	4014.55	3953.71	3998.19	4202.77	3662.31	3550.23	3860.08	3987.35	3797.65	3778.71	3817.41	5393.17	3542.06	3355.15	3669.61	3783.61	3651.63	3636.12	3642.17	4611.91	3719.23	3325.91	3567.09	3610.32	3496.06	3457.65	3472.41	4396.74	3726.17	3571.65	3314.61	3401.63	3256	2968.83	3378.86	4002.96
1206.72	4601.05	4082.3	4100.37	4054.43	3968.63	4319.67	4143.07	4014.12	4266.96	3807.7	3576.77	3678.3	3819.69	4006.12	3913.64	3960.52	4218.79	3599.09	3546.85	3850.97	3958.6	3776.67	3751.66	3780.79	5407.04	3525.53	3334.12	3648.68	3737.19	3600.84	3609.83	3608.26	4589.27	3694.25	3305.5	3523.57	3574.02	3439.99	3422.52	3458.87	4392.86	3685.26	3523.69	3272.77	3384.22	3237.1	2957.82	3368.51	3989.81
1207.72	4567.6	4060.21	4068.86	4025.18	3917.53	4265.44	4132.29	3982.43	4228.6	3777.76	3539.97	3672.3	3824.22	3991.54	3899.99	3935.29	4189.37	3547.72	3524.91	3821.86	3931.55	3741.55	3716.18	3739.74	5381.33	3505.42	3316.36	3636.61	3691.76	3571.47	3601.24	3595.2	4554.49	3695.41	3299.25	3513.76	3554.14	3425.2	3396.81	3431.33	4322.69	3683.34	3507.3	3230.65	3357.37	3194.76	2916.38	3360.44	3969.24
1208.73	4533.58	4035.69	4050.77	3986.22	3914.86	4261.35	4090.23	3944.74	4209.23	3777.53	3514.02	3641.44	3785.75	3932.68	3866.35	3896.63	4164.1	3576.78	3478.82	3783.18	3913.94	3715.71	3701.42	3746.41	5342.05	3480.17	3295.75	3601.69	3717.62	3555.96	3546.37	3555.72	4549.85	3666.71	3259.7	3488.52	3515.7	3407.27	3388.11	3398.5	4325.52	3694.72	3469.2	3225.96	3345.1	3165.43	2909.94	3308.95	3952.95
1209.73	4533.7	4053.03	4042.11	3974.98	3898.34	4219.98	4038.45	3931.77	4206.72	3769.01	3491.22	3610.3	3769.42	3905.1	3838.14	3850.83	4141.4	3529.7	3475.59	3758.92	3882.04	3719.31	3665.23	3688.36	5373.49	3445.07	3256.57	3600.19	3670.9	3515.46	3581.07	3531.23	4554.93	3643.44	3253.59	3452.86	3502.39	3370.19	3360.11	3391.67	4275.93	3632.67	3483.38	3203.7	3294.4	3142.38	2893.08	3316.46	3905.09
1210.74	4523.54	4004.09	4046.74	3967.02	3888.67	4240.75	4035.67	3919.94	4187.5	3742.5	3516.84	3599.59	3721.81	3908.39	3837.07	3847.17	4132.7	3525.91	3482.36	3752.52	3853.57	3713.18	3637.04	3690.89	5339.78	3434.82	3245.11	3581.26	3658.05	3518.95	3538.06	3524.17	4488.14	3600.6	3242.04	3445.19	3501.09	3360.83	3346.12	3356.42	4296.47	3635.47	3445.42	3207.58	3274.41	3138.48	2892.21	3290.54	3902.8
1211.74	4510.09	4010	3987.65	3923.2	3849.58	4179.81	4018.32	3900.53	4168.71	3734.41	3471.61	3593.88	3697.48	3875.81	3806.28	3847.22	4125.85	3520.69	3429.7	3752.98	3835.1	3680.06	3647.42	3663.55	5320.36	3402.42	3233.64	3565.05	3634.19	3498.44	3497.9	3519.69	4507.93	3626.62	3233.64	3446.1	3491.07	3341.47	3320.13	3357.17	4265.16	3608.99	3444.6	3173.75	3286.85	3129.29	2860.49	3270.19	3893.79
1212.74	4486.21	3989.62	3982.42	3904.53	3828.05	4189.43	4012.54	3883.42	4149.49	3705.33	3443.66	3574.45	3713.29	3857.24	3787.07	3837.99	4103.15	3526.32	3442.47	3713.73	3797.77	3660.22	3618.94	3650.22	5322.37	3403.17	3229.89	3526.84	3617.19	3453.22	3502.89	3498.34	4471.44	3584.07	3230.67	3442.29	3468.34	3329.11	3305.85	3325.05	4247.99	3590.22	3418.64	3165.77	3284.29	3090.81	2873.62	3254.69	3860.65
1213.75	4473.76	3987.68	3939.33	3891.99	3805.67	4178.77	4004.47	3840.87	4111.26	3698.53	3458.57	3531.31	3680.39	3842.95	3770.14	3812.61	4098.88	3487.38	3429.53	3705.62	3788.15	3626.67	3611.46	3629.6	5326.95	3388.35	3225.28	3535.34	3618.05	3449.43	3461.45	3478.86	4490.94	3570.51	3186.55	3427.2	3467.04	3322.18	3281.57	3338.94	4255.82	3590.88	3424.83	3155.22	3266.3	3094.77	2863.89	3275.2	3879.64
1214.75	4458.17	3982.45	3947.1	3867.46	3786.72	4181.26	3960.12	3868.18	4160.33	3692.3	3437.06	3532.02	3697.06	3843.51	3766.93	3787.52	4122.61	3489.45	3392.3	3695.79	3801.54	3623.26	3603.84	3636.98	5297.39	3404.25	3226.67	3567.99	3609.91	3475.49	3491.44	3468.37	4480.01	3582.81	3218.44	3404.39	3450.59	3300.11	3305.72	3342.69	4266.37	3599.11	3422.01	3169.96	3263.88	3095.58	2867.88	3248.42	3867.21
1215.76	4446.87	3945.79	3940.73	3867.79	3811.63	4160.6	3971.34	3830.64	4164.68	3691.35	3441.68	3544.17	3677.73	3820.37	3758.14	3794.86	4121.33	3488.65	3406.36	3705.68	3793.21	3643.43	3616.8	3627.36	5343.4	3374.28	3223.06	3546.78	3580.19	3449.55	3464.42	3468.31	4490.37	3574.26	3207.18	3408.15	3452.43	3324.03	3297.59	3334.01	4257.34	3588.78	3393.77	3165.41	3253.04	3105.67	2844.73	3239.93	3850.49
1216.76	4484.99	3965.98	3947.64	3877.11	3815.67	4176.23	3985.27	3858.38	4148.03	3703.41	3464.73	3520.88	3695.55	3832.22	3761.35	3778.63	4125.49	3486.29	3422.7	3720.57	3807.02	3648.88	3594.46	3628.6	5374.84	3404.75	3238.17	3581.14	3612.05	3475.19	3483.69	3480.97	4511.73	3584.99	3228.78	3428.49	3453.13	3318.53	3296.46	3328.18	4277.6	3627.15	3435.38	3164.86	3277.48	3106.77	2853.72	3256.15	3871.49
1217.76	4449.97	3978.32	3949.41	3864.01	3796.72	4162.57	3986.21	3856.12	4180.09	3727.04	3448.93	3531.6	3672.65	3861.64	3762.14	3805.26	4120.93	3513.92	3429.33	3736.6	3800.7	3644.61	3588.13	3632.41	5379.99	3434.78	3216.85	3579.64	3624.05	3458.97	3483.25	3488.06	4529.09	3600.72	3228.95	3467.96	3458.54	3322.17	3315.46	3361.64	4301.86	3617.1	3442.99	3160.31	3302.92	3112	2868.28	3252.09	3882.06
1218.76	4465.52	3985.09	3930.04	3887.48	3792.62	4163.48	3986	3848.86	4209.72	3725.24	3450.84	3534.17	3680.17	3852.93	3778.07	3794.17	4148.09	3511.12	3443.52	3736.48	3818.65	3648.92	3616.08	3645.37	5415.99	3416.68	3253.95	3583.14	3627.2	3469.75	3475.95	3484.43	4556.45	3618.31	3244.12	3472.16	3489.38	3344.38	3334.47	3344.39	4305.97	3613.47	3461.03	3150.76	3304.36	3114.67	2864.99	3247.02	3885.91
1219.77	4475.22	3958.43	3953.95	3867.09	3797.53	4190.53	3994.94	3857.75	4213.36	3726.15	3420.04	3569.46	3682.13	3888.49	3795.71	3844.08	4161.39	3509.19	3426.01	3764.8	3839.47	3646.08	3614.03	3665.89	5447.15	3443.71	3260.63	3602.64	3655.34	3496.67	3492.23	3483.94	4583.39	3616.33	3241.15	3483.92	3472.65	3347.02	3353.62	3349.56	4298.81	3651.7	3475.5	3208.93	3307.37	3118.34	2862.41	3250.39	3877.76
1220.77	4471.34	3994.92	3941.44	3894.7	3785.43	4218.02	3978.58	3858.34	4221.99	3734.06	3455.66	3543.6	3698.66	3888.06	3795.36	3817.99	4180.69	3540.68	3453.64	3771.97	3856.14	3672.96	3633.7	3672.13	5458.01	3431.32	3281.59	3616	3660.63	3523.16	3493.93	3498.31	4589.46	3629.06	3252.18	3490.25	3516.34	3390.8	3350.77	3354.16	4323.64	3639.65	3489.4	3199.52	3297.09	3134.58	2876.11	3308.61	3922.05
1221.77	4490.46	4011.26	3999.49	3892.03	3828.77	4184.21	4010.09	3892.8	4244.2	3752.4	3484.72	3602.03	3730.19	3885.63	3809.71	3836.61	4206.85	3540.6	3448.41	3777.01	3863.24	3676.26	3633.36	3714.08	5502.31	3479.93	3296.41	3659.08	3669.34	3533.65	3549.34	3528.69	4637.25	3668.93	3265.77	3509.87	3517.04	3388.73	3340.21	3374.34	4357.32	3682.74	3490.29	3217.83	3342.68	3169.1	2908.1	3297.68	3959.18
1222.77	4512.16	4027.17	3983.98	3926.35	3825.1	4255.84	4015.45	3888.11	4245.98	3777.6	3528.34	3610.46	3754.86	3933.77	3848.07	3860.81	4220.14	3574.23	3515.18	3832.61	3902.05	3741.43	3691.32	3712.32	5576.46	3490.68	3308.52	3680.01	3707.34	3557.72	3553.9	3539.91	4655.75	3682.66	3307.52	3558.78	3543.59	3439.8	3380.79	3413.65	4419.15	3692.97	3545.05	3261.14	3344.69	3201.2	2903.66	3342.48	3990.18
1223.77	4542.14	4050.08	4005.17	3929.96	3866.43	4255.9	4045.96	3903	4293.61	3785.95	3518.25	3644.89	3777.39	3924.76	3858.86	3892.43	4249.73	3569.15	3504.52	3854.07	3921.72	3736.87	3685.13	3709.7	5567.46	3482.72	3308.91	3699.65	3733.91	3581.49	3586.46	3559	4660.11	3708.25	3302.4	3571.69	3579.72	3423.44	3390.08	3408.26	4422.99	3699.92	3546.95	3276.59	3391.56	3199.01	2945.51	3344.13	3988.75
1224.77	4536.55	4061.56	4036.09	3969.58	3888.05	4277.1	4072.18	3935.88	4322.39	3794.14	3539.31	3661.18	3810.49	3991.04	3896.64	3925.34	4264.6	3597.07	3514.29	3880.38	3953.97	3781.32	3714.79	3770.23	5613.19	3509.04	3341.44	3730.73	3745.63	3583.41	3627.59	3593.94	4707.04	3731.13	3351.43	3581.88	3622.84	3479.79	3430.23	3474.29	4449.96	3758.01	3592.42	3309.62	3404.42	3238.1	2962.93	3395.35	4007.6
1225.77	4558.53	4064.04	4042.57	3995.47	3910.1	4312.72	4084.54	3963.76	4350.03	3838.2	3577.93	3674.32	3830.87	3995.04	3920.86	3936.4	4304.33	3647.56	3572.06	3919.99	3975.78	3803.77	3754.89	3799.61	5674.91	3557.65	3367.83	3746.09	3775.06	3644.76	3657.72	3634.46	4758.55	3757.57	3389.6	3642.5	3625.4	3518.71	3462.67	3494.32	4454.5	3802.96	3610.89	3323.93	3448.58	3266.91	2965.35	3426.28	4041.45
1226.77	4621.51	4091.96	4090.63	3998.08	3953.72	4317.78	4111.05	4014.36	4352.23	3876.26	3581.84	3720.9	3849.26	4046.32	3961.93	3997.59	4325.77	3662.34	3601.11	3947.45	4015.6	3869.94	3818.41	3810.27	5704.06	3577.68	3392.65	3787.45	3833.06	3697.4	3687.71	3680.54	4779.62	3783.44	3422.91	3656.98	3670.95	3534.78	3483.82	3526.64	4498.19	3828.05	3637.64	3354.81	3457.31	3309.72	3019.2	3425.51	4079.17
1227.77	4610.63	4101.3	4082.25	4047.98	3964.91	4344.12	4134.41	4024.39	4392.3	3883.31	3632.18	3763.04	3879.64	4087.03	3991.72	4026.93	4350.21	3689.4	3596.17	3976.91	4084.98	3900.24	3849.65	3853.94	5728.36	3618.15	3389.19	3789.95	3875.2	3697.61	3731.41	3689.63	4800.55	3835.18	3426.65	3693.17	3711.65	3587.28	3529.26	3576.38	4544.17	3836.99	3646.11	3397.12	3499.32	3353.1	3018.04	3483.16	4127.31
1228.77	4652.75	4140.35	4147.59	4108.31	3998.96	4389.32	4197.06	4063.41	4418.93	3922.8	3647.66	3814.76	3947.17	4157.03	4055.07	4056.42	4369.65	3725.61	3676.8	4032.79	4088.8	3957.12	3871.31	3914.9	5741.65	3657.75	3463.44	3858.88	3926.06	3791.1	3770.11	3779.14	4860.49	3861.91	3488.25	3753.65	3761.35	3658.21	3606.41	3639.27	4599.57	3911.8	3713.72	3452.28	3567.33	3409.34	3070.61	3518.95	4164.16
1229.77	4686.02	4166.69	4171.51	4141.35	4027	4425.09	4247.71	4093.16	4442.57	3936.43	3705.86	3855.76	3984.55	4179.88	4071.86	4119.18	4407.24	3761.82	3673	4079.11	4119.04	3978.42	3926.69	3971.13	5744.66	3713.08	3506.68	3884.24	3947.35	3837.59	3806.24	3791.66	4901.56	3911.92	3521.57	3782.84	3782.33	3681.27	3630.84	3666.02	4614.83	3927.89	3762.76	3475.88	3593.63	3439.15	3108.31	3552.46	4223.01
1230.77	4704.43	4212.6	4214.28	4207.39	4118.19	4469	4305.22	4166.47	4462.2	3981.34	3755.05	3895.33	4067.22	4235.59	4143.07	4155.09	4445.68	3773.59	3745.48	4132.57	4216.57	4035.02	3996.79	3986.23	5781.95	3729.4	3532.79	3937.74	4010.78	3884.66	3878.08	3823.74	4908.49	3951.08	3553.74	3823.46	3865.31	3739.06	3687.42	3695.48	4664.94	3955.69	3797.95	3542.47	3622.21	3509.25	3146.16	3607.82	4259.01
1231.77	4700.69	4245.8	4259.62	4245	4154.67	4513.91	4328.01	4213.21	4522.26	4022.82	3777.39	3946.62	4084.9	4272.59	4189.29	4202.72	4460.98	3824.8	3777.39	4142.46	4237.67	4080.18	4020.17	4041.75	5824.39	3776.15	3559.61	3951.96	4027.78	3908.58	3921.64	3875.83	4962.71	3987.1	3565.19	3849.79	3881.29	3783.7	3707.43	3751.08	4676.92	4016.35	3844.41	3566.35	3690.22	3543.34	3154.86	3650.33	4287.43
1232.76	4733.96	4274.42	4295.39	4287.61	4195.72	4563.54	4353.08	4229.66	4531.33	4039.31	3797.88	3951.9	4122.57	4316.15	4208.36	4260.92	4496.85	3824.15	3802.59	4213.92	4241.34	4117.63	4049.98	4052.42	5876.68	3784.04	3569	3962.03	4063.92	3923.78	3929.63	3917.05	4990.78	3993.83	3589.08	3876.41	3887.85	3799.76	3713.3	3760.82	4722.46	4046.15	3845.6	3554.95	3720.52	3537.29	3169.57	3649.55	4297.71
1233.76	4791.94	4278.48	4320.87	4296.51	4225.34	4601.02	4362.45	4230.69	4550.82	4055.08	3790.64	3989.19	4132.52	4340.15	4228.58	4246.26	4526.44	3875.35	3838.36	4196.66	4309.3	4131.36	4067.79	4071.09	5897.84	3829.08	3620.96	4020.39	4102.64	4000.13	3963.47	3901.57	5040.86	4044.14	3646.39	3909.46	3944.69	3825.4	3761.16	3798.43	4731.44	4064.81	3876.07	3606.83	3719.67	3544.82	3227.56	3702.05	4309
1234.76	4805.49	4322.39	4333.64	4321.55	4215.24	4624.36	4392.81	4272.43	4597.45	4079.42	3841.55	4039.34	4180.77	4371.86	4274.36	4300.88	4558.02	3874.56	3852.99	4223.69	4310.11	4180.1	4095.17	4106.47	5960.7	3830.54	3637.78	4041.61	4122.49	4008.05	3971.03	3959.08	5081.93	4086.87	3704.56	3969.51	3981.81	3872.04	3785.03	3822.6	4808.41	4119.05	3907.82	3614.42	3752.54	3612.48	3219.4	3715.42	4361.85
1235.76	4857.18	4319.59	4376.55	4333.87	4273.43	4636.27	4404.17	4307.6	4622.23	4093.19	3844.61	4050.05	4192.44	4409.29	4286.29	4322.93	4607.75	3935.62	3871.33	4288.58	4369.07	4232.69	4137.12	4137.14	6095	3871.58	3677.17	4094.11	4163.64	4050.55	4007.87	4009.6	5142.01	4120.31	3698.16	3999.7	4020.79	3878.83	3793.32	3854.77	4859.96	4131.14	3953.58	3666.16	3785.27	3651.15	3260.82	3731.64	4418.56
1236.75	4844.88	4353.93	4394.04	4378.91	4283.91	4684.76	4440.97	4332.34	4661.15	4189.53	3898.09	4078.91	4218.39	4438.71	4351.5	4377.56	4664.33	3958.83	3906.25	4340.61	4401.88	4257.71	4185.93	4154.66	6175	3953.19	3721.99	4116.18	4212.35	4078.18	4061.58	4013.4	5232.37	4130.61	3756.33	4036.04	4027.06	3928.47	3837.76	3909.38	4907.5	4174.51	3999.33	3710.47	3846.99	3688.1	3281.24	3785.58	4453.7
1237.75	4915.14	4374.41	4407.24	4424.81	4322.38	4718.96	4499.33	4349.23	4734.5	4202.16	3935.71	4123.48	4264.92	4474.71	4355.72	4409.75	4724.77	4006.18	3948.59	4391.64	4457.98	4289.59	4206.31	4201.47	6247.58	3969.08	3747.81	4179.54	4248.5	4136.53	4105.56	4067.34	5235.73	4175.06	3792.79	4091.8	4095.9	3977.39	3881.05	3937.98	4925.19	4230.46	4036.94	3741.49	3850.72	3714.49	3318.38	3799.65	4475.41
1238.75	4950.7	4413.18	4444.58	4455.85	4352.57	4767.72	4517.26	4392.82	4783.42	4255.79	3944.48	4175.63	4284.74	4519.56	4415.93	4413.52	4727.65	4027.24	3977.36	4442.1	4480.8	4322.18	4234.69	4238.14	6282.16	4004.12	3789.49	4198.19	4279.21	4162.02	4120.26	4079.14	5296.23	4174.36	3783.53	4117.85	4115.6	4012.03	3892.06	3938.44	4996.31	4270.69	4071.41	3754.37	3908.3	3749.72	3340.51	3817.73	4505.69
1239.74	4979.68	4457.52	4454.2	4482.75	4375.19	4792.92	4547.63	4421.42	4784.91	4270.27	3985.54	4175.49	4332.55	4538.27	4428.58	4433.86	4710.52	4046.02	3982.56	4435.85	4469.04	4346.34	4268.93	4256.09	6279.17	3978.87	3778.88	4221.83	4275.5	4216.8	4145.54	4089.22	5262.02	4220.66	3804.27	4118.18	4094.44	4039.81	3942.78	3969.04	4979.28	4249.07	4071.88	3769.25	3893.45	3760.82	3334.5	3840.24	4506.4
1240.74	4990.37	4473.29	4511.4	4522.5	4388.24	4826.98	4594.28	4443.59	4835.69	4234.33	3992.02	4220.34	4336.22	4550.98	4450.65	4443.63	4736.82	4035.94	4004.76	4438.59	4486.99	4364.08	4263.02	4258.9	6231.32	4013.19	3774.42	4195.62	4285.36	4188.87	4156.1	4083.6	5291.81	4206.11	3801.44	4110.23	4093.42	4054.74	3916.93	3970.79	4965.4	4250.73	4053.35	3771.84	3882.47	3746.06	3355.2	3837.46	4480.97
1241.74	5012.92	4479.06	4494.17	4533.97	4416.29	4825.75	4563.07	4426.33	4786.33	4264.24	3967.07	4209.06	4323.89	4520.55	4411.15	4429.11	4686.97	4011	3964.38	4397.77	4503.1	4323.52	4247.26	4231.14	6173.76	3983.65	3758.95	4145.41	4271.93	4137.93	4113.51	4079.4	5197.03	4160.41	3775.9	4062.57	4063.55	4008.38	3908.08	3934.82	4897.51	4212.67	4002.96	3718.15	3867.48	3708.87	3298.05	3808.97	4464.68
1242.73	4939.9	4450.83	4491.66	4499.15	4405.76	4763.37	4546.29	4398.93	4720.53	4194.44	3948.69	4174.2	4309.28	4512.11	4387.79	4362.88	4643.27	3970.06	3949.01	4377.65	4426.91	4283.69	4210.5	4172.24	6064.2	3946.97	3719.48	4111.48	4211.93	4107.57	4046.36	4039.91	5134.24	4103.43	3722.49	4001.76	4019.81	3942.88	3849.95	3877.42	4834.06	4159.91	3948.15	3678.75	3811.06	3668.53	3280.76	3758.33	4401.96
1243.73	4911.6	4409.45	4441.14	4479.19	4349.38	4746.57	4505.08	4358.38	4684.45	4161.07	3906.03	4119.21	4239.09	4440.68	4321.01	4342.5	4561.86	3915.7	3881.78	4276.54	4363.87	4220.42	4139.74	4118.47	5969.06	3875.87	3653.45	4051.27	4146.93	4038.2	4024.34	3946.71	5066.6	4084.59	3676.95	3943.38	3946.94	3860.8	3806.38	3831.17	4783.75	4078.57	3902.9	3633.34	3767.79	3595.2	3241.89	3696.84	4318.82
1244.72	4875.15	4357.93	4411.77	4387.8	4286.71	4682.2	4443.87	4292.55	4598.8	4107.13	3844.09	4030.35	4179.76	4364.11	4271.36	4254.84	4533.3	3879.9	3819.26	4225	4314.82	4143.59	4070.4	4079.28	5835.64	3804.62	3622.12	3999.92	4072.36	3980.84	3915.19	3911.94	4963.39	3994.18	3628.55	3860.57	3879.35	3820.58	3728.39	3761.49	4703.29	4023.51	3848.37	3601.22	3710.51	3532.3	3194.74	3676.63	4282.24
1245.72	4806.99	4282.99	4317.97	4346.7	4214.76	4569.4	4385.81	4235.72	4529.87	4037.61	3785.71	3970.92	4097.86	4290.67	4168.44	4184.33	4451.88	3821.39	3784.89	4154.18	4245.07	4086.89	4009.64	3979.38	5751.51	3719.08	3531.94	3931.42	4022.5	3879.04	3870.74	3850.17	4894.9	3939.05	3575.43	3796.91	3825.19	3716.36	3670.4	3694.09	4612.98	3963.18	3767.55	3505.82	3631.95	3494.53	3139.01	3552.71	4199.09
1246.71	4745.96	4258.9	4290.17	4279.88	4166.52	4519.88	4339.88	4162.46	4471.22	3957.53	3717.62	3920.92	4050.96	4236.1	4138.65	4162.52	4384.18	3776.88	3688.38	4069.64	4165.74	4007.77	3951.45	3968.33	5690.8	3695.83	3484.19	3859.78	3953.79	3817.68	3840.45	3769.25	4814.97	3881.35	3487.03	3749.81	3787.89	3697.58	3630.98	3639.98	4571.24	3883.12	3708.45	3450.13	3575.96	3425.92	3073.72	3513.22	4149.38
1247.7	4690.8	4204.95	4215.36	4226.5	4097.57	4490.22	4253.39	4137.78	4429.85	3944.3	3677.39	3868.78	4003.06	4177.09	4089.44	4092	4353.77	3733.23	3665	4059.09	4113.98	3972.5	3891.4	3932.29	5638.24	3671.58	3445.44	3791.14	3937.36	3784.6	3770.29	3742.91	4780.05	3847.66	3455.49	3705.29	3732.01	3632.22	3580.84	3605.01	4523.64	3884.07	3706.92	3412.72	3546.83	3375.58	3090.99	3482.3	4093.51
1248.7	4655.35	4168.29	4179.42	4152.82	4069.62	4419.85	4211.04	4086.09	4369.06	3915.49	3677.59	3820.5	3942.59	4114.95	4042.36	4041.2	4289.35	3679.29	3632.35	3976.7	4056.94	3898.95	3849.92	3845.81	5601.68	3591.91	3430.69	3776.21	3859.36	3737.95	3716.56	3709.71	4753.55	3795.96	3427.37	3666.91	3676.71	3590.57	3538.85	3561.32	4472.33	3847.3	3639.53	3380.74	3504.56	3325.82	3025.98	3465.52	4115.51
1249.69	4594.48	4122.35	4141.33	4142.72	4026.24	4387.47	4188.69	4048.54	4326.26	3883.27	3637.78	3801.64	3901.97	4062.23	3992.58	3995.54	4249.79	3632.64	3598.97	3941.87	4032.61	3882.11	3800.73	3818.48	5544.68	3584.51	3383.08	3720.57	3845.36	3677.15	3689.98	3654.94	4659.62	3785.98	3374.11	3635.39	3665.26	3536.07	3507.86	3500.5	4443.87	3781.82	3626.72	3340.91	3450.43	3289.92	2996.4	3423.74	4040.94
1250.68	4576.03	4073.69	4103.67	4072.9	3978.43	4350.24	4143.91	4018	4323.33	3807.61	3599.55	3728.79	3857.79	4037.94	3944.79	3970.59	4220.95	3600.28	3599.17	3906.19	3986.14	3836.42	3773.97	3790.72	5506.69	3540.69	3368.33	3701.79	3787.22	3682.79	3659.68	3618.74	4655.13	3716.56	3364	3591.86	3609.1	3513.99	3474.01	3472.39	4403.99	3765.19	3557.61	3306.65	3432.15	3280.3	2971.11	3379.1	4019.65
1251.68	4519.44	4061.74	4043.87	4060.66	3968.76	4311.58	4102.98	3961.31	4253.82	3822.38	3573.03	3714.79	3840.32	4013.36	3903.44	3959.07	4200.82	3595.48	3543.23	3877.08	3951.95	3813.87	3742.49	3786.38	5464.27	3541.59	3319.29	3667.01	3767.94	3640.57	3643.38	3608.39	4614.63	3717.15	3348.17	3585.34	3607.65	3515.2	3442.73	3467.85	4373.96	3734.85	3580.23	3296.53	3427.45	3258.68	2945.1	3383.18	3988.36
1252.67	4490.42	4056.23	4053.64	4004.84	3914.52	4284.93	4086.06	3957.91	4259.03	3769.58	3544.37	3707.36	3814.41	3986.5	3898.79	3947.56	4164.69	3598.55	3505.71	3864.11	3939.77	3766.6	3735.59	3760.34	5447.71	3495.91	3314.25	3655.94	3769.65	3610.77	3620.8	3591.19	4604.13	3709.88	3321.48	3544.39	3573.49	3448.84	3418.74	3447.31	4346.08	3715.8	3515.41	3291.41	3393.32	3241.35	2920.51	3337.4	3993.5
1253.66	4468.83	4035.14	4015.55	3990.88	3899.43	4248.12	4048.71	3960.08	4212.38	3757.78	3548.28	3649.22	3790.37	3962.5	3872.3	3887.75	4159.71	3555.89	3476.77	3823.99	3907.72	3777.48	3706.11	3738.29	5382.72	3457.94	3297.65	3630.87	3722.51	3624.41	3585.78	3581.71	4561.49	3695.76	3299.08	3521.15	3546.19	3440.48	3409.89	3429.77	4312.2	3671.03	3512.59	3265.86	3379.47	3202.3	2949.22	3325.34	3931.64
1254.65	4459.95	4001.91	4010.04	3991.06	3898.05	4237.32	4034.22	3921.82	4183.15	3747.55	3500.19	3643.79	3804.9	3939.35	3852.37	3885.81	4127.29	3551.67	3464.4	3826.45	3881.97	3738.07	3689.21	3723.24	5343.87	3466.98	3297.61	3621.8	3707.79	3575.9	3568.06	3549.22	4524.14	3662.78	3257.54	3512.78	3509.17	3443.55	3374.33	3406.51	4281.74	3655.98	3484.92	3222.17	3351.77	3200.82	2920.21	3322.84	3929.35
1255.64	4440.5	3984.39	3987.66	3955.82	3869.95	4215.52	4055.29	3913.56	4163.65	3712.17	3489.96	3626.08	3749.43	3925.49	3857.3	3872.29	4103.16	3539.31	3485.74	3789.77	3896.78	3726.09	3685.59	3698.77	5327.31	3449.3	3269.57	3612.87	3706.51	3551.4	3574.19	3535.88	4508.07	3641.93	3294.28	3493.68	3542.73	3386.62	3383.19	3396.97	4302.43	3665.36	3490.53	3248.62	3348.78	3182.35	2919.2	3324.49	3900.63
1256.64	4421.77	3969.16	3978.43	3946.43	3860.28	4205.15	4009.66	3887.73	4146.99	3729.23	3484.01	3619.22	3756.67	3883.06	3820.22	3866.06	4088.89	3517.8	3469.36	3757.09	3863.02	3716.4	3656.97	3671.86	5299.03	3441.91	3276.68	3599.95	3679.37	3541.46	3535.46	3532.82	4502.15	3622.67	3230.59	3495.73	3499.28	3400.69	3350.34	3390.29	4267.12	3629.3	3455.29	3206.07	3338.79	3173.44	2899.76	3286.14	3874.62
1257.63	4402.46	3970.64	3942.06	3926.04	3817.33	4178.63	4009.16	3872.76	4125.63	3703.29	3452.64	3576.8	3727.91	3877.62	3818.72	3825.68	4082.9	3511	3443.99	3758.55	3847.69	3704.71	3639.49	3653.24	5255.04	3407.09	3235.35	3575.31	3641.51	3518.67	3534.02	3505.48	4470.65	3608.54	3246.76	3457.49	3486.69	3394.18	3356.49	3374.75	4234.23	3612.39	3434.9	3183.81	3289.8	3159.25	2879.04	3271.65	3879.91
1258.62	4365.15	3924.12	3936.12	3909.79	3797.66	4172.97	3968.24	3838.78	4127.55	3676.2	3439.55	3576.8	3741.73	3852.05	3786.8	3808.88	4052.34	3502.21	3433.62	3745.72	3844.79	3683.3	3634.01	3664.77	5249.33	3409.98	3229.32	3558.09	3638.8	3536.3	3521.15	3475.14	4440.58	3587.99	3238.36	3459.83	3465.53	3377.4	3338.36	3363.5	4252.92	3610.62	3443.65	3204.26	3296.24	3157.35	2887.17	3277.02	3867.47
1259.61	4374.71	3922.75	3898.31	3888.55	3779	4107.03	3984.6	3843.38	4128.47	3657.4	3455.03	3578.94	3736.54	3863.76	3811.01	3803.22	4035.64	3493.13	3446.53	3735.47	3832.89	3670.32	3623.82	3669.72	5215.91	3396.88	3225.99	3548.31	3654.08	3529.65	3498.42	3516.51	4440.8	3587.29	3240.68	3439.73	3486.8	3393.32	3334.36	3366.53	4232.9	3627.43	3437.69	3210.71	3308.4	3170.87	2882.59	3279.81	3854.9
1260.6	4330.4	3900.95	3939.8	3896.16	3812.62	4161.94	3954.25	3839.12	4090.39	3692.88	3463.37	3586.51	3707.64	3877.18	3800.8	3834.84	4054.8	3502.76	3447.02	3780.21	3855.42	3689.91	3649.63	3660.82	5244.63	3419.48	3245.24	3565.81	3674.37	3530.43	3510.41	3527.59	4466.59	3608.16	3247.56	3450.21	3508.35	3386.67	3367.37	3372.56	4225.16	3636.8	3466.45	3212.59	3311.41	3188.82	2892.58	3288.6	3882.61
1261.59	4335.52	3904.43	3913.71	3910.2	3812.81	4144.28	3980.62	3819.58	4123.31	3674.8	3465.14	3608.52	3731.74	3868.75	3827.87	3836.75	4070.39	3517.97	3485.64	3782.81	3885.24	3735.21	3662.73	3688.48	5237.21	3430.81	3266.35	3575.6	3695.37	3569.49	3552.54	3548.11	4477.8	3621.61	3264.16	3476.55	3526.19	3436.03	3387.09	3377.59	4269.27	3651.75	3478.2	3237.76	3349.28	3195.92	2935.57	3311.25	3906.18
1262.58	4359.36	3904.63	3918.05	3918.38	3837.57	4151.05	3993.98	3869.32	4124.23	3691.85	3480.76	3608.8	3744.55	3887.75	3853.08	3886.81	4067.97	3530.6	3466.13	3799.42	3877.19	3744.52	3680.25	3731.15	5257.51	3459.98	3271.17	3617.68	3721.09	3583.99	3593.81	3564.05	4510.45	3647.91	3298.76	3502.74	3549.46	3448.95	3405.25	3444.33	4305.67	3677.12	3492.67	3255.64	3386.86	3222.87	2933.85	3354.76	3940.32
1263.57	4350.34	3952.11	3962.68	3950.99	3872.04	4206.53	4020.34	3919.06	4156.01	3733.05	3520.39	3651.66	3797.65	3962.31	3901.87	3922.86	4117.41	3549.52	3512.47	3826.16	3930.15	3770.83	3726.77	3748.39	5294.23	3492.45	3324.56	3644.75	3757.94	3648.33	3612.37	3594.28	4565.52	3707.93	3310.79	3542.79	3570.16	3489.74	3457.4	3483.37	4325.65	3726.21	3550.86	3325.8	3408.59	3263.97	2959.26	3399.98	3959.31
1264.56	4412.04	3972.02	4005.45	3988.46	3881.95	4226.44	4069.28	3927.94	4161.5	3762.54	3542.87	3691.66	3824.89	4009.17	3923.08	3939.06	4132.14	3589.3	3544.67	3868.19	3963.39	3819.99	3772.01	3759.2	5334.38	3519.63	3309.23	3673.54	3781.52	3659.26	3662.64	3656.22	4573.46	3734.8	3357.81	3566.84	3630.43	3540.52	3499.69	3522.54	4347.05	3741.73	3569.61	3319.11	3451.88	3298.49	2994.4	3419.34	3988.88
1265.54	4428.73	3998.93	4030.93	4045.5	3936	4277.36	4115.92	3935.97	4180.71	3763.17	3582.49	3743.52	3884.57	4032.02	3921.58	3979.82	4170.3	3635.22	3577.87	3887.36	3983.21	3825.72	3792.53	3787.72	5367.53	3561.52	3350.63	3691.61	3816.37	3714.75	3695.91	3657.45	4594.39	3734.53	3397.84	3597.03	3632.84	3560.87	3495.41	3523.29	4375.31	3767.96	3596.08	3365.57	3497.32	3323.16	2998.82	3433.85	4033.3
1266.53	4433.28	4040.41	4043.99	4051.11	3943.19	4294.56	4116.86	3991	4204.34	3795.22	3608.69	3750.09	3873.09	4023.59	3976.66	3964.88	4170.74	3626.43	3573.92	3908.11	4018.59	3875.6	3812.49	3797.96	5327.68	3560.41	3377.59	3716.54	3826.66	3718.1	3697.76	3653.39	4619.89	3746.98	3385.15	3610.36	3659.1	3572.8	3511.42	3526.03	4365.57	3773.34	3579.83	3336.3	3466.62	3353.4	2997.95	3455.93	4039.44
1267.52	4454.26	4015.04	4051.04	4085.01	3962.23	4315.47	4105.94	4008.45	4202.98	3819.85	3591.17	3754.52	3883.05	4073.44	3982.87	3979.22	4159.32	3628.2	3587.98	3935.14	4034.55	3856.91	3799.3	3810.92	5362.26	3562.17	3372.41	3702.9	3839.66	3713.59	3684.03	3672.05	4616.82	3767.71	3415.9	3580.84	3636.94	3574.44	3507.71	3536.35	4379.4	3785.43	3595.02	3365.04	3463.35	3331.49	2996.23	3441.01	4013.3
1268.51	4441.38	4005.38	4068.39	4074.19	3960.28	4296.52	4104.01	3985.33	4187.9	3825.62	3601.23	3757.38	3871.86	4055.15	3969.8	4012.27	4158.62	3633.69	3587.46	3898.74	4021.94	3864.93	3804.39	3829.87	5374.99	3565.92	3373.51	3706.69	3810.23	3681.23	3693.16	3650.56	4627.33	3751.15	3376.64	3603.46	3646.07	3556.36	3518.44	3523.38	4410.52	3773.38	3582.2	3355.49	3445.36	3318.73	3018.93	3434.94	4035.15
1269.49	4461.79	4027.72	4077.01	4054.37	3971.19	4286.15	4110.81	3979.93	4232.96	3800.53	3588.14	3729.67	3869.11	4045.29	3960.01	3977.9	4167.35	3594.18	3569.66	3913.2	3997.32	3841.52	3768.06	3781.39	5356.71	3539.81	3355.76	3710.62	3797.66	3706.15	3692.15	3651.79	4600.97	3734.31	3374.24	3587.79	3637.62	3554.86	3503.01	3515.41	4346.2	3743.89	3575.53	3349.09	3453.23	3318.4	2996.35	3434.59	3992.43
1270.48	4459.77	4023.49	4036.5	4063.7	3977.52	4295.21	4115.03	3991.96	4198.03	3795.59	3572.62	3707.67	3857.78	4041.14	3952.09	3970.95	4159.51	3609.96	3558.43	3879.38	3994.57	3844.25	3776.44	3790.35	5363.72	3528.42	3367.87	3691.84	3798.95	3669.5	3683.85	3653.3	4584.33	3731.9	3374.83	3576.84	3620.32	3539.93	3484.88	3488.87	4367.89	3747.55	3567	3303.68	3447.95	3300.92	2984.05	3412.96	3987.43
1271.47	4452.18	3998.11	4044.98	4037.17	3961.14	4281.83	4102.96	3951.41	4193.52	3776.93	3558.67	3733.24	3856.73	4010.71	3950.44	3969.57	4152.09	3594.6	3569.63	3861.41	3974.81	3823.85	3749.82	3759.44	5327.16	3517.6	3353.69	3693.34	3791.67	3670.99	3661.98	3633.68	4558.69	3709.21	3335.58	3555.75	3595.59	3518.85	3475.32	3487.62	4371.15	3715.5	3548.18	3332.13	3418.25	3295.02	2957.76	3396.75	3984.57
1272.46	4435.88	3992.03	4029.46	4061.78	3934.61	4252.89	4085.04	3935.44	4181.87	3753.84	3543.73	3691.96	3821.55	3996.71	3923.8	3912.63	4126.39	3592.52	3552.97	3867.01	3954.77	3811.29	3767.34	3757.82	5302.45	3521.35	3326.08	3664.13	3771.52	3652.05	3649.39	3623.19	4555.2	3699.36	3339.32	3553.51	3594.29	3489.78	3432.32	3472.22	4328.41	3726.88	3561.08	3302.01	3430.26	3286.54	2971.03	3379.11	3939.42
1273.44	4408.86	3975.65	4004.95	3998.68	3907.95	4237.8	4056.97	3930.75	4178.79	3756.76	3550.07	3678.96	3813.79	3991.13	3927.02	3935.25	4127.4	3575.29	3551.89	3844.47	3988.87	3813.03	3737.58	3756.63	5281.89	3501.38	3322.47	3657.35	3778.38	3658.83	3620.66	3606.85	4554.13	3704.1	3339.49	3572.85	3604.27	3514.99	3455.62	3469.82	4347.53	3716.11	3535.55	3300.46	3408.27	3275.49	2972.88	3382.33	3974.42
1274.43	4389.55	3973.99	4017.86	3989.86	3921.57	4257.57	4069.91	3924.64	4162.71	3770.81	3558.83	3700.82	3841.46	3992.13	3922.94	3937.88	4106.85	3594.36	3543.23	3864.21	3967.82	3804.91	3744.1	3749.01	5280.89	3494.42	3319.43	3663.13	3780.38	3653.75	3632.22	3611.65	4527.06	3678.11	3339.66	3570.18	3598.39	3500.49	3478.77	3494.14	4341.22	3731.91	3532.3	3291.2	3424.14	3291.16	2969.87	3404.84	3964.99
1275.41	4392.66	3954.44	3988.31	3982.69	3902.11	4255.24	4062.91	3923.9	4142.29	3757.48	3538.99	3704.51	3837.33	3986.28	3917.39	3897.57	4113.18	3585.63	3542.88	3854.12	3961.56	3820.78	3788.61	3751.04	5293.16	3519.93	3318.8	3676.14	3794.11	3656.58	3662.18	3639.08	4550.54	3712.02	3346.16	3576.94	3593.4	3525.4	3466.97	3487.32	4337.48	3727.88	3561.41	3321.47	3451.13	3292.6	2984	3410.56	3981.62
1276.4	4371.99	3941.32	3991.24	4022.13	3889.21	4230.18	4070.91	3910.69	4145.62	3773.12	3554.41	3720.81	3839.18	4014.72	3944.32	3939.59	4115.78	3574.26	3556.53	3875.59	3991.84	3825.38	3772.27	3784.47	5313.63	3517.77	3346.67	3687.11	3797.62	3702.02	3672.08	3647.16	4590.39	3739.5	3352.51	3588.73	3638.62	3553.72	3480.43	3519.15	4348.85	3747.86	3583.12	3340.23	3463.03	3311.87	3005.14	3422.2	3977.92
1277.38	4355.7	3965.78	4007.96	4015	3916.17	4253.37	4091.5	3930.45	4156.26	3779.95	3576.81	3735.31	3859.11	4018.11	3951.43	3970.68	4108.52	3617.25	3562.95	3883.85	4008.88	3854.41	3788.06	3792.03	5335.41	3548.6	3368.86	3702.93	3824.65	3733.93	3670.78	3690.39	4602.58	3759.71	3379.57	3585.74	3668.83	3582.8	3499.09	3518.62	4401.11	3778.33	3596.93	3363.44	3490.99	3342.47	3018.3	3443.19	4038.02
1278.37	4359.2	3952.45	4020.76	4033.71	3956.42	4263.77	4112.78	3969.99	4194.94	3768.99	3596.65	3764.27	3891.56	4075.87	3972.16	3993	4145.49	3638.38	3604.11	3915.6	4054.59	3891.42	3836.93	3833.78	5349.52	3600.64	3390.64	3757.66	3870.67	3765.72	3756.55	3685.07	4608.24	3802.76	3432.42	3645.67	3684.27	3635.99	3569.43	3599.36	4414.52	3781.94	3641.61	3387.54	3530.95	3403	3057.47	3492.49	4061.09
1279.35	4402.91	4006.32	4038.27	4076.5	3961.6	4298.12	4124.23	3989.19	4212.7	3825.74	3636.29	3803.45	3927.57	4097.26	4033.58	4041.63	4186.91	3655.6	3635.51	3990.62	4099.96	3932.37	3883.36	3889.19	5405.18	3635.95	3426	3794.54	3942.13	3820.51	3793.32	3758.03	4691.49	3836.49	3476.32	3710.69	3742.86	3701.66	3607.59	3639.01	4463.66	3854.13	3700.89	3463.64	3582.22	3448.96	3110.91	3529.66	4114.01
1280.34	4422.42	4040.66	4081.87	4129.23	4053.27	4334.3	4192.86	4059.28	4269.57	3881.06	3688.83	3881	3972.64	4187.29	4108.9	4111.9	4252.38	3731.18	3718.78	4050.2	4176.95	4024.99	3953.37	3951.56	5438.84	3705.28	3499.32	3869.68	3999.28	3918.93	3879.34	3832.41	4754.7	3927.23	3540.4	3784.66	3813.56	3779.15	3700.38	3697.46	4556.1	3938.51	3753.23	3540.42	3663.32	3526.25	3144.2	3616.89	4192.52
1281.32	4454.75	4071.51	4142.97	4202.74	4102.98	4402.34	4256.91	4139.75	4300.05	3929.16	3732.7	3938	4095.16	4268.18	4179.95	4214.87	4293.75	3800.96	3775.76	4134.37	4250.91	4147.76	4031.84	4025.08	5531.19	3765.7	3561.47	3921.94	4089.68	4025.28	3941.73	3922.87	4849.24	3981.57	3603.17	3836.35	3889.82	3857.14	3766.78	3797.7	4609.49	4009.66	3828.16	3600.78	3731.62	3632.17	3229.87	3690.18	4273.77
1282.31	4515.19	4103.9	4217.26	4278.64	4176.89	4491.81	4342.67	4202.82	4370.97	4023.03	3825.29	4021.77	4148.89	4370.24	4257.47	4277.81	4370.87	3844.74	3872.04	4203.83	4346.79	4209.43	4113.08	4110.21	5604.79	3847.46	3639.39	3987.57	4178.37	4109.64	4040.61	3977.97	4921.69	4056.83	3678.91	3951.89	3982.51	3960.47	3837.72	3879.51	4692.64	4101.15	3890.47	3699.73	3816.17	3691.39	3288.71	3754.49	4339.09
1283.29	4584.23	4176.58	4282.49	4366.4	4280.02	4553.16	4406.04	4262.52	4432.57	4059.27	3870.83	4098.15	4230.74	4442.03	4343.22	4349.69	4408.03	3914.85	3898.85	4282.06	4429.41	4293.49	4174.05	4159.11	5660.26	3904.48	3702.11	4070.92	4235.97	4178.65	4116.6	4054.14	4994.05	4122.37	3740.22	3973.49	4074.7	4016.61	3934.21	3950.19	4759.12	4148.03	3933.76	3755.59	3859.82	3760.86	3343.03	3797.85	4401.15
1284.27	4635.12	4250	4354.64	4445.28	4332.57	4615.7	4465.55	4322.27	4468.52	4116.03	3957.75	4162.98	4306.13	4503.4	4420.41	4434.81	4466.74	3991.2	3956.51	4341.29	4485.34	4338.83	4230.15	4231.66	5698.16	3945.37	3732.98	4113.98	4292.89	4245.5	4170.56	4112.96	5033.89	4160.44	3783.72	4006.29	4090.35	4083.61	3961.77	3977.01	4803.09	4193.09	3990.85	3778.78	3894.64	3803.79	3379.04	3855.66	4432.97
1285.26	4655.78	4288.03	4398.49	4507.5	4361.44	4662.23	4516.2	4381.55	4515.44	4139.27	3966.98	4193.66	4343.78	4545.18	4429.9	4420.74	4478.24	3990.9	3986.97	4383.5	4498.47	4373.86	4261.55	4244.39	5743.53	3977.71	3740.7	4124.92	4325.3	4232.16	4182.48	4105.09	5056.11	4163.39	3785.85	4053.09	4081.4	4092.66	3963.33	3983.8	4804.95	4207.56	4007.3	3781.82	3900.61	3814	3366.26	3853.52	4401.68
1286.24	4690.08	4282.1	4420.88	4534.37	4406.94	4670.2	4511.11	4390.69	4503.95	4145.68	3990.43	4194.46	4334.75	4535.54	4438.33	4421.71	4503.3	3990.31	3985.68	4374.4	4485.2	4357.68	4277.27	4230.77	5707.72	3944.47	3737.08	4114.91	4270.92	4230.48	4146.66	4061.08	5017.2	4154.92	3771.67	4004.77	4075.31	4065.83	3949.66	3964.95	4787.63	4171.36	3967.04	3758.78	3897.24	3784.49	3331.62	3843.44	4384
1287.22	4690.27	4305.96	4407.8	4526.62	4392.41	4663.53	4523.42	4355.27	4487.1	4139.35	3962.71	4191.26	4304.03	4500.48	4400.22	4401.58	4456.86	3959.23	3931.35	4326.05	4443.32	4325.38	4210.62	4168.81	5664.84	3921.36	3692.3	4073.08	4246.35	4177.22	4106.4	4044.71	4972.44	4117.38	3748.24	3977.15	4035.19	4003.53	3890.21	3919.74	4730.9	4128.38	3926.64	3708.93	3838.99	3741.19	3305.71	3793.84	4357.65
1288.2	4662.3	4263.6	4368.43	4485.89	4359.76	4608.09	4467.06	4285.86	4451.18	4087.69	3904.4	4123.87	4254.59	4449.54	4337.94	4336.77	4397.77	3888.08	3882.57	4251.85	4384.71	4246.24	4158.14	4121.31	5627.41	3838.78	3657.87	3997.15	4173.42	4079.09	4017.25	3959.27	4880.47	4031.88	3666.67	3900.08	3965.19	3930.15	3799.62	3825.64	4662.29	4043.65	3854.08	3641.42	3757.5	3665.05	3256.94	3703.94	4260.85
1289.18	4645.53	4223.42	4317.71	4399.31	4263.18	4556.28	4382.39	4253.94	4404.39	4018.6	3864.31	4060.45	4186.12	4346.88	4273.67	4262.71	4316.36	3837.19	3816.86	4164.42	4295.84	4164.21	4076.87	4038.68	5529.57	3780.98	3570.4	3910.24	4079.86	3990.66	3950.5	3891.14	4810.44	3978.24	3597.13	3806.98	3861.04	3835.22	3731.72	3753.79	4582.71	3984.83	3796.7	3555.83	3690.81	3574.6	3185.34	3620.98	4199.77
1290.17	4565.44	4165.3	4261.26	4324.02	4217.73	4474.97	4333.69	4161.26	4323.89	3939.55	3764.25	3958.08	4082.11	4247.95	4192.95	4162.42	4264.54	3771.1	3723.77	4073.19	4183.81	4046.19	3980.95	3950.62	5419.35	3714.55	3508.55	3846.49	3979.46	3903.88	3853.22	3791.63	4712.28	3875.53	3521.45	3734.27	3778.13	3725.06	3639.22	3652.25	4478.41	3904.67	3701.85	3482.6	3591.9	3471.24	3117.66	3542.21	4115.53
1291.15	4478.25	4085.7	4160.55	4243.76	4118.84	4387.61	4229.03	4081.83	4246.41	3888.45	3682.66	3874.95	3985.16	4158.94	4065.81	4067.08	4180.76	3685.64	3666.32	3979.03	4092.53	3951.09	3867.62	3862.6	5351.1	3628.2	3425.17	3762.51	3909.39	3770.82	3747.52	3701.41	4595.77	3807.55	3443.29	3650.86	3695.16	3627.36	3566.15	3557.5	4388.29	3804.65	3624.8	3399.86	3512	3390.75	3040.54	3452.13	4005.46
1292.13	4415.81	4036.62	4108.96	4149.73	4040.4	4305.6	4146.32	4006.56	4173.84	3803.21	3612.78	3770.33	3896	4066.13	3977.93	3965.3	4104.44	3617.53	3560.28	3890.86	3995.34	3874.45	3789.5	3791.44	5249.44	3552.98	3352.02	3676.42	3817.47	3713.13	3680.31	3647.95	4524.15	3722.06	3369.02	3573.29	3606.6	3536.19	3481.55	3477.22	4308.8	3724.41	3558.42	3329.04	3443.27	3323.2	2967.09	3376.56	3938.41
1293.11	4328.12	3977.79	4018.5	4045.98	3947.24	4221.88	4036.96	3904.53	4108.54	3741.46	3530.85	3695.04	3821.22	3965.3	3906.95	3900.35	4043.32	3551.73	3490.06	3822.64	3917.5	3776.38	3735.5	3714.58	5161.58	3474.25	3311.19	3611	3731.95	3625.53	3603.41	3562.25	4442.81	3684.9	3289.97	3519.36	3533.19	3471.9	3403.21	3399.76	4231.68	3664.12	3481.9	3252.18	3366.77	3243.1	2909.65	3314.32	3874.72
1294.09	4276.36	3907.51	3957.08	3976.17	3875.12	4155.03	4000.55	3856.87	4037.63	3679.18	3484.5	3650.92	3750.29	3897.22	3826.37	3830.01	3989.55	3493.11	3455.42	3749.5	3855.18	3689.18	3665.02	3658.04	5119.44	3412.49	3241.99	3570.55	3689.44	3548.57	3541.29	3495.46	4398.27	3602.82	3236.49	3452.01	3490.17	3386.22	3355.43	3355.77	4172.87	3601.82	3420.46	3207.06	3309.01	3183.9	2884.02	3254.15	3829.74
1295.07	4202.82	3861.99	3900.86	3902.39	3804.95	4105.53	3948.56	3813.07	4012.95	3646.38	3445.93	3565.01	3693.53	3833.7	3761.33	3778.97	3957.74	3454.21	3389.39	3693.21	3813.6	3652.05	3620.32	3593.89	5054.59	3381.81	3192.94	3511.78	3630.99	3500.91	3501.26	3447.69	4342.07	3552.6	3197.72	3400.7	3437.1	3351.84	3305.64	3298.47	4130.02	3557.88	3387.3	3164.17	3274.99	3123.5	2834.33	3211.82	3759.25
1296.05	4149.93	3805.87	3846.98	3844.58	3754.9	4058.33	3898.01	3736.02	3974.85	3608.82	3393.53	3518.76	3639.97	3778.85	3733.87	3722.04	3903.43	3406.48	3369.49	3674.7	3745.85	3600.48	3539.29	3558.14	5018.44	3342.6	3164.56	3481.89	3581.18	3445.13	3444.75	3404.27	4289.16	3515.55	3158.7	3364.91	3380.36	3293.54	3263.94	3248.87	4092.21	3518.21	3345.7	3109.82	3223.81	3082.83	2823.49	3172.41	3718.78
1297.03	4111.65	3781.52	3810.51	3805.17	3704.7	4012	3859.74	3706.34	3930.18	3577.58	3356.72	3493.22	3603.34	3741.32	3681.03	3690.03	3871.93	3387.15	3327.81	3616.69	3707.63	3553.81	3528.82	3525.72	4978.35	3299.81	3130.24	3436.32	3534.31	3402.3	3404.72	3359.83	4245.12	3473.15	3123.01	3330.91	3359.44	3258.6	3229.5	3220.73	4028.39	3484.15	3309.26	3086.58	3166.75	3045.61	2781.86	3149.12	3693.12
1298.01	4068.82	3754.88	3780.87	3759.87	3681.21	3977.18	3821.55	3676.6	3897.67	3534.91	3332.1	3431.61	3548.5	3697.45	3639.11	3652.28	3834.69	3340.56	3287.9	3565.85	3649.6	3516.17	3483.21	3486.8	4929.28	3256.57	3116.51	3404.35	3497.57	3365.29	3358.01	3350.27	4215.98	3445.98	3104.83	3292.98	3315.06	3218.26	3175.99	3175.72	4009.18	3449.51	3284.08	3058.49	3164.17	2996.02	2762.81	3107.61	3644.39
1298.98	4031.57	3719.23	3729.02	3729.58	3632.99	3951.14	3786.43	3631.97	3868.79	3511.87	3296.37	3404.55	3529.46	3664.94	3608.84	3619.53	3807.63	3342.05	3272.19	3536.62	3637.68	3482.22	3447.19	3458.81	4901.07	3237.91	3080.6	3377.74	3474.89	3318.71	3322.51	3311.56	4176.99	3421.11	3067.49	3269.93	3288.86	3196.21	3163.97	3159.98	3976.8	3409.58	3257.85	3030.62	3124.02	2972.2	2728.78	3071.59	3609.93
1299.96	4006.77	3689.83	3704.72	3698.85	3610.39	3920.78	3751.7	3611.26	3846.03	3489.12	3262.24	3387.15	3499.11	3635	3566.72	3601.84	3795.07	3304.84	3237.01	3516.99	3617.8	3449.51	3426.66	3436.42	4897.1	3230.55	3053.49	3349.01	3437.64	3298.65	3310.09	3287.25	4148.08	3392.26	3055.64	3245.9	3271.67	3153.14	3139.57	3128.66	3929.27	3408.49	3239.86	3009.54	3095.47	2949.05	2722.54	3057.36	3581.46
1300.94	3992.36	3659.64	3688.24	3675.55	3577.05	3878.58	3731.2	3574.96	3823.99	3467.96	3241.7	3345.05	3479.31	3597.88	3535.24	3574.1	3762.8	3271.66	3220.01	3497.65	3587.52	3422.08	3403.14	3412.93	4860.63	3197.18	3047.68	3328.07	3416.76	3270.62	3283.06	3259.62	4117.54	3366.96	3015.76	3218.04	3231.84	3127.41	3108.79	3103.71	3913.13	3374.18	3203.9	2967.08	3080.84	2926.88	2713.7	3038.45	3565.35
1301.92	3966.07	3651.66	3655.27	3654.07	3556.91	3875.84	3720.45	3572.56	3799.85	3444.02	3242.49	3333.73	3463.13	3570.22	3522.43	3543.06	3750.79	3263.27	3208.74	3479.84	3551.2	3397.72	3361.89	3389.32	4853.86	3175.41	3021.62	3310.52	3395.66	3242.65	3279.35	3228.83	4100.55	3353.36	2994.32	3202.14	3226.32	3106.87	3096.41	3061.17	3909.59	3348.16	3195.17	2962.11	3056	2896.82	2693.26	3014.57	3559.26
1302.9	3935.72	3641.25	3648.07	3626.82	3545.48	3862.88	3703.33	3532.88	3801.98	3445.17	3238.68	3316.7	3428.21	3558.32	3498.04	3518.24	3743.01	3252.51	3194.55	3461.27	3538.55	3380.11	3363.81	3360.4	4827.99	3156.89	3014.74	3281.64	3354.05	3211.63	3247.47	3210.05	4084.16	3330.12	2994.72	3181.06	3203.59	3087.47	3066.94	3051.66	3874.11	3316.76	3181.9	2942.45	3036.14	2891.78	2674.6	2991.15	3531.69
1303.87	3926.32	3617.98	3628.03	3594.06	3517.56	3826.35	3666.49	3531.15	3781.23	3422.86	3206.97	3304.7	3407.71	3541.64	3482.39	3479.89	3730.26	3225.65	3161.51	3438.92	3504.6	3354.95	3330.81	3347.96	4809.4	3150.18	2994.56	3279.02	3329.79	3182.14	3219.69	3193.84	4056.25	3312.98	2966.47	3168.45	3174.86	3042.66	3048.82	3036.33	3861.53	3315.91	3166.94	2919.63	3024.47	2880.92	2658.37	2982.35	3516.53
1304.85	3897.32	3599.9	3618.73	3568.24	3489.03	3817.02	3643.46	3512.1	3757.41	3408.67	3188.73	3290.39	3399.87	3514.38	3462.47	3466.92	3712.19	3213.88	3145.8	3418.35	3498.29	3330.71	3312.33	3333.41	4794.64	3125.78	2975.94	3264.64	3325.34	3163.14	3199.04	3177.2	4049.66	3306.38	2948	3149.11	3150.88	3033.28	3037.79	3027.33	3842.38	3296.52	3134.57	2905.25	3003.78	2850.96	2646.71	2958.23	3490.43
1305.83	3896.86	3573.72	3596.72	3548.67	3466.89	3796.71	3636.84	3482.94	3738.58	3391.66	3172.5	3269.84	3375.06	3498.12	3448.24	3458.64	3700.67	3199.41	3139.43	3409.64	3491.25	3314.54	3282.61	3321.9	4783.17	3116	2982.93	3255.78	3316.42	3152.68	3175.55	3166.21	4033.14	3278.42	2929.32	3136.98	3145.63	3023.43	3025.86	3001.82	3832.54	3288.61	3124.1	2892.73	2992.44	2836.6	2649.16	2941.86	3482.35
1306.8	3888.2	3567.26	3591.51	3543.25	3449	3779.74	3636.66	3463.27	3728.91	3377.61	3173.07	3242.27	3349.26	3473.12	3418.77	3436.64	3696.96	3189.67	3140.55	3389.67	3468.55	3286.63	3269.34	3303.84	4770.19	3105.52	2957.27	3238.52	3296.28	3137.88	3158.28	3149.42	4009.97	3256.7	2930.7	3122.95	3141.59	3000.81	2990.37	2994.09	3812.91	3267.92	3115.64	2887.29	2983.11	2817.88	2624.08	2949.87	3464.78
1307.78	3862.21	3566.35	3587.62	3528.56	3442.04	3767.89	3605.45	3459.36	3717.47	3367.66	3144.79	3226.53	3329.85	3463.01	3404.87	3420.43	3680.18	3181.57	3119.51	3379.95	3440.39	3272.36	3270.83	3287.75	4761.67	3096.43	2948.42	3221.8	3279.18	3119.83	3160.27	3120.04	4004.73	3264.29	2915.98	3104.96	3123.63	2978.61	2988.89	2966.21	3789.68	3252.83	3106.73	2859.23	2972.7	2803.87	2619.59	2923.94	3453.25
1308.76	3846.47	3549.85	3565.86	3515.12	3441.76	3743.56	3593.08	3439.56	3725.11	3364.38	3130.39	3222.28	3315.74	3452.32	3390.54	3408.53	3679.92	3160.37	3107.9	3373.09	3419.67	3256.68	3256.91	3288.91	4772.11	3084.71	2935.76	3203.11	3258.75	3106.93	3145	3116.29	3998.29	3244.65	2920.66	3109.3	3111.44	2972.17	2981.54	2956.32	3781.3	3240.83	3096.19	2850.03	2959.89	2796.86	2614.2	2913.86	3442.62
1309.73	3830.88	3539.65	3536.75	3512.91	3416.46	3747.97	3577.41	3416.78	3715.22	3352.29	3138.73	3209.07	3299.86	3427.93	3385.89	3414.33	3664.83	3153.71	3094.34	3359.15	3417.13	3251.68	3235.33	3280.95	4753.86	3071.88	2932.36	3212.01	3242.27	3082.91	3117.14	3097.63	3983.01	3243.83	2913.34	3089.6	3107.43	2947.62	2977.52	2953.39	3782.03	3230.52	3090.87	2842.89	2944.41	2781.74	2604.74	2901.25	3420.51
1310.71	3827.33	3536.94	3535.57	3498.13	3400.44	3743.59	3574.11	3410.13	3710.77	3344.01	3133.79	3196.24	3304.88	3418.05	3358.32	3399.64	3658	3146.78	3094.07	3336.34	3414.55	3261.84	3221.54	3266.77	4748.19	3063.69	2921.33	3205.22	3238.18	3077.32	3117.76	3092.3	3968.49	3219.22	2895.17	3079.82	3088.81	2939.93	2974.37	2946.04	3774.24	3215.48	3062.08	2840.92	2924.36	2768.31	2586.13	2895.6	3420.17
1311.68	3809.21	3539.86	3513.28	3468.05	3386.82	3735.91	3559.58	3408.32	3706.99	3341.3	3109.45	3184.58	3302.04	3412.13	3358.22	3389.43	3660.06	3133.31	3089.27	3346.01	3408.47	3224.53	3229.56	3250	4739.63	3050.83	2910.79	3178.23	3237.79	3067.38	3112.85	3086.15	3974.88	3209.95	2877.01	3074.06	3068.09	2935.8	2954.56	2928.53	3764.92	3210.94	3065.48	2835.66	2903.99	2752.15	2588.05	2883.03	3410.63
1312.66	3806.64	3521.18	3533.61	3452.13	3384.14	3723.59	3564.28	3416.2	3692.35	3338.54	3107.67	3186.27	3292.52	3405.94	3349.96	3366.14	3650.05	3130.26	3074.86	3334.93	3387.9	3207.72	3219.47	3236.93	4737.76	3050.37	2901.23	3186.67	3230.83	3066.69	3093.16	3094.42	3957.81	3205.6	2876.74	3069.53	3081.03	2930.72	2932.32	2918.12	3749.6	3216.19	3064.37	2822.92	2887.99	2750.52	2590.51	2886.43	3407.31
1313.63	3808.89	3517.61	3518.72	3464.11	3368.5	3713.41	3550.95	3399.29	3690.88	3328.83	3090.66	3187.09	3266.23	3387.03	3346.53	3354.88	3664.44	3134.4	3069.31	3319.43	3381.54	3212.36	3205.62	3239.86	4741.38	3042.75	2911.28	3181.66	3216.69	3049.37	3095.94	3076.25	3960.27	3198.67	2870.72	3077.04	3063.4	2915.77	2940.76	2916.07	3751.96	3207.01	3060.12	2812.74	2901.19	2747.39	2567.46	2876.06	3386.09
1314.61	3800.28	3518.25	3504.37	3436.05	3363.56	3706.16	3536.82	3385.63	3678.32	3306.29	3075.32	3165.59	3274.35	3378.09	3318.9	3359.62	3643.35	3119.35	3057.99	3311.07	3360.05	3200.8	3197.45	3224.37	4719.23	3047.76	2883.15	3188.32	3200.97	3046.64	3072.06	3062.91	3927.82	3199.13	2876.62	3063.04	3071.8	2894.32	2923.39	2895.23	3744.58	3195.32	3052.45	2819.66	2901.79	2730.44	2586.46	2861.55	3379.71
1315.58	3795.66	3512.02	3508.87	3450.2	3360.77	3693.11	3543.85	3387.91	3693.69	3312.3	3085.97	3142.37	3264.33	3372.95	3326.31	3338.52	3647.9	3112.55	3060.52	3304.79	3359.94	3187.89	3197.31	3214.76	4726.42	3017.92	2899.12	3171.2	3194.47	3029.43	3082.24	3039.64	3943.92	3190.68	2850.88	3076.14	3055.92	2884.5	2917.24	2896.09	3731.68	3165.53	3046.76	2814.7	2887.26	2726.49	2571.77	2853.51	3366.71
1316.55	3787.01	3504.12	3506.19	3425.87	3345.42	3692.36	3531.6	3376.41	3696.3	3300.4	3089.39	3158.54	3246.12	3363.14	3326.71	3336.34	3641.61	3120.02	3050.89	3313.79	3363.56	3199.41	3181.95	3208.64	4750.06	3029.57	2898.24	3176.74	3191.84	3015.27	3062.22	3029.67	3943.4	3189.82	2857.05	3074.88	3039.67	2880.74	2906.76	2872.96	3729.68	3176.25	3058	2792.15	2877.49	2724.76	2571.17	2835.83	3362.06
1317.53	3776.6	3493.08	3484.33	3418.73	3349.99	3700.33	3521.71	3366.58	3682.47	3313.41	3093.05	3141.92	3240.79	3336.96	3304.64	3336.02	3633.36	3107.79	3048.15	3305.8	3358.09	3176.32	3177.42	3224.25	4744.97	3020.53	2914.12	3181.28	3180.5	3007.68	3058.12	3038.23	3938.77	3179.7	2848.01	3040.54	3050.39	2890.12	2906.65	2888.18	3721.44	3176.8	3051.38	2789.59	2885.36	2708.99	2569.17	2845.2	3347.77
1318.5	3749.35	3488.93	3476.53	3426.12	3352.93	3687.73	3519.24	3347.34	3693.57	3286.75	3088.72	3128.08	3245.39	3338.39	3305.89	3325.6	3628.72	3098.25	3063.2	3298.38	3356.52	3178.45	3175.15	3194.29	4754.9	3022.67	2883.14	3159.55	3190.63	2989.15	3059.05	3034.52	3930.26	3180.61	2844.67	3030.24	3048.69	2874.15	2885.58	2883.01	3712.33	3177.4	3043.95	2797.63	2878.64	2707.11	2555.71	2817.2	3364.11
1319.47	3759.66	3502.93	3484.6	3407.07	3332.84	3700.17	3503.55	3342.37	3693.47	3308.44	3080.7	3143.46	3232.71	3335.43	3293.87	3312.44	3637.81	3096.59	3039.78	3290.54	3345.23	3176.88	3158.12	3204.73	4763.25	3012.37	2883.61	3151.99	3183.44	3000.33	3043.17	3017.94	3913.26	3170.01	2851.31	3041.6	3034.31	2853.89	2904.47	2875.85	3700.94	3179.93	3018.54	2787.38	2851.74	2701.8	2551.4	2810.83	3345.03
1320.44	3763.8	3491.19	3488.42	3421.12	3333.92	3697.26	3497.98	3350.09	3693.77	3311.17	3059.37	3117.21	3233.06	3337.75	3281.03	3312.27	3621.73	3088.1	3022.7	3295.21	3342.77	3142.29	3149.32	3207.45	4746.23	3018.57	2872.98	3156.6	3167.28	2990.13	3030.66	3018.88	3921.95	3152.01	2847.48	3040.27	3035.22	2854.44	2891.79	2869.9	3694.94	3149.83	3007.9	2779.45	2854.74	2702.15	2541.61	2817.91	3339.75
1321.42	3749.84	3478.79	3478.39	3411.75	3324.44	3672.74	3507.04	3345.29	3679.27	3302.25	3062.61	3109.61	3223.64	3324.15	3263.77	3292.87	3626.64	3084.04	3003.47	3276.92	3329.77	3132.28	3144.61	3193.38	4706.2	3003.87	2861.54	3142.16	3161.75	2979.25	3020.56	3001.98	3888.53	3155.3	2824.83	3021.43	3011.94	2833.95	2877.61	2850.66	3667.11	3139.48	3003.81	2763.53	2835.63	2685.08	2540.32	2801.97	3314.02
1322.39	3739.06	3460.85	3453.19	3383.5	3302.77	3654.4	3497.07	3316.8	3659.96	3286.2	3052.71	3102.19	3202.83	3294.95	3266.77	3296.43	3599.31	3077.02	3004.57	3249.32	3301.92	3133.94	3117.77	3164.27	4672.39	2973.37	2849.48	3126.35	3137.06	2959.37	3012.31	2992.38	3865.6	3133.04	2786.15	3008.94	2995.88	2826.21	2862.99	2837.9	3657.74	3115.52	2976.36	2731.11	2814.2	2661.21	2527.82	2787.37	3316.1
1323.36	3711.31	3453.13	3433.62	3356.91	3272.75	3645.73	3467.17	3313.8	3634.19	3254.61	3010.44	3088.2	3183.64	3278.87	3268.81	3263.59	3565.87	3040.49	2987.41	3228.06	3266.91	3108.58	3087.26	3135.04	4633.28	2954.83	2840.15	3096.53	3108.01	2939.49	2996.5	2961.79	3815.8	3113.56	2779.82	2971.53	2966.52	2802.77	2836.08	2824.77	3629.18	3097.17	2953.82	2705.76	2791.83	2632.76	2523.47	2766.97	3283.48
1324.33	3682.97	3425.5	3409.37	3331.35	3265.17	3623.75	3444.23	3295.74	3596.71	3224.52	2995.81	3068.57	3156.03	3251.47	3236.82	3242.32	3550.64	3014.63	2959.68	3202.84	3248.11	3065.68	3063.21	3112.54	4583.42	2927.92	2819.44	3052.81	3091.52	2909.09	2947.63	2940.69	3776.97	3078.61	2767.26	2933.6	2939.45	2766.88	2798.05	2782.74	3597.36	3077.01	2936.27	2689.68	2776.35	2610.33	2491.98	2746.69	3256.04
1325.3	3664.14	3410.2	3386.2	3310.76	3247.46	3593.7	3422.51	3270.9	3588.96	3215.09	2977.01	3039.91	3124.39	3222.49	3201.58	3217.33	3524.28	3009.39	2939.76	3185.51	3227.66	3049.37	3052.47	3091.38	4547.02	2912.98	2795.34	3032.77	3061.68	2883.22	2925.77	2928.38	3764.71	3058.25	2738.46	2916.43	2916.27	2743.85	2780.98	2763.58	3569.8	3052.75	2917.78	2676.86	2744	2592.96	2470	2722.26	3221.42
1326.27	3654.79	3402.58	3373.78	3286.88	3212.63	3559.83	3386.48	3234.23	3565.75	3195.42	2967.8	3024.49	3119.59	3211.47	3168.12	3190.67	3505.95	2995.53	2910.97	3167.18	3203.21	3042.38	3028.32	3078.68	4511.66	2887.34	2783.39	3014.99	3037.03	2858.84	2899.66	2907.23	3747.9	3041.99	2712.05	2913.16	2899.24	2730.38	2772.51	2745.51	3558.86	3024.83	2903.63	2658.48	2729.69	2572.02	2454.56	2689.55	3206.24
1327.24	3622.13	3383.16	3358.77	3261.73	3198.57	3532.82	3370.53	3222.29	3534.71	3180.58	2952.23	3020.62	3107.3	3192.36	3151.92	3178.37	3490.28	2972.33	2909.34	3145.93	3198.07	3013.04	3000	3057.46	4501.99	2873.38	2767.79	3009.95	3021.29	2842.22	2897.84	2874.72	3722.42	3030.39	2697.79	2907.27	2889.38	2719.24	2754.11	2726.86	3539.99	3010.38	2886.7	2638.92	2719.82	2555.23	2453.7	2682.27	3190.13
1327.68	3599.69	3369.99	3349.1	3250.45	3199.9	3523.85	3371.68	3226.17	3523.75	3179.16	2939.78	3019.54	3094.64	3178.17	3150.2	3177.02	3479.04	2961.78	2919.1	3136.46	3201.75	2993.47	2988.44	3043.96	4506.33	2874.32	2757.23	3013.22	3014.67	2836.3	2908.94	2857.55	3709.82	3028.2	2693.56	2902.49	2885.97	2714.18	2743.9	2720.36	3525.8	3007.77	2876.26	2631.35	2711.07	2549.24	2458.04	2687.85	3178.2
1328.69	3590.99	3341.09	3349.31	3255.41	3171.14	3509.2	3359.5	3210.38	3530.25	3151.07	2955.84	2996.02	3090.72	3181.61	3130.14	3167.23	3478.42	2966.67	2918.85	3109.62	3168.99	3022.13	3007.27	3049.36	4484.47	2856.77	2741.91	2988.26	3011.5	2825.4	2888.11	2872.65	3737.09	2989.5	2688.91	2862.09	2894.41	2694.3	2733.19	2717.34	3536.95	3027.19	2875.58	2642.28	2727.8	2534.82	2451.05	2695.55	3182.97
1329.7	3593.01	3344.75	3339.82	3242.37	3169.38	3523.69	3336.47	3197.59	3505.9	3159.27	2934.04	2989.49	3080.66	3174.48	3119.94	3153.72	3449.23	2952.42	2883.89	3125.77	3146.95	3003.21	3007.25	3042.33	4476.91	2864.95	2738.74	2983.6	2996.62	2801.08	2894.99	2860.18	3690.65	3005.66	2694.83	2885.13	2870.28	2675.13	2742.04	2719.6	3515.82	2986.9	2875.47	2643.49	2701.95	2562.12	2445.49	2689.82	3174.88
1330.71	3589.17	3334.84	3336.17	3223.05	3158.06	3501.75	3353.86	3184.94	3482.55	3152.19	2914.39	2976.11	3050.74	3126.92	3133.88	3158.22	3459.33	2942.46	2872.51	3116.78	3164.76	2981.86	2960.79	3027.01	4479.49	2849.83	2729.71	2984.93	2990.74	2808.9	2863.73	2863.27	3724.92	3018.96	2684.47	2879.02	2853.14	2694.67	2738.47	2702.3	3513.39	2995.04	2864.78	2629.42	2702.39	2515.13	2446.49	2665.51	3154.94
1331.72	3595.91	3324.79	3294.39	3222.01	3137.16	3514.1	3341.97	3159.14	3496.76	3163.53	2912.02	2974.01	3073.53	3148.5	3114.53	3104.71	3447	2953.49	2882.55	3123.65	3142	2973.22	2995.05	3039.84	4488.35	2859.86	2740.54	2968.98	3005.15	2792	2858.18	2849.66	3685.62	3017.54	2684.1	2872.2	2867.16	2673.93	2720.61	2688.28	3516.4	2990.33	2842.67	2616.64	2688.54	2533.85	2440.79	2655.06	3152.99
1332.73	3576.5	3338.46	3302.75	3223.12	3173.69	3498.88	3346.79	3192.21	3501.12	3133.44	2907.65	2967.77	3048.33	3153.65	3126.47	3132.64	3426.95	2949.95	2885.16	3097.23	3149.95	2973.16	2949.02	3027.96	4484.93	2852.04	2748.36	2953.59	2997.7	2794.11	2871.21	2833.04	3706.61	2993.98	2683.88	2881.09	2843.74	2670.77	2739.33	2681.11	3493.26	2981.89	2853.85	2589.99	2695.83	2540	2422.8	2650.19	3136.48
1333.74	3562.8	3326.12	3318.1	3194.37	3166.5	3513.51	3334.04	3161.56	3484.77	3161.07	2921	2954.24	3045.84	3127.24	3109.13	3115.7	3446.19	2954.13	2852.2	3098.1	3130.33	2970.53	2988.57	3020.5	4466.65	2873.93	2735.76	2965.21	2965.97	2817.93	2881.8	2852.28	3695.45	2991.57	2668.37	2851.26	2861.47	2671.17	2733.9	2691.81	3497.7	2977.89	2875.16	2605.64	2707.41	2517.3	2428.66	2671.31	3155.53
1334.75	3557.82	3322.07	3298.75	3201.19	3144.75	3488.72	3335.01	3169.48	3490.42	3133.27	2902.34	2950	3051.2	3128.53	3084.92	3111.48	3436	2933.59	2857.53	3087.68	3133.57	2976.18	2946.26	2991.76	4452.08	2861.24	2731.73	2960.69	2950.37	2794.75	2835.69	2837.09	3689.01	2973.73	2677.58	2856.44	2842.48	2670.14	2718.61	2690.79	3480.42	2970.32	2871.05	2603.28	2692	2522.17	2435.1	2660.87	3136.3
1335.76	3585.69	3319.02	3294.82	3192.01	3140.27	3478.21	3314.11	3146.4	3494.64	3134.75	2901.97	2939.04	3044	3107.69	3096.86	3112.26	3453.53	2901.48	2834.29	3089.98	3104.1	2947.54	2948.66	3001.59	4458.8	2835.56	2712.56	2940.31	2980.07	2794.28	2858.57	2826.76	3669.56	2970.6	2654.07	2841.76	2854.92	2650.55	2699.04	2671.91	3482.42	2957.74	2848.51	2598.78	2657.01	2505.75	2404.25	2649.13	3155.36
1336.77	3564	3313.12	3296.61	3195.68	3164.09	3482.7	3303.79	3184.89	3478.28	3124.95	2890.03	2940.66	3045.22	3125.7	3085.23	3105.47	3438.77	2926.09	2849.9	3069.99	3132.19	2955.48	2964.34	3019.27	4433.38	2819.16	2710.24	2958.78	2977.47	2773.96	2826.45	2811.57	3648.83	2985.76	2665.42	2814.51	2821.65	2629.52	2677.19	2683.32	3497.15	2961.45	2843.97	2600.99	2674.02	2494.61	2402.26	2638.26	3141.27
1337.78	3537.45	3310.78	3275.11	3204.5	3121.76	3452.77	3310.76	3141.39	3465.36	3112.72	2899.81	2919.56	3019.01	3089.28	3081.6	3097.97	3423.01	2907.41	2821.65	3081.14	3116	2919.56	2927.6	2974.1	4416.53	2801.33	2713.78	2934.11	2948.59	2756.2	2829.9	2819.39	3648.82	2943.48	2647.49	2811.97	2812.52	2618.78	2692.19	2640.73	3469.87	2927.73	2832.43	2591.49	2652.17	2487.19	2387.84	2625.1	3114.61
1338.79	3524.04	3305.02	3269.75	3194.47	3126.86	3445.4	3294.72	3133.74	3454.86	3098.64	2875.87	2908.32	3023.24	3077.01	3062.97	3085.75	3381.11	2857.58	2816.84	3050.58	3103.81	2917.93	2923.86	2979.64	4385.1	2811.08	2698.47	2920.3	2932.57	2752.45	2820.64	2785.05	3610.81	2941.5	2611.27	2812.29	2797.53	2631.61	2666.61	2613.57	3428.73	2933.02	2808.18	2572.14	2647.32	2459.35	2391.13	2615.79	3125.67
1339.8	3506.48	3270.82	3244.4	3180.43	3093.68	3453.04	3298.83	3133.23	3436.94	3091.98	2875.5	2917.94	2993.18	3094.16	3041.48	3074.95	3392.2	2889.62	2811.59	3056.02	3077.34	2901.58	2924.84	2950.76	4345.54	2807.82	2692.87	2919.06	2917.69	2747.41	2806.67	2785.3	3615.51	2932.94	2626.33	2787.04	2796.26	2605.73	2656.04	2645.97	3439.73	2927.58	2790.49	2567.49	2630.19	2452.5	2368.42	2596.92	3091.58
1340.81	3510.65	3265.49	3259.18	3143.53	3072.06	3419.53	3256.94	3119.72	3433.58	3066.89	2847.99	2884.27	2991.4	3057.6	3048.42	3064.73	3385.44	2900.37	2807.49	3021.03	3074.15	2899.66	2927.67	2964.3	4364.26	2778.71	2669.55	2916.4	2908.96	2732.95	2798.12	2771.96	3594.21	2938.53	2623.96	2784.5	2770.98	2581.13	2662.9	2621.1	3435.88	2918.44	2800.95	2552.57	2619.63	2463.08	2358	2627.47	3076.78
1341.81	3514.52	3275.15	3243.68	3175.64	3084.88	3413.59	3258.47	3107.36	3418.23	3068.52	2853.19	2909.03	2987.62	3052.76	3048.94	3068.37	3385.97	2866.69	2801.39	3021.33	3056.25	2878.74	2920.78	2954.56	4373.26	2769.6	2660.23	2912.87	2894.79	2732.48	2791.29	2797.06	3592.33	2900.83	2619.17	2783.68	2754.71	2601.11	2648.61	2630.65	3413.6	2890.01	2775.98	2548.07	2634.35	2457.8	2349.01	2590.59	3076.98
1342.82	3491.68	3226.53	3249.9	3119.32	3063.41	3432.94	3246.73	3096.42	3398.45	3040.86	2829.39	2881.5	2991.7	3056.48	3030.02	3032.44	3368.78	2864.29	2799.86	2997.2	3057.2	2877.53	2904.18	2945.24	4357.41	2776.2	2673.92	2883.92	2909.34	2710.59	2797.6	2769.59	3572.6	2907.7	2593.81	2784.14	2783.15	2596.37	2646.04	2632.34	3429.75	2886.29	2782.01	2520	2622.07	2447.96	2368.3	2578.15	3078.6
1343.83	3471.84	3227.91	3234.83	3127.28	3055.51	3387.57	3229.98	3073.63	3391.38	3034.21	2831.17	2854.97	2971.78	3043.92	3017.53	3034.36	3365.16	2866.04	2779.76	2998.21	3018.87	2887.9	2902.58	2926.64	4341.28	2772.51	2644.46	2908.25	2901.9	2730.12	2785.91	2755.83	3564.02	2881.57	2600.73	2778.32	2778.3	2572.92	2624.18	2601.18	3404.19	2879.86	2757.76	2515.5	2590.94	2454.54	2347.03	2559.98	3052.23
[truncated: 481 more rows]
[truncated: 15 more columns]

## Sheet: 4weeks
wavenumber	Y0-X0	Y0-X1	Y0-X2	Y0-X3	Y0-X4	Y0-X5	Y0-X6	Y0-X7	Y1-X0	Y1-X1	Y1-X2	Y1-X3	Y1-X4	Y1-X5	Y1-X6	Y1-X7	Y2-X0	Y2-X1	Y2-X2	Y2-X3	Y2-X4	Y2-X5	Y2-X6	Y2-X7	Y3-X0	Y3-X1	Y3-X2	Y3-X3	Y3-X4	Y3-X5	Y3-X6	Y3-X7	Y4-X0	Y4-X1	Y4-X2	Y4-X3	Y4-X4	Y4-X5	Y4-X6	Y4-X7	Y5-X0	Y5-X1	Y5-X2	Y5-X3	Y5-X4	Y5-X5	Y5-X6	Y5-X7	Y6-X0
[truncated: 1,502 more rows]
[truncated: 15 more columns]

[truncated: 3 more sheets: 8weeks, 16weeks, 24weeks]
