# Supplementary material for: Raman Spectroscopy as a Novel Method for the Characterization of Polydioxanone Medical Stents Biodegradation
Source: Materials (Basel). 2021 Sep 21;14(18):5462. doi: 10.3390/ma14185462 (PMC8467320; doi:10.3390/ma14185462)
Supplement: Supplementary file 1 [file materials-14-05462-s001.zip › Spreadsheet S4 - IR spectra of Solvent Violet 13 dye.xlsx]

## Sheet: List1
Wavenumber	Site 1	Site 2	Site 3	Averaged spectrum
3996.66	0.101991	0.0944223	0.0924545	0.0962891
3994.59	0.101886	0.0943952	0.0924455	0.0962423
3992.53	0.101794	0.094283	0.0923177	0.0961316
3990.47	0.101742	0.0942124	0.0922612	0.0960717
3988.4	0.101719	0.0941109	0.0923887	0.0960729
3986.34	0.101774	0.0940443	0.0925841	0.096134
3984.28	0.101759	0.0941016	0.0925636	0.0961412
3982.21	0.101521	0.0940453	0.0923132	0.0959597
3980.15	0.101342	0.093887	0.0922014	0.0958101
3978.09	0.101284	0.0938675	0.0922493	0.0958004
3976.02	0.101192	0.0940084	0.0922276	0.0958094
3973.96	0.101265	0.0942393	0.0922239	0.0959093
3971.9	0.101521	0.0944534	0.0923959	0.0961235
3969.83	0.101576	0.094368	0.0924817	0.096142
3967.77	0.101353	0.0940211	0.0922388	0.0958711
3965.71	0.101221	0.0939214	0.0920505	0.095731
3963.64	0.101412	0.0940675	0.0921127	0.0958642
3961.58	0.101647	0.0939938	0.0921807	0.0959406
3959.52	0.101559	0.0938147	0.0922949	0.0958895
3957.45	0.101415	0.0938387	0.0924109	0.0958883
3955.39	0.101464	0.0938953	0.0923024	0.0958871
3953.33	0.101455	0.0939113	0.0921217	0.0958295
3951.26	0.101297	0.0939498	0.0920758	0.0957743
3949.2	0.10146	0.0940131	0.0922005	0.0958911
3947.14	0.10179	0.094137	0.092383	0.0961032
3945.08	0.101442	0.0941372	0.0922453	0.0959414
3943.01	0.101053	0.093829	0.0919992	0.0956272
3940.95	0.101169	0.0935231	0.0920374	0.0955765
3938.89	0.101182	0.0934631	0.0920112	0.0955522
3936.82	0.101004	0.0935996	0.0918309	0.0954782
3934.76	0.100699	0.0938926	0.0916713	0.0954209
3932.7	0.100701	0.0939095	0.0916433	0.0954181
3930.63	0.101363	0.0937263	0.0919836	0.0956908
3928.57	0.101684	0.0938974	0.0923791	0.0959868
3926.51	0.101277	0.0939647	0.0923393	0.0958604
3924.44	0.101049	0.0936661	0.0920808	0.0955988
3922.38	0.101079	0.0936554	0.0919757	0.0955701
3920.32	0.100926	0.0939217	0.0920359	0.0956277
3918.25	0.101067	0.0938939	0.0922462	0.0957358
3916.19	0.10161	0.0936906	0.0924938	0.0959314
3914.13	0.101706	0.0936537	0.0924423	0.095934
3912.06	0.101356	0.0936407	0.092108	0.0957016
3910	0.101038	0.0936167	0.0918495	0.0955013
3907.94	0.100445	0.0937548	0.0916141	0.0952714
3905.87	0.0997868	0.0937321	0.0913241	0.0949477
3903.81	0.0999709	0.0933224	0.0913463	0.0948799
3901.75	0.100861	0.0931232	0.0916723	0.0952188
3899.68	0.101887	0.0932474	0.092065	0.0957331
3897.62	0.102381	0.0934911	0.0924187	0.0960968
3895.56	0.101633	0.0938206	0.0922806	0.0959113
3893.49	0.100649	0.0938638	0.0918059	0.0954396
3891.43	0.100883	0.0933957	0.0917047	0.0953278
3889.37	0.100909	0.0931596	0.0915733	0.0952139
3887.3	0.100051	0.0932904	0.0910143	0.0947853
3885.24	0.100416	0.0931663	0.0910252	0.0948693
3883.18	0.100851	0.0931262	0.0913375	0.0951048
3881.11	0.100743	0.0930032	0.0912885	0.0950115
3879.05	0.101401	0.0928555	0.0916471	0.0953014
3876.99	0.101122	0.0933352	0.0918805	0.0954459
3874.92	0.100383	0.0935715	0.0916222	0.0951923
3872.86	0.0999741	0.0932104	0.0912412	0.0948086
3870.8	0.0999662	0.0927157	0.0909915	0.0945578
3868.73	0.10093	0.0926133	0.0913324	0.0949585
3866.67	0.101025	0.0930992	0.0916243	0.0952494
3864.61	0.100795	0.0931541	0.0916282	0.0951923
3862.54	0.101386	0.0929049	0.0917634	0.0953515
3860.48	0.101396	0.0931819	0.0917667	0.0954483
3858.42	0.100145	0.093613	0.0913847	0.0950476
3856.35	0.0982602	0.0937422	0.0905678	0.0941901
3854.29	0.0984608	0.0930002	0.0900964	0.0938525
3852.23	0.101973	0.0919803	0.0911991	0.0950509
3850.16	0.10285	0.0922958	0.0919711	0.0957057
3848.1	0.101636	0.0929477	0.0918463	0.0954768
3846.04	0.100455	0.0932673	0.0913736	0.0950319
3843.97	0.0998669	0.0931572	0.0909118	0.0946453
3841.91	0.0998345	0.0929826	0.0908836	0.0945669
3839.85	0.0999899	0.0929482	0.0910336	0.0946573
3837.78	0.100607	0.0925302	0.0911104	0.0947492
3835.72	0.100839	0.0921391	0.0910768	0.0946851
3833.66	0.100528	0.0922592	0.0911512	0.0946461
3831.59	0.100812	0.0925343	0.0915997	0.0949821
3829.53	0.100966	0.0928143	0.0917791	0.0951863
3827.47	0.100503	0.092894	0.0915442	0.0949805
3825.4	0.0999326	0.0929637	0.0914695	0.0947886
3823.34	0.0993421	0.0933452	0.0913856	0.0946909
3821.28	0.100149	0.0933605	0.0916453	0.0950515
3819.21	0.10097	0.0931176	0.0919971	0.0953615
3817.15	0.100463	0.0929197	0.0915523	0.0949782
3815.09	0.101233	0.0924519	0.0914187	0.0950345
3813.02	0.10147	0.0924909	0.0914562	0.0951389
3810.96	0.100127	0.0929538	0.0909725	0.0946843
3808.9	0.099342	0.0932869	0.0906371	0.094422
3806.83	0.100263	0.0932235	0.0910832	0.0948565
3804.77	0.100434	0.0931265	0.0911661	0.094909
3802.71	0.0997403	0.0929577	0.090759	0.0944857
3800.64	0.100924	0.0926396	0.0916233	0.0950622
3798.58	0.101594	0.0929508	0.0922927	0.0956125
3796.52	0.101264	0.0930662	0.0917493	0.0953598
3794.45	0.101268	0.0927008	0.0914116	0.0951268
3792.39	0.101058	0.0927334	0.0915792	0.0951236
3790.33	0.100869	0.0929817	0.0917061	0.0951856
3788.26	0.100731	0.0929529	0.0915784	0.0950875
3786.2	0.100501	0.0926887	0.0912954	0.0948282
3784.14	0.10039	0.0924967	0.0911023	0.094663
3782.07	0.0999762	0.0924128	0.0909139	0.0944343
3780.01	0.0996721	0.0920442	0.0907627	0.0941597
3777.95	0.10015	0.0918234	0.0910768	0.09435
3775.88	0.100377	0.0922326	0.091403	0.0946711
3773.82	0.0999121	0.0927528	0.0912864	0.0946504
3771.76	0.0993365	0.0928757	0.0909307	0.094381
3769.69	0.0994759	0.0925692	0.0907651	0.0942701
3767.63	0.0999449	0.0925081	0.0909144	0.0944558
3765.57	0.100305	0.0926913	0.0912387	0.0947451
3763.5	0.100479	0.092879	0.0914211	0.0949262
3761.44	0.0999617	0.0930192	0.0911021	0.0946943
3759.38	0.0997429	0.0926426	0.0909125	0.0944327
3757.31	0.0997645	0.0921642	0.0910739	0.0943342
3755.25	0.0988557	0.0923644	0.0908098	0.09401
3753.19	0.0979873	0.0930104	0.0903269	0.0937749
3751.12	0.0989477	0.0931374	0.0907055	0.0942635
3749.06	0.10014	0.0923499	0.0914624	0.0946509
3747	0.0991491	0.0918796	0.0909299	0.0939862
3744.93	0.0990595	0.0914304	0.0901442	0.0935447
3742.87	0.100763	0.0911474	0.0905303	0.0941469
3740.81	0.100247	0.0917301	0.090749	0.0942419
3738.74	0.0983376	0.0920408	0.0901371	0.0935052
3736.68	0.0976901	0.09153	0.0897752	0.0929984
3734.62	0.0991979	0.0910247	0.0907234	0.0936487
3732.55	0.100656	0.0910446	0.0916186	0.0944397
3730.49	0.100447	0.0911757	0.0912607	0.0942946
3728.43	0.0993917	0.0912388	0.0904643	0.0936982
3726.36	0.0990324	0.0913396	0.0902167	0.0935296
3724.3	0.0994525	0.0916904	0.0905949	0.0939126
3722.24	0.099625	0.0919074	0.0907985	0.0941103
3720.17	0.0996612	0.0917191	0.0907135	0.0940313
3718.11	0.0995263	0.0916166	0.090638	0.093927
3716.05	0.0987703	0.0917782	0.0904014	0.09365
3713.98	0.0976821	0.091829	0.0898404	0.0931172
3711.92	0.0980269	0.0913288	0.0897619	0.0930392
3709.86	0.099775	0.0908631	0.0904574	0.0936985
3707.79	0.100081	0.0910255	0.0905388	0.0938817
3705.73	0.0990309	0.0913452	0.0900856	0.0934873
3703.67	0.0982531	0.091557	0.0899895	0.0932665
3701.6	0.0989594	0.0916371	0.0904553	0.093684
3699.54	0.0998864	0.0917314	0.090693	0.0941036
3697.48	0.099765	0.0918708	0.0905658	0.0940672
3695.41	0.099291	0.0920919	0.0904689	0.0939506
3693.35	0.098675	0.0923399	0.0903154	0.0937768
3691.29	0.0980829	0.0922175	0.0900501	0.0934502
3689.22	0.0986465	0.0913531	0.0899569	0.0933188
3687.16	0.0996761	0.0906117	0.0901815	0.0934898
3685.1	0.0995343	0.0907545	0.0902691	0.0935193
3683.03	0.0988871	0.0912191	0.0901376	0.0934146
3680.97	0.0983483	0.0916155	0.0899891	0.0933176
3678.91	0.0975187	0.0918403	0.0895475	0.0929688
3676.84	0.0971343	0.0915352	0.088942	0.0925372
3674.78	0.0987425	0.0909466	0.0893639	0.0930177
3672.72	0.0989583	0.0910479	0.0896282	0.0932115
3670.65	0.0983615	0.0910229	0.0894837	0.092956
3668.59	0.0996797	0.0907868	0.0903296	0.0935987
3666.53	0.100161	0.0911266	0.0908564	0.0940482
3664.46	0.0994804	0.0915086	0.0906438	0.0938776
3662.4	0.0990719	0.0915807	0.0904783	0.0937103
3660.34	0.098758	0.0916837	0.0903348	0.0935922
3658.27	0.0984034	0.0918313	0.0900573	0.0934307
3656.21	0.0987727	0.0916373	0.0901349	0.093515
3654.15	0.0986195	0.091635	0.0902148	0.0934898
3652.08	0.0971729	0.0918501	0.0896256	0.0928829
3650.02	0.096959	0.0911755	0.089212	0.0924488
3647.96	0.099082	0.0900269	0.0897656	0.0929582
3645.89	0.100241	0.0900829	0.0902493	0.0935246
3643.83	0.0997285	0.0905757	0.0902554	0.0935198
3641.77	0.0990718	0.0907911	0.0901824	0.0933484
3639.7	0.0989987	0.0909585	0.0901596	0.0933723
3637.64	0.098817	0.0910273	0.0899548	0.0932664
3635.58	0.0983793	0.0909197	0.0896673	0.0929888
3633.51	0.0981479	0.0912931	0.089629	0.0930234
3631.45	0.0976818	0.0919963	0.0895025	0.0930602
3629.39	0.0982202	0.0916981	0.0896554	0.0931912
3627.32	0.100206	0.0909118	0.0906476	0.0939217
3625.26	0.100109	0.0910737	0.0907625	0.0939816
3623.2	0.0988075	0.0913829	0.0901737	0.0934547
3621.13	0.0981353	0.0913492	0.0899611	0.0931485
3619.07	0.0987488	0.0909456	0.0901648	0.0932864
3617.01	0.0995012	0.0909159	0.0901625	0.0935265
3614.94	0.0992792	0.0913892	0.0899111	0.0935265
3612.88	0.0988681	0.0914259	0.0897713	0.0933551
3610.82	0.0985698	0.0911087	0.0897776	0.093152
3608.75	0.0987811	0.0908126	0.0898613	0.0931517
3606.69	0.0994047	0.0904781	0.0899092	0.093264
3604.63	0.0992905	0.0904493	0.0898001	0.09318
3602.56	0.0987767	0.0907468	0.0897247	0.0930827
3600.5	0.0987646	0.0910629	0.0898104	0.0932127
3598.44	0.0989712	0.0913404	0.0899884	0.0934333
3596.37	0.0990635	0.0914395	0.0902392	0.0935807
3594.31	0.0992962	0.0911675	0.0903485	0.0936041
3592.25	0.099194	0.0911758	0.0901241	0.093498
3590.18	0.0985459	0.0916219	0.0897781	0.0933153
3588.12	0.0986834	0.0915451	0.089812	0.0933469
3586.06	0.0997293	0.0911009	0.0902646	0.0936983
3583.99	0.0998041	0.0911967	0.0903313	0.0937774
3581.93	0.0993784	0.0914266	0.0902186	0.0936745
3579.87	0.0992673	0.0914171	0.0902636	0.0936493
3577.8	0.0992331	0.0913061	0.0902394	0.0935929
3575.74	0.0992133	0.0912498	0.090231	0.0935647
3573.68	0.0991762	0.0912718	0.0903215	0.0935898
3571.61	0.0987961	0.091354	0.0903087	0.0934863
3569.55	0.098358	0.0913945	0.0902032	0.0933185
3567.49	0.0990361	0.091238	0.0903558	0.0935433
3565.42	0.100253	0.0911523	0.0906195	0.0940081
3563.36	0.100177	0.0913791	0.090457	0.0940044
3561.3	0.0995345	0.091433	0.0901591	0.0937089
3559.23	0.099291	0.0912899	0.0901111	0.093564
3557.17	0.0993531	0.0915003	0.0902751	0.0937095
3555.11	0.0993315	0.0918682	0.0902878	0.0938292
3553.04	0.0992416	0.0917391	0.0900937	0.0936915
3550.98	0.0991708	0.0914276	0.0900207	0.0935397
3548.92	0.0988805	0.0915022	0.0899802	0.0934543
3546.85	0.0988264	0.091588	0.0899522	0.0934555
3544.79	0.0992862	0.0914167	0.090105	0.0936026
3542.73	0.0995274	0.0911961	0.0901369	0.0936201
3540.66	0.0994645	0.0912165	0.0900293	0.0935701
3538.6	0.0994852	0.0914966	0.0901407	0.0937075
3536.54	0.0996485	0.091659	0.090382	0.0938965
3534.47	0.0996856	0.0915901	0.0904296	0.0939018
3532.41	0.0994145	0.0914315	0.0903248	0.0937236
3530.35	0.0991222	0.0913485	0.0902522	0.0935743
3528.28	0.0989727	0.0913431	0.0901417	0.0934858
3526.22	0.0988454	0.0912375	0.0899122	0.0933317
3524.16	0.0989736	0.0911721	0.0898443	0.09333
3522.09	0.0993727	0.0913349	0.0900432	0.0935836
3520.03	0.0996103	0.0915031	0.0902047	0.0937727
3517.97	0.099562	0.0914101	0.0901293	0.0937005
3515.9	0.0994215	0.0912274	0.0899281	0.0935257
3513.84	0.099429	0.0913075	0.0899399	0.0935588
3511.78	0.0995638	0.0915956	0.0901587	0.0937727
3509.71	0.0996499	0.0917105	0.0902761	0.0938788
3507.65	0.0995606	0.0916636	0.0903038	0.0938427
3505.59	0.0994128	0.0917621	0.090351	0.093842
3503.52	0.0995899	0.0918788	0.0904084	0.093959
3501.46	0.0998816	0.0918161	0.0904297	0.0940425
3499.4	0.0997543	0.0916858	0.0903469	0.093929
3497.33	0.099472	0.0915628	0.0901651	0.0937333
3495.27	0.0994012	0.0914497	0.0900043	0.0936184
3493.21	0.0994081	0.0914122	0.0900563	0.0936256
3491.14	0.0994149	0.0915521	0.0903378	0.0937682
3489.08	0.0995053	0.0918211	0.0905728	0.0939664
3487.02	0.0996271	0.091972	0.0905189	0.0940393
3484.95	0.0996442	0.0918631	0.090264	0.0939238
3482.89	0.0995523	0.0915827	0.0900594	0.0937315
3480.83	0.0994527	0.0913569	0.0900732	0.0936276
3478.76	0.0994041	0.0913522	0.0902065	0.0936543
3476.7	0.0994294	0.0914083	0.0902011	0.0936796
3474.64	0.099538	0.0914128	0.0900266	0.0936591
3472.57	0.0997105	0.0914927	0.0899593	0.0937208
3470.51	0.099798	0.0916454	0.0901022	0.0938485
3468.45	0.0998411	0.0917764	0.0902795	0.0939657
3466.38	0.0999005	0.0917043	0.0903174	0.0939741
3464.32	0.0997689	0.0914794	0.090197	0.0938151
3462.26	0.0995785	0.0914586	0.0901303	0.0937225
3460.19	0.0993911	0.0914941	0.0901006	0.0936619
3458.13	0.0991831	0.0913905	0.0899957	0.0935231
3456.07	0.0992208	0.0913548	0.0899181	0.0934979
3454	0.0994378	0.091446	0.0900079	0.0936305
3451.94	0.0995607	0.0915462	0.0902402	0.0937824
3449.88	0.0994985	0.0915116	0.0902856	0.0937652
3447.81	0.0995052	0.0915003	0.0902015	0.0937356
3445.75	0.0997425	0.0917178	0.0903077	0.0939226
3443.69	0.0999198	0.0918343	0.090424	0.0940594
3441.62	0.0998714	0.091636	0.0903206	0.0939427
3439.56	0.09969	0.0914697	0.0900378	0.0937325
3437.5	0.0995303	0.0914126	0.0896964	0.0935464
3435.43	0.0993893	0.091207	0.0895344	0.0933769
3433.37	0.099314	0.0910401	0.0896844	0.0933462
3431.31	0.0994126	0.0911678	0.0898951	0.0934918
3429.24	0.0995753	0.0914838	0.0900608	0.0937067
3427.18	0.0996036	0.0916776	0.0902331	0.0938381
3425.12	0.0994052	0.0915904	0.0902465	0.0937474
3423.05	0.0992861	0.0915149	0.0902167	0.0936725
3420.99	0.0994861	0.0916241	0.0903764	0.0938289
3418.93	0.0996419	0.0916903	0.0904153	0.0939158
3416.86	0.099447	0.0915263	0.0900611	0.0936782
3414.8	0.0991898	0.0912673	0.0897009	0.093386
3412.74	0.0991165	0.0911594	0.0896074	0.0932944
3410.67	0.0990567	0.09115	0.0896328	0.0932798
3408.61	0.0989878	0.0910846	0.0897145	0.0932623
3406.55	0.0989866	0.0909524	0.0897454	0.0932281
3404.48	0.0989528	0.0908875	0.0896673	0.0931692
3402.42	0.0988922	0.0909751	0.0896557	0.0931744
3400.36	0.0989545	0.0910449	0.0897562	0.0932518
3398.29	0.0991782	0.0910467	0.0898262	0.0933504
3396.23	0.0992924	0.0910832	0.0897769	0.0933841
3394.17	0.0991209	0.0910819	0.0896618	0.0932882
3392.1	0.0989527	0.091011	0.0896336	0.0931991
3390.04	0.098931	0.0909211	0.0896649	0.0931723
3387.98	0.0988539	0.0908213	0.0896263	0.0931005
3385.91	0.0987116	0.0908431	0.0895639	0.0930395
3383.85	0.0987247	0.0909808	0.0895595	0.0930883
3381.79	0.0989353	0.0910924	0.089737	0.0932549
3379.72	0.0991318	0.0911009	0.0899542	0.0933957
3377.66	0.099198	0.0910043	0.0899281	0.0933768
3375.6	0.099208	0.0910055	0.0898172	0.0933436
3373.53	0.0991898	0.091118	0.0897886	0.0933655
3371.47	0.099146	0.0911855	0.0897167	0.0933494
3369.41	0.0990734	0.0912017	0.0895696	0.0932816
3367.34	0.0990425	0.0912111	0.0895775	0.093277
3365.28	0.0991212	0.0912401	0.0897366	0.093366
3363.22	0.0990774	0.0912022	0.0897313	0.0933369
3361.15	0.098918	0.0910383	0.0896484	0.0932016
3359.09	0.0988424	0.0908729	0.0897535	0.0931563
3357.03	0.0987811	0.0908029	0.0899115	0.0931651
3354.96	0.0986358	0.0906781	0.089846	0.0930533
3352.9	0.0985246	0.0905452	0.089638	0.0929026
3350.84	0.098755	0.0907126	0.0896073	0.093025
3348.77	0.0991609	0.0910655	0.0898241	0.0933502
3346.71	0.0992752	0.0912684	0.0900988	0.0935475
3344.65	0.0991326	0.0912325	0.0901216	0.0934956
3342.58	0.0989596	0.0910656	0.0897836	0.0932696
3340.52	0.0988434	0.0909866	0.0894477	0.0930926
3338.46	0.0987969	0.0909417	0.0893328	0.0930238
3336.39	0.0987274	0.0907334	0.0892633	0.092908
3334.33	0.098671	0.0905777	0.0892192	0.0928226
3332.27	0.098665	0.0905874	0.089271	0.0928411
3330.2	0.0987383	0.0906398	0.0894185	0.0929322
3328.14	0.0989419	0.0907199	0.0896877	0.0931165
3326.08	0.0989914	0.0906912	0.0898599	0.0931808
3324.01	0.0987279	0.0905627	0.0896668	0.0929858
3321.95	0.0984315	0.0904889	0.0893671	0.0927625
3319.89	0.0984152	0.0905644	0.0893388	0.0927728
3317.82	0.0986114	0.0907671	0.0895224	0.092967
3315.76	0.0987916	0.0908864	0.0897079	0.0931287
3313.7	0.0989205	0.0908924	0.0897418	0.0931849
3311.63	0.0988544	0.090784	0.0895923	0.0930769
3309.57	0.0985544	0.0905644	0.0894338	0.0928509
3307.51	0.0983213	0.0904188	0.0894206	0.0927202
3305.44	0.0982725	0.0904234	0.0894509	0.0927156
3303.38	0.0983769	0.0905934	0.0894543	0.0928082
3301.32	0.0985561	0.0907374	0.0894363	0.09291
3299.25	0.0985226	0.0906248	0.0893501	0.0928325
3297.19	0.0982486	0.0903866	0.0892298	0.0926217
3295.13	0.0980277	0.0901867	0.0890682	0.0924275
3293.06	0.0980635	0.0901789	0.0890455	0.0924293
3291	0.0982218	0.090353	0.0892073	0.092594
3288.94	0.0982086	0.0903994	0.0891605	0.0925895
3286.87	0.0981613	0.0903055	0.0889506	0.0924724
3284.81	0.0983028	0.0902878	0.0889561	0.0925156
3282.75	0.0983669	0.0903092	0.0890789	0.092585
3280.68	0.0982415	0.0903477	0.0891326	0.0925739
3278.62	0.09817	0.0904415	0.0891688	0.0925934
3276.56	0.0981519	0.0904373	0.0891265	0.0925719
3274.49	0.0981337	0.0903157	0.0890509	0.0925001
3272.43	0.098144	0.090218	0.0890505	0.0924708
3270.37	0.0981435	0.0901614	0.0890715	0.0924588
3268.3	0.0981321	0.0901083	0.0890494	0.09243
3266.24	0.0981463	0.0900635	0.0889862	0.0923986
3264.18	0.0981297	0.0899927	0.0889678	0.0923634
3262.11	0.0980684	0.089942	0.0890059	0.0923388
3260.05	0.09822	0.0900899	0.0891319	0.0924806
3257.99	0.098503	0.0903324	0.0893281	0.0927212
3255.92	0.0983967	0.0903819	0.0893325	0.0927037
3253.86	0.0980418	0.0902449	0.0891801	0.0924889
3251.8	0.0979899	0.0901557	0.0892036	0.0924497
3249.73	0.0981971	0.090213	0.0893179	0.092576
3247.67	0.0983653	0.0902961	0.0893281	0.0926632
3245.61	0.0984237	0.0902737	0.0893011	0.0926662
3243.54	0.0983374	0.0900996	0.0891929	0.0925433
3241.48	0.0981315	0.0899006	0.0890737	0.0923686
3239.42	0.0981321	0.0899681	0.0892519	0.0924507
3237.35	0.0984562	0.090261	0.0896651	0.0927941
3235.29	0.0987085	0.0904119	0.0899529	0.0930244
3233.23	0.0986314	0.0903086	0.0898591	0.092933
3231.17	0.0983983	0.090115	0.0894486	0.092654
3229.1	0.0982853	0.0900947	0.0891853	0.0925218
3227.04	0.0983287	0.090259	0.0892619	0.0926165
3224.98	0.0983475	0.0903644	0.0893692	0.0926937
3222.91	0.0982475	0.090411	0.0893497	0.0926694
3220.85	0.0982186	0.0903974	0.0893165	0.0926442
3218.79	0.098425	0.0903364	0.0893722	0.0927112
3216.72	0.098692	0.0904358	0.0896299	0.0929192
3214.66	0.0988123	0.0906391	0.0900416	0.0931643
3212.6	0.0988495	0.0907707	0.0902995	0.0933066
3210.53	0.0989318	0.0907334	0.0902297	0.0932983
3208.47	0.0989971	0.0906457	0.0901035	0.0932488
3206.41	0.0988817	0.0907084	0.0901215	0.0932372
3204.34	0.0986239	0.0906676	0.0900664	0.0931193
3202.28	0.0984515	0.090361	0.089897	0.0929032
3200.22	0.0983982	0.09007	0.0896596	0.0927093
3198.15	0.098381	0.0899947	0.0894216	0.0925991
3196.09	0.0983788	0.0900474	0.0893891	0.0926051
3194.03	0.0982858	0.0900032	0.0894439	0.0925776
3191.96	0.098111	0.0898976	0.0894921	0.0925002
3189.9	0.0981405	0.0900481	0.0896967	0.0926284
3187.84	0.0983472	0.0903413	0.0898854	0.092858
3185.77	0.0984804	0.0904934	0.0899135	0.0929624
3183.71	0.0985404	0.0905477	0.0899731	0.0930204
3181.65	0.0984628	0.090412	0.0899354	0.0929367
3179.58	0.0983523	0.0901912	0.0897206	0.0927547
3177.52	0.098459	0.0902455	0.0897004	0.0928016
3175.46	0.0987404	0.0905687	0.0899509	0.0930867
3173.39	0.0989721	0.0908763	0.0901108	0.0933197
3171.33	0.0989854	0.0909235	0.0900496	0.0933195
3169.27	0.0988088	0.0906486	0.0898242	0.0930939
3167.2	0.0985813	0.0903126	0.0895116	0.0928018
3165.14	0.0984136	0.0902325	0.0894194	0.0926885
3163.08	0.0983314	0.0903329	0.0896496	0.0927713
3161.01	0.098357	0.0903542	0.089906	0.0928724
3158.95	0.0984071	0.0902289	0.0899247	0.0928536
3156.89	0.0984313	0.0901763	0.0898043	0.092804
3154.82	0.0985472	0.0903701	0.0898751	0.0929308
3152.76	0.0986381	0.0906462	0.0900436	0.0931093
3150.7	0.0984517	0.0906941	0.0899034	0.0930164
3148.63	0.0981125	0.0904649	0.0896059	0.0927278
3146.57	0.0980206	0.0902122	0.0895238	0.0925855
3144.51	0.0982054	0.0900827	0.0895639	0.0926173
3142.44	0.0983605	0.0900878	0.0896449	0.0926978
3140.38	0.0983501	0.0901549	0.0897687	0.0927579
3138.32	0.0982532	0.0902005	0.089811	0.0927549
3136.25	0.098249	0.0902527	0.0898448	0.0927822
3134.19	0.0983728	0.0902881	0.0899636	0.0928748
3132.13	0.0984547	0.090294	0.0900114	0.09292
3130.06	0.098429	0.0903381	0.0898955	0.0928875
3128	0.0984069	0.0903557	0.089777	0.0928466
3125.94	0.0984717	0.0902636	0.0897499	0.0928284
3123.87	0.0985822	0.0902701	0.0898127	0.0928883
3121.81	0.0985978	0.0905146	0.0900152	0.0930425
3119.75	0.0985084	0.090742	0.0901788	0.0931431
3117.68	0.0984834	0.0906999	0.0901173	0.0931002
3115.62	0.0984399	0.090353	0.0898835	0.0928921
3113.56	0.0983438	0.0900271	0.089688	0.0926863
3111.49	0.0985282	0.0901956	0.0898616	0.0928618
3109.43	0.0989159	0.0907474	0.0903211	0.0933281
3107.37	0.0990339	0.0910549	0.0905911	0.09356
3105.3	0.0988859	0.0909239	0.0905967	0.0934689
3103.24	0.0988351	0.0908356	0.0906376	0.0934361
3101.18	0.0989568	0.0909338	0.0907525	0.0935477
3099.11	0.0991041	0.0909695	0.090807	0.0936269
3097.05	0.0991768	0.0910025	0.0907684	0.0936492
3094.99	0.0990781	0.0909897	0.0906182	0.093562
3092.92	0.0988807	0.0908126	0.090454	0.0933825
3090.86	0.0989009	0.0907435	0.090474	0.0933728
3088.8	0.0991667	0.0908903	0.0906878	0.0935816
3086.73	0.0993686	0.0910557	0.0908586	0.093761
3084.67	0.099313	0.0911662	0.0909255	0.0938016
3082.61	0.0992408	0.0912741	0.0912016	0.0939055
3080.54	0.0995569	0.0915119	0.0917112	0.09426
3078.48	0.0999362	0.0918102	0.0919765	0.0945743
3076.42	0.100014	0.0919995	0.0919603	0.0946578
3074.35	0.100048	0.0920787	0.091976	0.0947009
3072.29	0.100111	0.0919981	0.0919584	0.094689
3070.23	0.100187	0.0919196	0.0919915	0.0946995
3068.16	0.100448	0.0921012	0.092319	0.0949561
3066.1	0.100797	0.0923803	0.0926595	0.095279
3064.04	0.10095	0.0925799	0.0927775	0.0954357
3061.97	0.100973	0.0927461	0.0928849	0.0955345
3059.91	0.101023	0.0929006	0.0930287	0.0956508
3057.85	0.101168	0.0931351	0.0932565	0.0958533
3055.78	0.101497	0.0934262	0.0936073	0.0961769
3053.72	0.101709	0.093546	0.0937302	0.0963284
3051.66	0.101537	0.0935256	0.0935986	0.0962204
3049.59	0.101304	0.0935026	0.0935279	0.0961114
3047.53	0.101312	0.0934146	0.0934987	0.096075
3045.47	0.101475	0.0933724	0.0936006	0.0961494
3043.4	0.101558	0.0934505	0.0938558	0.0962881
3041.34	0.101503	0.0934106	0.0939052	0.0962729
3039.28	0.10151	0.0932877	0.0937838	0.0961939
3037.21	0.101559	0.0933055	0.0937314	0.0961985
3035.15	0.101619	0.0934677	0.0938608	0.0963157
3033.09	0.102004	0.0937766	0.0943394	0.0967067
3031.02	0.102724	0.0942273	0.0950501	0.0973338
3028.96	0.103244	0.0946179	0.0955364	0.0977995
3026.9	0.103394	0.0949241	0.0956746	0.0979974
3024.83	0.103519	0.0952652	0.0956714	0.0981517
3022.77	0.103584	0.0953568	0.0954508	0.0981306
3020.71	0.103368	0.095016	0.0950445	0.0978094
3018.64	0.10302	0.0945856	0.094702	0.0974357
3016.58	0.102776	0.0943312	0.0944685	0.0971918
3014.52	0.102517	0.094139	0.0942763	0.0969775
3012.45	0.102113	0.0939296	0.0941296	0.0967242
3010.39	0.101869	0.0937989	0.0941163	0.0965947
3008.33	0.101844	0.093648	0.0939886	0.0964937
3006.26	0.101826	0.0934592	0.093655	0.0963133
3004.2	0.1019	0.0934461	0.0935464	0.0962976
3002.14	0.102108	0.0935898	0.0936607	0.0964527
3000.07	0.10226	0.0937476	0.0937574	0.0965882
2998.01	0.10222	0.0938155	0.0937832	0.0966061
2995.95	0.102022	0.0937309	0.0936798	0.0964777
2993.88	0.101911	0.0936544	0.0935563	0.0963738
2991.82	0.101964	0.0936253	0.0934623	0.0963507
2989.76	0.101908	0.0934675	0.0933309	0.0962354
2987.69	0.101736	0.0933022	0.0932746	0.0961042
2985.63	0.101743	0.0933343	0.0934208	0.096166
2983.57	0.101777	0.093441	0.093567	0.0962617
2981.5	0.101629	0.0934525	0.0934724	0.0961848
2979.44	0.101606	0.0935061	0.0933849	0.0961658
2977.38	0.101795	0.0936643	0.0935355	0.0963315
2975.31	0.102022	0.0938211	0.0938046	0.0965493
2973.25	0.102275	0.0939988	0.0940869	0.0967869
2971.19	0.102442	0.0940865	0.0942787	0.0969358
2969.12	0.102542	0.0941005	0.0943537	0.0969988
2967.06	0.102643	0.0941674	0.0943232	0.0970445
2965	0.102671	0.0942252	0.0942918	0.0970626
2962.93	0.102616	0.0942349	0.0943675	0.0970729
2960.87	0.102483	0.0941719	0.0943029	0.0969858
2958.81	0.102405	0.0941508	0.0940703	0.0968754
2956.74	0.102491	0.0942909	0.0940245	0.0969353
2954.68	0.10262	0.0944646	0.094236	0.0971069
2952.62	0.102614	0.094523	0.0944081	0.0971819
2950.55	0.102474	0.0944559	0.0943872	0.0971055
2948.49	0.102408	0.0943929	0.0943207	0.0970406
2946.43	0.10241	0.0944819	0.0943089	0.0970669
2944.36	0.102324	0.0945956	0.0942872	0.097069
2942.3	0.102245	0.0945394	0.0942505	0.0970115
2940.24	0.102203	0.0943356	0.0942312	0.0969233
2938.17	0.102098	0.0940901	0.0940709	0.0967529
2936.11	0.102015	0.0939415	0.0937252	0.0965607
2934.05	0.101998	0.0938883	0.0934329	0.0964398
2931.98	0.102057	0.0939826	0.0934974	0.0965125
2929.92	0.102267	0.094361	0.0939265	0.0968516
2927.86	0.102628	0.0948638	0.0944104	0.0973007
2925.79	0.103183	0.0953753	0.0949349	0.0978309
2923.73	0.103835	0.0959644	0.095594	0.0984646
2921.67	0.104364	0.0965108	0.0962496	0.0990414
2919.6	0.10472	0.0967652	0.0967271	0.099404
2917.54	0.104856	0.0967357	0.0967953	0.0994623
2915.48	0.104755	0.0966311	0.0964513	0.0992791
2913.41	0.104555	0.0964719	0.095987	0.0990047
2911.35	0.104306	0.096186	0.0955634	0.098685
2909.29	0.104003	0.0957668	0.0951732	0.0983144
2907.22	0.103618	0.0952329	0.0947782	0.0978764
2905.16	0.103182	0.0948022	0.0944962	0.0974936
2903.1	0.102889	0.0946454	0.0943882	0.0973074
2901.03	0.102803	0.0945891	0.0942868	0.0972261
2898.97	0.102803	0.0945053	0.0942029	0.0971704
2896.91	0.102716	0.0943208	0.0941438	0.0970603
2894.84	0.102481	0.0940361	0.0940127	0.0968431
2892.78	0.102241	0.093918	0.0938521	0.0966704
2890.72	0.102106	0.0939624	0.093652	0.0965735
2888.65	0.101993	0.0939146	0.0934409	0.0964496
2886.59	0.101864	0.0937806	0.0933137	0.0963195
2884.53	0.101779	0.0936855	0.0931882	0.0962175
2882.46	0.101784	0.0936662	0.0930814	0.0961773
2880.4	0.101895	0.0937056	0.0931548	0.0962519
2878.34	0.102022	0.0937618	0.0933502	0.0963778
2876.27	0.102086	0.0938634	0.0934677	0.0964725
2874.21	0.102179	0.0940165	0.093475	0.0965568
2872.15	0.102239	0.0939938	0.0934486	0.0965605
2870.08	0.102155	0.0938029	0.0934066	0.096455
2868.02	0.102153	0.0938841	0.0934414	0.0964927
2865.96	0.102271	0.0942081	0.0935679	0.0966824
2863.89	0.102406	0.0943967	0.0937157	0.0968395
2861.83	0.102665	0.0946114	0.094002	0.0970927
2859.77	0.102959	0.0949358	0.0943879	0.0974276
2857.7	0.103156	0.0951518	0.0946335	0.0976471
2855.64	0.103298	0.0952468	0.0946746	0.0977399
2853.58	0.103317	0.0951211	0.094511	0.0976497
2851.51	0.103098	0.0947902	0.0941917	0.09736
2849.45	0.102643	0.0944093	0.0938152	0.096956
2847.39	0.102145	0.0940077	0.0934206	0.0965245
2845.32	0.101907	0.0937442	0.0931426	0.0962646
2843.26	0.101895	0.0936583	0.0930633	0.0962055
2841.2	0.101857	0.0935699	0.093059	0.096162
2839.13	0.101705	0.0934757	0.0930008	0.0960605
2837.07	0.101487	0.0934032	0.0928704	0.0959201
2835.01	0.101271	0.0932006	0.0926707	0.095714
2832.94	0.101065	0.0929133	0.0924206	0.0954663
2830.88	0.100945	0.0927827	0.092239	0.0953223
2828.82	0.100919	0.0927714	0.0921238	0.0952713
2826.75	0.100774	0.0926824	0.0919388	0.0951319
2824.69	0.100526	0.0925282	0.0917811	0.0949452
2822.63	0.100484	0.0924953	0.0918259	0.0949351
2820.56	0.100646	0.0925587	0.0918631	0.0950227
2818.5	0.100697	0.0924878	0.0916767	0.0949538
2816.44	0.100608	0.0923546	0.0915341	0.0948322
2814.37	0.100525	0.092369	0.0916189	0.0948377
2812.31	0.100427	0.0924705	0.0917244	0.0948739
2810.25	0.100334	0.0924914	0.0916933	0.0948395
2808.18	0.100317	0.0923557	0.0915314	0.0947347
2806.12	0.10032	0.0921365	0.0913251	0.0945939
2804.06	0.100264	0.091978	0.0911429	0.0944615
2801.99	0.10016	0.0919471	0.0909937	0.0943669
2799.93	0.100061	0.091997	0.090971	0.094343
2797.87	0.10002	0.0920806	0.091137	0.0944124
2795.8	0.100065	0.0921497	0.0913081	0.0945075
2793.74	0.100157	0.0921261	0.0913308	0.0945379
2791.68	0.100234	0.0920905	0.0912794	0.0945345
2789.61	0.100199	0.0921121	0.0912023	0.0945044
2787.55	0.100092	0.0921075	0.0911577	0.0944526
2785.49	0.100015	0.0919828	0.0911719	0.0943898
2783.42	0.0999507	0.091812	0.0911529	0.0943052
2781.36	0.0999613	0.091786	0.0911017	0.094283
2779.3	0.100079	0.0918668	0.0910587	0.0943347
2777.23	0.100218	0.0919891	0.0910758	0.0944278
2775.17	0.10027	0.0920669	0.091138	0.0944917
2773.11	0.100173	0.0919142	0.091047	0.094378
2771.04	0.100001	0.0916511	0.0907716	0.0941413
2768.98	0.0999167	0.0915135	0.0905936	0.0940079
2766.92	0.0998605	0.0914308	0.0906034	0.0939649
2764.85	0.0996821	0.0913391	0.0906124	0.0938779
2762.79	0.099543	0.0914085	0.0905798	0.0938438
2760.73	0.0995375	0.0915689	0.0905741	0.0938935
2758.66	0.0995459	0.0915793	0.0905961	0.0939071
2756.6	0.0995503	0.0914747	0.0906577	0.0938942
2754.54	0.0995747	0.0913863	0.0907078	0.0938896
2752.47	0.099607	0.0913118	0.0906626	0.0938605
2750.41	0.0996992	0.0913539	0.0906668	0.0939066
2748.35	0.099784	0.0915234	0.0907224	0.0940099
2746.28	0.0996825	0.0915299	0.0906088	0.0939404
2744.22	0.0994534	0.091357	0.0904478	0.0937527
2742.16	0.0993403	0.0913243	0.0904293	0.093698
2740.09	0.0994498	0.0915317	0.0905345	0.0938387
2738.03	0.0995638	0.0916407	0.0907056	0.09397
2735.97	0.0995282	0.0915116	0.0908282	0.093956
2733.9	0.0994923	0.0914522	0.0908361	0.0939268
2731.84	0.0995863	0.0915702	0.0908063	0.0939876
2729.78	0.0997565	0.0917057	0.0908144	0.0940922
2727.71	0.0998234	0.0917511	0.090858	0.0941442
2725.65	0.0997428	0.0916937	0.0909096	0.0941154
2723.59	0.0996364	0.0916174	0.0909282	0.0940607
2721.52	0.0995851	0.0916229	0.090905	0.0940377
2719.46	0.0995579	0.091647	0.090832	0.0940123
2717.4	0.0994615	0.0915766	0.0907222	0.0939201
2715.33	0.0993196	0.0914113	0.0906624	0.0937978
2713.27	0.0992794	0.0912989	0.0907031	0.0937605
2711.21	0.0993884	0.0913513	0.0907869	0.0938422
2709.14	0.0995405	0.0914709	0.0908522	0.0939545
2707.08	0.0996273	0.0914817	0.0908283	0.0939791
2705.02	0.0995631	0.0913069	0.0906118	0.0938272
2702.95	0.0993615	0.0911187	0.0903279	0.0936027
2700.89	0.0992501	0.0910943	0.0902336	0.093526
2698.83	0.0993514	0.0911744	0.0903128	0.0936129
2696.76	0.0994841	0.0912662	0.0903996	0.0937166
2694.7	0.0994984	0.0913578	0.0904951	0.0937838
2692.64	0.0994671	0.0914553	0.0905867	0.0938364
2690.57	0.0995157	0.0915588	0.0906393	0.0939046
2688.51	0.0995787	0.091532	0.0906558	0.0939222
2686.45	0.0994654	0.0912589	0.0905108	0.093745
2684.38	0.0992846	0.0910204	0.0903162	0.0935404
2682.32	0.0992933	0.0911291	0.0904295	0.0936173
2680.26	0.0994081	0.0914054	0.0907511	0.0938549
2678.19	0.0994138	0.0914911	0.0908079	0.0939043
2676.13	0.0993511	0.0913568	0.0905914	0.0937664
2674.07	0.0993292	0.0912723	0.0904185	0.0936733
2672	0.0992652	0.0913426	0.0903415	0.0936498
2669.94	0.0992005	0.0913866	0.0903179	0.093635
2667.88	0.0992789	0.0913515	0.0903295	0.0936533
2665.81	0.0993726	0.0912635	0.0903158	0.0936506
2663.75	0.0993362	0.0911719	0.09026	0.0935894
2661.69	0.0992097	0.0912032	0.0902613	0.0935581
2659.62	0.0990509	0.0912769	0.0903347	0.0935542
2657.56	0.0989004	0.0912441	0.0903014	0.093482
2655.5	0.098775	0.0911097	0.0901261	0.0933369
2653.43	0.0986656	0.0909676	0.0899922	0.0932085
2651.37	0.098602	0.0909261	0.0899972	0.0931751
2649.31	0.0985139	0.0909416	0.0900008	0.0931521
2647.24	0.098364	0.0908337	0.0898581	0.0930186
2645.18	0.0982458	0.0906119	0.0896684	0.092842
2643.12	0.0981033	0.0904604	0.0895503	0.0927047
2641.05	0.0979606	0.0904225	0.0895164	0.0926332
2638.99	0.0979021	0.0903069	0.089532	0.0925803
2636.93	0.0978869	0.0900704	0.089512	0.0924898
2634.86	0.0979219	0.0899616	0.0895201	0.0924679
2632.8	0.0979121	0.0899751	0.0895996	0.0924956
2630.74	0.09776	0.089964	0.0895291	0.0924177
2628.67	0.0975842	0.089997	0.0892804	0.0922872
2626.61	0.097445	0.0900134	0.0891534	0.0922039
2624.55	0.0972734	0.089812	0.0891186	0.092068
2622.48	0.0970747	0.0895158	0.0889644	0.0918516
2620.42	0.0969008	0.0893265	0.0887701	0.0916658
2618.36	0.0968305	0.0892762	0.0886824	0.0915964
2616.29	0.0968372	0.0893478	0.0887151	0.0916334
2614.23	0.0967691	0.0893409	0.0886977	0.0916026
2612.17	0.0966325	0.0892184	0.0885954	0.0914821
2610.1	0.0965543	0.089119	0.0885356	0.091403
2608.04	0.0965166	0.0889471	0.0884586	0.0913074
2605.98	0.0963333	0.0886787	0.0882044	0.0910721
2603.91	0.0960569	0.0885333	0.087895	0.0908284
2601.85	0.0958917	0.0885136	0.0878304	0.0907452
2599.79	0.0958258	0.0885157	0.0880385	0.0907933
2597.72	0.0957874	0.0885151	0.0882983	0.0908669
2595.66	0.0956663	0.0882967	0.08823	0.090731
2593.6	0.0954956	0.0878937	0.0878069	0.0903987
2591.53	0.0954858	0.0876106	0.0874272	0.0901745
2589.47	0.0955892	0.0875151	0.0872422	0.0901155
2587.41	0.0955626	0.08754	0.0871926	0.0900984
2585.34	0.0953807	0.0876079	0.087149	0.0900459
2583.28	0.0953253	0.087702	0.0871427	0.0900567
2581.22	0.0954349	0.0877994	0.0872924	0.0901755
2579.15	0.0953052	0.087674	0.0872864	0.0900886
2577.09	0.0949881	0.0874462	0.0870431	0.0898258
2575.03	0.0948534	0.0873707	0.0868512	0.0896918
2572.96	0.09483	0.0871985	0.0867777	0.0896021
2570.9	0.0949122	0.0870872	0.0869688	0.0896561
2568.84	0.0951033	0.0873006	0.087247	0.0898837
2566.77	0.0950853	0.0874385	0.087187	0.0899036
2564.71	0.0948066	0.087305	0.0869689	0.0896935
2562.65	0.0945652	0.087123	0.0868813	0.0895232
2560.58	0.0945108	0.0869885	0.0868028	0.089434
2558.52	0.0944818	0.0869115	0.0865935	0.0893289
2556.46	0.0944266	0.0869988	0.0864103	0.0892786
2554.39	0.0944735	0.0871403	0.086401	0.0893383
2552.33	0.0945134	0.0871369	0.0865439	0.0893981
2550.27	0.0944797	0.0871148	0.0867665	0.0894537
2548.2	0.0944303	0.0871515	0.0868747	0.0894855
2546.14	0.0943004	0.0870848	0.0868083	0.0893978
2544.08	0.0941656	0.0868631	0.0866919	0.0892402
2542.01	0.0942351	0.0866949	0.0866048	0.0891783
2539.95	0.094554	0.0868237	0.0866872	0.089355
2537.89	0.094812	0.0870321	0.0868534	0.0895658
2535.82	0.094789	0.0870516	0.0868806	0.0895737
2533.76	0.0946289	0.0870247	0.0868385	0.0894974
2531.7	0.094378	0.0869266	0.0866247	0.0893098
2529.63	0.094127	0.086652	0.0861589	0.0889793
2527.57	0.094083	0.0863568	0.0858607	0.0887668
2525.51	0.0941399	0.0862267	0.0859053	0.0887573
2523.44	0.0940721	0.0863134	0.0860184	0.0888013
2521.38	0.0940239	0.0865443	0.0861741	0.0889141
2519.32	0.0941655	0.0867959	0.0864517	0.0891377
2517.25	0.094295	0.086929	0.0865929	0.0892723
2515.19	0.0942852	0.0868994	0.0864798	0.0892215
2513.13	0.0942369	0.0867929	0.0863584	0.0891294
2511.07	0.0942086	0.0866669	0.0862987	0.089058
2509	0.0942349	0.0866257	0.0862837	0.0890481
2506.94	0.0942466	0.0867172	0.0863003	0.089088
2504.88	0.0940992	0.0866629	0.0861613	0.0889745
2502.81	0.0938906	0.0863804	0.0859881	0.088753
2500.75	0.093736	0.0861778	0.0859462	0.08862
2498.69	0.0936268	0.0862352	0.0858527	0.0885716
2496.62	0.093602	0.0864134	0.0856325	0.0885493
2494.56	0.0936086	0.0864438	0.0854245	0.0884923
2492.5	0.0936584	0.0863421	0.0854554	0.0884853
2490.43	0.0936865	0.0862377	0.0856243	0.0885162
2488.37	0.0935043	0.0860984	0.0855604	0.0883877
2486.31	0.0933146	0.0859249	0.0853393	0.0881929
2484.24	0.0932265	0.0857213	0.0852055	0.0880511
2482.18	0.093062	0.085614	0.0851279	0.0879346
2480.12	0.0929563	0.0857484	0.085179	0.0879612
2478.05	0.0930004	0.0859642	0.0853784	0.0881143
2475.99	0.0930097	0.086051	0.0854673	0.088176
2473.93	0.0930119	0.0859427	0.0854632	0.0881393
2471.86	0.0930901	0.0856552	0.0854928	0.0880794
2469.8	0.0930357	0.0853017	0.0853767	0.0879047
2467.74	0.0928985	0.0851799	0.0851974	0.0877586
2465.67	0.0929739	0.0853763	0.085199	0.0878497
2463.61	0.093052	0.0854706	0.0851799	0.0879008
2461.55	0.0929323	0.0853839	0.0851047	0.087807
2459.48	0.0927947	0.0853979	0.0851552	0.0877826
2457.42	0.0926992	0.085455	0.0851138	0.087756
2455.36	0.0926808	0.0854584	0.084882	0.0876737
2453.29	0.0927586	0.0855013	0.084751	0.0876703
2451.23	0.092815	0.0856324	0.0848239	0.0877571
2449.17	0.0928275	0.0856853	0.0849257	0.0878128
2447.1	0.0928595	0.0856455	0.084991	0.087832
2445.04	0.0928744	0.085644	0.085033	0.0878505
2442.98	0.0927543	0.0855535	0.0850131	0.0877737
2440.91	0.0924741	0.0853947	0.0849587	0.0876092
2438.85	0.092175	0.0852767	0.084832	0.0874279
2436.79	0.0920392	0.0851624	0.0846026	0.0872681
2434.72	0.0921728	0.0849591	0.0843974	0.0871764
2432.66	0.092503	0.0847077	0.0842665	0.0871591
2430.6	0.0928426	0.0847817	0.0843598	0.0873281
2428.53	0.0929135	0.0850915	0.0846229	0.0875426
2426.47	0.0926599	0.0852008	0.0846228	0.0874945
2424.41	0.0925453	0.0852086	0.0845122	0.0874221
2422.34	0.0927192	0.0853521	0.0846488	0.0875734
2420.28	0.0928328	0.0855155	0.0847659	0.0877047
2418.22	0.0927257	0.0854729	0.0846219	0.0876068
2416.15	0.0925721	0.0853301	0.0844549	0.0874524
2414.09	0.0924524	0.0853019	0.0844263	0.0873935
2412.03	0.0922281	0.0853813	0.0844131	0.0873408
2409.96	0.0920409	0.0853536	0.0843474	0.0872473
2407.9	0.0920171	0.0850482	0.084287	0.0871174
2405.84	0.0920246	0.0847708	0.0842472	0.0870142
2403.77	0.0920465	0.0847917	0.0842244	0.0870209
2401.71	0.0920888	0.084896	0.084287	0.0870906
2399.65	0.0920257	0.0848862	0.0842836	0.0870652
2397.58	0.0919415	0.0848638	0.0841246	0.0869766
2395.52	0.091994	0.0848968	0.0839956	0.0869621
2393.46	0.0920023	0.0847862	0.0839133	0.0869006
2391.39	0.091885	0.0845305	0.0838193	0.0867449
2389.33	0.0918234	0.0844795	0.0838205	0.0867078
2387.27	0.0918792	0.084738	0.0840315	0.0868829
2385.2	0.0918693	0.0850127	0.0842493	0.0870438
2383.14	0.0916819	0.0850631	0.0842335	0.0869928
2381.08	0.0914417	0.0849134	0.0841356	0.0868302
2379.01	0.0913941	0.0849152	0.0842697	0.0868597
2376.95	0.0917119	0.0854113	0.0847003	0.0872745
2374.89	0.0920509	0.0860091	0.0850683	0.0877094
2372.82	0.0920565	0.086077	0.0851918	0.0877751
2370.76	0.091936	0.0857473	0.0854343	0.0877059
2368.7	0.0920315	0.0856577	0.0859453	0.0878782
2366.63	0.0922708	0.0859097	0.0862006	0.088127
2364.57	0.0921383	0.0858691	0.0857691	0.0879255
2362.51	0.0920829	0.085509	0.0853196	0.0876372
2360.44	0.0926155	0.0855124	0.0854593	0.0878624
2358.38	0.0930104	0.0858923	0.0856791	0.0881939
2356.32	0.0930066	0.0860059	0.0855842	0.0881989
2354.25	0.093088	0.0856898	0.0854772	0.088085
2352.19	0.0933195	0.0854206	0.0855196	0.0880866
2350.13	0.092891	0.0853806	0.0852628	0.0878448
2348.06	0.091856	0.085337	0.0846592	0.0872841
2346	0.0913117	0.08522	0.0843073	0.0869463
2343.94	0.0914604	0.0850922	0.0844958	0.0870161
2341.87	0.0914705	0.0849906	0.0846554	0.0870388
2339.81	0.0914414	0.0850472	0.0845744	0.087021
2337.75	0.0915807	0.0851157	0.0845432	0.0870799
2335.68	0.0915775	0.0850155	0.0845662	0.087053
2333.62	0.0913446	0.0849323	0.0844714	0.0869161
2331.56	0.0913794	0.0850082	0.084423	0.0869369
2329.49	0.092032	0.0852808	0.0848104	0.0873744
2327.43	0.092639	0.0856592	0.085298	0.0878654
2325.37	0.0925756	0.0857657	0.0852706	0.0878706
2323.3	0.0922526	0.0855429	0.084944	0.0875798
2321.24	0.0922676	0.0854067	0.0847915	0.0874886
2319.18	0.0922107	0.085295	0.0846056	0.0873705
2317.11	0.0918448	0.0851251	0.0843238	0.0870979
2315.05	0.0917193	0.0850436	0.084377	0.0870466
2312.99	0.0918594	0.0849501	0.0846684	0.0871593
2310.92	0.091811	0.0847695	0.084648	0.0870762
2308.86	0.0914755	0.0844859	0.084241	0.0867341
2306.8	0.0911998	0.0842258	0.0838452	0.0864236
2304.73	0.0910986	0.08416	0.0837043	0.086321
2302.67	0.0910312	0.0843065	0.0837384	0.0863587
2300.61	0.091036	0.0844327	0.0837086	0.0863924
2298.54	0.0910966	0.0843898	0.0836491	0.0863785
2296.48	0.0910725	0.0842763	0.0836543	0.0863344
2294.42	0.0909403	0.084138	0.0835692	0.0862158
2292.35	0.0908232	0.0841824	0.0834431	0.0861496
2290.29	0.0908757	0.08453	0.083438	0.0862812
2288.23	0.0908616	0.0847045	0.0833901	0.0863187
2286.16	0.0904391	0.0843737	0.0830645	0.0859591
2284.1	0.0899369	0.0839482	0.0826481	0.0855111
2282.04	0.0895476	0.0835809	0.0823346	0.0851544
2279.97	0.0892066	0.0830598	0.0820316	0.084766
2277.91	0.0891198	0.0825761	0.0817757	0.0844905
2275.85	0.0891795	0.0823279	0.0817337	0.0844137
2273.78	0.0890991	0.0822089	0.081919	0.084409
2271.72	0.0889518	0.0821606	0.0821849	0.0844324
2269.66	0.0888829	0.0821168	0.0821816	0.0843938
2267.59	0.0889238	0.0820837	0.0818166	0.0842747
2265.53	0.0892458	0.0823318	0.0817836	0.0844538
2263.47	0.089439	0.0826295	0.0821217	0.0847301
2261.4	0.0889492	0.0824328	0.0819406	0.0844409
2259.34	0.0883731	0.0819769	0.0813711	0.0839071
2257.28	0.0883353	0.0818539	0.0811732	0.0837874
2255.21	0.0884268	0.0819087	0.0811925	0.0838427
2253.15	0.0882781	0.0817632	0.081028	0.0836897
2251.09	0.0880253	0.0817112	0.0807898	0.0835088
2249.02	0.0877635	0.0819099	0.0807326	0.0834687
2246.96	0.0874966	0.0818914	0.0808024	0.0833968
2244.9	0.0872903	0.0815654	0.0807045	0.0831867
2242.83	0.08737	0.0814781	0.0806533	0.0831671
2240.77	0.0875485	0.0815203	0.0808314	0.0833001
2238.71	0.0875547	0.0812328	0.0808983	0.0832286
2236.64	0.0874196	0.080852	0.0806135	0.0829617
2234.58	0.0871427	0.0804415	0.0800419	0.082542
2232.52	0.0870131	0.0800625	0.0796531	0.0822429
2230.45	0.0871815	0.080203	0.0798782	0.0824209
2228.39	0.0875507	0.08073	0.0804526	0.0829111
2226.33	0.0878638	0.0811367	0.0806437	0.0832147
2224.26	0.0876028	0.0812744	0.0802434	0.0830402
2222.2	0.0873218	0.0813081	0.0799525	0.0828608
2220.14	0.0876887	0.0814592	0.0801109	0.0830863
2218.07	0.0876916	0.081556	0.0801389	0.0831288
2216.01	0.0869993	0.0810481	0.0796063	0.0825512
2213.95	0.0864784	0.0800826	0.079009	0.0818567
2211.88	0.0863272	0.0795811	0.0790782	0.0816622
2209.82	0.0865143	0.0795761	0.0793291	0.0818065
2207.76	0.0867888	0.0795314	0.0790926	0.0818043
2205.69	0.0867257	0.0795859	0.0788979	0.0817365
2203.63	0.0867366	0.0800332	0.0792709	0.0820136
2201.57	0.0868656	0.0805265	0.0798016	0.0823979
2199.5	0.0863737	0.0803893	0.0798587	0.0822073
2197.44	0.0856697	0.0797616	0.0795729	0.081668
2195.38	0.0854213	0.0794598	0.0792484	0.0813765
2193.31	0.0852443	0.079492	0.0788409	0.0811924
2191.25	0.0851095	0.079649	0.0787165	0.0811583
2189.19	0.0854253	0.0801684	0.0790466	0.0815468
2187.12	0.0857153	0.0804511	0.0792257	0.0817974
2185.06	0.0856124	0.0802265	0.079204	0.0816809
2183	0.0851316	0.0799606	0.0789635	0.0813519
2180.93	0.0844266	0.0794515	0.0781618	0.08068
2178.87	0.0843811	0.0789166	0.0775063	0.080268
2176.81	0.0846111	0.078684	0.0771686	0.0801546
2174.74	0.0842329	0.0783016	0.0764958	0.0796768
2172.68	0.0841363	0.078115	0.0763012	0.0795175
2170.62	0.0849785	0.0788747	0.0772711	0.0803748
2168.55	0.0858981	0.0797998	0.0783006	0.0813328
2166.49	0.0858906	0.079408	0.0782114	0.08117
2164.43	0.0849646	0.0779683	0.0774242	0.080119
2162.36	0.0841408	0.0768849	0.0772446	0.0794234
2160.3	0.0839538	0.0761697	0.0768928	0.0790054
2158.24	0.0839405	0.0755656	0.0756935	0.0783999
2156.17	0.0838212	0.0754973	0.0753628	0.0782271
2154.11	0.0836429	0.0758898	0.0758089	0.0784472
2152.05	0.0835976	0.076212	0.0761508	0.0786535
2149.98	0.083663	0.0762546	0.0766701	0.0788626
2147.92	0.0834985	0.076516	0.0771888	0.0790678
2145.86	0.0832317	0.0771384	0.0771886	0.0791862
2143.79	0.0837459	0.0778311	0.0773388	0.0796386
2141.73	0.0849394	0.0783102	0.0778916	0.0803804
2139.67	0.0851912	0.0784147	0.0778933	0.0804997
2137.6	0.0842577	0.0782669	0.0773242	0.0799496
2135.54	0.0836665	0.077938	0.0770286	0.0795443
2133.48	0.0840349	0.0776853	0.0772439	0.0796547
2131.41	0.0846634	0.0775653	0.0775254	0.079918
2129.35	0.0847956	0.0774246	0.0775341	0.0799181
2127.29	0.0846888	0.0777549	0.0775156	0.0799864
2125.22	0.0850191	0.0785781	0.077564	0.080387
2123.16	0.085396	0.0789718	0.0774229	0.0805969
2121.1	0.0852033	0.0785364	0.0772319	0.0803239
2119.03	0.0848533	0.0782268	0.0773225	0.0801342
2116.97	0.0848794	0.0788458	0.0776341	0.0804531
2114.91	0.0850213	0.0795486	0.0778951	0.0808217
2112.84	0.0848914	0.0794604	0.077865	0.080739
2110.78	0.0845429	0.0788757	0.0773854	0.080268
2108.72	0.0843748	0.0785554	0.0770664	0.0799989
2106.65	0.0844664	0.0785702	0.0772877	0.0801081
2104.59	0.0845215	0.0785465	0.077466	0.080178
2102.53	0.0843522	0.0784409	0.0773675	0.0800536
2100.46	0.0839318	0.0781272	0.0771368	0.0797319
2098.4	0.0835902	0.0777233	0.0768386	0.079384
2096.34	0.0834124	0.0774282	0.076452	0.0790976
2094.27	0.0833858	0.0772979	0.0762619	0.0789819
2092.21	0.0836246	0.0773107	0.0763314	0.0790889
2090.15	0.0837926	0.0773826	0.0762806	0.0791519
2088.08	0.0837818	0.0775264	0.0762035	0.0791705
2086.02	0.0837861	0.0776278	0.0763176	0.0792438
2083.96	0.0838134	0.077724	0.0765729	0.0793701
2081.89	0.0839528	0.0780167	0.0769342	0.0796346
2079.83	0.0838089	0.0781657	0.0770009	0.0796585
2077.77	0.0831164	0.077683	0.0763655	0.079055
2075.7	0.0825557	0.0770599	0.0755728	0.0783961
2073.64	0.0822797	0.0769452	0.0752282	0.078151
2071.58	0.082162	0.0772142	0.0753427	0.0782397
2069.51	0.0822136	0.0773591	0.0756882	0.0784203
2067.45	0.0821827	0.0771272	0.0759647	0.0784249
2065.39	0.0822779	0.0771292	0.0761238	0.0785103
2063.32	0.0826249	0.077599	0.0760925	0.0787721
2061.26	0.0826161	0.077532	0.0757013	0.0786164
2059.2	0.0823139	0.0768758	0.0752678	0.0781525
2057.13	0.0822809	0.0765324	0.0750264	0.0779466
2055.07	0.0822066	0.0765721	0.074959	0.0779126
2053.01	0.0821716	0.0769161	0.0751176	0.0780684
2050.94	0.0824508	0.0773083	0.0753778	0.078379
2048.88	0.0824429	0.0772282	0.0756565	0.0784425
2046.82	0.0819867	0.0766648	0.0753998	0.0780171
2044.75	0.0813426	0.075885	0.0747312	0.0773196
2042.69	0.0808247	0.0754233	0.0747488	0.0769989
2040.63	0.0809003	0.0755388	0.0750826	0.0771739
2038.56	0.0811241	0.0755709	0.0747383	0.0771444
2036.5	0.0810454	0.0751545	0.0739451	0.076715
2034.44	0.0807959	0.0746083	0.0733397	0.076248
2032.37	0.0805509	0.0743711	0.0732686	0.0760635
2030.31	0.0800663	0.0742957	0.0733683	0.0759101
2028.25	0.0790784	0.0738989	0.0728591	0.0752788
2026.18	0.0787466	0.073625	0.072383	0.0749182
2024.12	0.078991	0.073195	0.0722965	0.0748275
2022.06	0.0786839	0.0724962	0.0719884	0.0743895
2019.99	0.0788677	0.072718	0.0722286	0.0746048
2017.93	0.0802009	0.0736886	0.0730838	0.0756578
2015.87	0.0810639	0.0744381	0.0733395	0.0762805
2013.8	0.0803082	0.0742919	0.0729248	0.0758416
2011.74	0.0787039	0.0730505	0.0721007	0.0746184
2009.68	0.0776652	0.0722757	0.0716166	0.0738525
2007.61	0.0776027	0.0729421	0.0719241	0.0741563
2005.55	0.0779217	0.0737101	0.0721558	0.0745959
2003.49	0.0784092	0.0738596	0.0721358	0.0748015
2001.42	0.079123	0.0738642	0.0721625	0.0750499
1999.36	0.0795303	0.0738228	0.0722575	0.0752035
1997.3	0.0790923	0.0733681	0.0722401	0.0749002
1995.23	0.0784761	0.0728518	0.0721557	0.0744945
1993.17	0.0784638	0.0728161	0.0722037	0.0744945
1991.11	0.0788574	0.0732298	0.072668	0.0749184
1989.04	0.0789325	0.0735365	0.0733383	0.0752691
1986.98	0.0785448	0.0730197	0.0731637	0.0749094
1984.92	0.0785128	0.0724274	0.0726261	0.0745221
1982.85	0.0792267	0.0726865	0.0729892	0.0749675
1980.79	0.0797315	0.0732205	0.0735039	0.0754853
1978.73	0.0792562	0.0734399	0.0730219	0.0752393
1976.66	0.0783627	0.0732355	0.0721007	0.0745663
1974.6	0.0777997	0.07262	0.0716953	0.0740384
1972.54	0.0778844	0.0720643	0.0714944	0.0738143
1970.47	0.0782172	0.0719887	0.0710333	0.0737464
1968.41	0.0783348	0.0724579	0.0708625	0.0738851
1966.35	0.0779981	0.0728807	0.0710076	0.0739621
1964.28	0.0776068	0.0728077	0.0713209	0.0739118
1962.22	0.0780724	0.0727833	0.0720148	0.0742901
1960.16	0.0787635	0.0730988	0.0724522	0.0747715
1958.09	0.0788786	0.0734161	0.0722851	0.0748599
1956.03	0.0788587	0.0735684	0.072235	0.0748874
1953.97	0.0784966	0.0733479	0.0722054	0.0746833
1951.9	0.0778286	0.0727363	0.071707	0.0740906
1949.84	0.077726	0.0724882	0.0715878	0.073934
1947.78	0.0775918	0.0723272	0.0716201	0.0738463
1945.71	0.0771145	0.0718892	0.0711039	0.0733692
1943.65	0.0773578	0.0718395	0.0708832	0.0733602
1941.59	0.078036	0.071747	0.0710653	0.0736161
1939.52	0.0780504	0.0713537	0.071026	0.0734767
1937.46	0.0778431	0.0714206	0.0708497	0.0733711
1935.4	0.0778921	0.0717255	0.0706221	0.0734132
1933.33	0.0778824	0.0717534	0.0703973	0.0733444
1931.27	0.0777368	0.0716461	0.0703139	0.0732323
1929.21	0.0772459	0.0714403	0.0701344	0.0729402
1927.14	0.0768718	0.0714791	0.0700303	0.0727938
1925.08	0.0773165	0.0719783	0.0704501	0.0732483
1923.02	0.0777456	0.0721797	0.0710452	0.0736568
1920.95	0.0775361	0.0719899	0.0712838	0.0736033
1918.89	0.0774912	0.0719647	0.0711121	0.0735227
1916.83	0.0774839	0.0717255	0.0705724	0.0732606
1914.76	0.076826	0.0712862	0.0700237	0.0727119
1912.7	0.0761596	0.071062	0.0699416	0.0723877
1910.64	0.0759689	0.0708934	0.0701003	0.0723209
1908.57	0.0761597	0.0708604	0.0701335	0.0723845
1906.51	0.0767727	0.0711192	0.0704148	0.0727689
1904.45	0.0774729	0.0715149	0.0710178	0.0733352
1902.38	0.0776967	0.0717649	0.0713974	0.0736196
1900.32	0.0776588	0.0718814	0.0716118	0.0737173
1898.26	0.0778783	0.0722268	0.072003	0.074036
1896.19	0.0783557	0.0728593	0.0724846	0.0745665
1894.13	0.0787713	0.0734118	0.0728359	0.0750063
1892.07	0.0786329	0.0734662	0.0728027	0.0749672
1890	0.0780225	0.0729144	0.0723157	0.0744175
1887.94	0.0774234	0.072155	0.0715837	0.0737207
1885.88	0.0771143	0.0717967	0.0711675	0.0733595
1883.81	0.0773683	0.0720737	0.0714705	0.0736375
1881.75	0.0778602	0.0726053	0.0719467	0.0741374
1879.69	0.0778801	0.0726713	0.0718601	0.0741371
1877.62	0.0775059	0.0723111	0.0713517	0.0737229
1875.56	0.0771265	0.0719718	0.0709071	0.0733351
1873.5	0.0765726	0.07162	0.0705229	0.0729052
1871.43	0.0758606	0.0712442	0.0700065	0.0723704
1869.37	0.07554	0.0708902	0.0695006	0.0719769
1867.31	0.0756283	0.0705314	0.069239	0.0717996
1865.24	0.0756121	0.0703422	0.0691915	0.0717153
1863.18	0.0754009	0.0701972	0.0690866	0.0715616
1861.12	0.0750731	0.0699443	0.0688489	0.0712888
1859.05	0.0747843	0.0696188	0.0685635	0.0709889
1856.99	0.0746152	0.0692207	0.0681249	0.0706536
1854.93	0.0744526	0.0689692	0.0676243	0.0703487
1852.86	0.0741043	0.0688749	0.0672086	0.0700626
1850.8	0.073563	0.0687369	0.0669064	0.0697354
1848.74	0.073203	0.068644	0.066879	0.0695753
1846.67	0.0731228	0.0686076	0.0668939	0.0695414
1844.61	0.0731598	0.0683172	0.0665965	0.0693578
1842.55	0.0730417	0.0678112	0.0662127	0.0690219
1840.48	0.0725557	0.0674281	0.0659012	0.0686283
1838.42	0.0721524	0.0672179	0.0656921	0.0683541
1836.36	0.0721022	0.0671759	0.0656064	0.0682948
1834.29	0.0720584	0.0672593	0.0654737	0.0682638
1832.23	0.0718924	0.0674286	0.0653674	0.0682295
1830.17	0.0719074	0.067451	0.0654519	0.0682701
1828.1	0.0719107	0.0672377	0.0655056	0.068218
1826.04	0.071654	0.0668946	0.0652871	0.0679452
1823.98	0.0714013	0.0664531	0.0649635	0.067606
1821.91	0.0710574	0.0661412	0.0646557	0.0672848
1819.85	0.0706385	0.0659317	0.0643094	0.0669599
1817.79	0.0703929	0.0657077	0.0639224	0.0666743
1815.72	0.070268	0.065579	0.0636293	0.0664921
1813.66	0.0701559	0.0655904	0.063599	0.0664485
1811.6	0.070217	0.0656482	0.0638191	0.0665614
1809.53	0.0704927	0.0657471	0.0640842	0.0667747
1807.47	0.0706787	0.0658723	0.0641693	0.0669068
1805.41	0.0706695	0.0659347	0.0641151	0.0669064
1803.34	0.0706072	0.0659449	0.0640954	0.0668825
1801.28	0.0706523	0.0659134	0.0641117	0.0668925
1799.22	0.0706207	0.0657286	0.0639448	0.0667647
1797.15	0.0701974	0.0654836	0.0635609	0.066414
1795.09	0.0696147	0.0653296	0.0631804	0.0660416
1793.03	0.0694807	0.0651048	0.0630452	0.0658769
1790.97	0.069846	0.0647863	0.0631708	0.0659344
1788.9	0.0697986	0.0646401	0.0631033	0.0658473
1786.84	0.0693391	0.0645945	0.0628176	0.0655837
1784.78	0.0689451	0.0644595	0.0625841	0.0653296
1782.71	0.0686482	0.0642328	0.0623849	0.0650886
1780.65	0.0684369	0.0640053	0.0621415	0.0648612
1778.59	0.0682522	0.0638801	0.0618986	0.064677
1776.52	0.0678405	0.0637211	0.0615316	0.0643644
1774.46	0.0672532	0.0632226	0.060967	0.0638143
1772.4	0.0668984	0.0624754	0.0604527	0.0632755
1770.33	0.066833	0.0620802	0.060172	0.0630284
1768.27	0.0667119	0.0620148	0.0599713	0.0628993
1766.21	0.0664181	0.0619048	0.0597445	0.0626891
1764.14	0.0659353	0.0616695	0.059435	0.0623466
1762.08	0.0655666	0.0612768	0.0591209	0.0619881
1760.02	0.0654509	0.061005	0.0588602	0.061772
1757.95	0.0654291	0.0609123	0.0586005	0.0616473
1755.89	0.0654455	0.0608328	0.0584772	0.0615852
1753.83	0.0651781	0.060819	0.058365	0.061454
1751.76	0.0647225	0.0607087	0.058077	0.0611694
1749.7	0.064465	0.0603816	0.057781	0.0608759
1747.64	0.0642948	0.0599912	0.0575724	0.0606195
1745.57	0.0639635	0.059543	0.0572737	0.0602601
1743.51	0.0634792	0.0591256	0.056882	0.0598289
1741.45	0.0630902	0.0588946	0.0566337	0.0595395
1739.38	0.0628556	0.0587033	0.056484	0.0593476
1737.32	0.0624199	0.05856	0.0561569	0.0590456
1735.26	0.0620802	0.0584228	0.0557554	0.0587528
1733.19	0.0624889	0.0581991	0.055656	0.0587813
1731.13	0.0626834	0.0580255	0.0556025	0.0587705
1729.07	0.062255	0.0577126	0.0552471	0.0584049
1727	0.0616565	0.0573029	0.0547451	0.0579015
1724.94	0.0611062	0.0569478	0.0543232	0.0574591
1722.88	0.0605948	0.0566474	0.0540271	0.0570897
1720.81	0.059907	0.056341	0.0536519	0.0566333
1718.75	0.0592434	0.0558236	0.0531298	0.0560656
1716.69	0.0590138	0.0551453	0.0526149	0.0555913
1714.62	0.0589024	0.0547601	0.0522527	0.0553051
1712.56	0.0585145	0.0545652	0.0518757	0.0549852
1710.5	0.0579401	0.054333	0.0514185	0.0545639
1708.43	0.0574142	0.0540406	0.0510443	0.0541664
1706.37	0.0572114	0.0537735	0.0508788	0.0539545
1704.31	0.0570565	0.0536421	0.0507195	0.053806
1702.24	0.0565542	0.0534612	0.0503689	0.0534614
1700.18	0.0561371	0.0528865	0.0499881	0.0530039
1698.12	0.0558623	0.0522294	0.0495566	0.0525494
1696.05	0.0554165	0.0516056	0.0489222	0.0519814
1693.99	0.0549103	0.0509647	0.0483355	0.0514035
1691.93	0.0542271	0.0505866	0.0479044	0.050906
1689.86	0.0535373	0.0502862	0.0475565	0.05046
1687.8	0.0529873	0.0500917	0.0472908	0.0501233
1685.74	0.0526041	0.0498382	0.0470009	0.0498144
1683.67	0.0527948	0.0492298	0.0468625	0.049629
1681.61	0.0529009	0.0488818	0.0468044	0.049529
1679.55	0.0525592	0.0488916	0.0465873	0.049346
1677.48	0.0521504	0.0488571	0.0463167	0.0491081
1675.42	0.0518965	0.0486428	0.0461654	0.0489016
1673.36	0.0516086	0.0483697	0.0460014	0.0486599
1671.29	0.0510011	0.0479563	0.0455039	0.0481537
1669.23	0.0502859	0.0471379	0.0447148	0.0473795
1667.17	0.0493889	0.0462273	0.0437683	0.0464615
1665.1	0.0483595	0.0455196	0.0428447	0.0455746
1663.04	0.0475187	0.0447979	0.0420579	0.0447915
1660.98	0.046951	0.0442277	0.0415699	0.0442495
1658.91	0.0463192	0.043852	0.041211	0.0437941
1656.85	0.0455373	0.0435239	0.0408015	0.0432876
1654.79	0.0449731	0.0432016	0.0405475	0.0429074
1652.72	0.0455501	0.0430387	0.0411957	0.0432615
1650.66	0.0463771	0.0435797	0.042221	0.0440593
1648.6	0.0473518	0.0448464	0.043527	0.0452417
1646.53	0.0496524	0.0469222	0.045994	0.0475229
1644.47	0.0512093	0.0482856	0.0476868	0.0490606
1642.41	0.0507981	0.0481959	0.0475357	0.0488432
1640.34	0.0496116	0.0474969	0.0466236	0.0479107
1638.28	0.048537	0.0468553	0.0457489	0.0470471
1636.22	0.0481372	0.0462974	0.0453294	0.046588
1634.15	0.0483333	0.0460319	0.0455647	0.0466433
1632.09	0.0482887	0.0461964	0.0459389	0.046808
1630.03	0.0484523	0.0466951	0.0466143	0.0472539
1627.96	0.0496192	0.0478992	0.0482708	0.0485964
1625.9	0.0523569	0.0505194	0.0514941	0.0514568
1623.84	0.0583717	0.0562336	0.0579385	0.0575146
1621.77	0.0685362	0.0661207	0.0684697	0.0677088
1619.71	0.0797239	0.0775604	0.0799892	0.0790911
1617.65	0.0919308	0.0896102	0.0921134	0.0912181
1615.58	0.101269	0.098057	0.101024	0.100117
1613.52	0.100296	0.0973091	0.100216	0.0992738
1611.46	0.0934236	0.0912779	0.0936898	0.0927971
1609.39	0.0857322	0.0840193	0.0859659	0.0852391
1607.33	0.0807272	0.0790462	0.0807444	0.0801726
1605.27	0.0808396	0.0790818	0.0808595	0.0802603
1603.2	0.0868647	0.0850525	0.0870335	0.0863169
1601.14	0.0969684	0.0950731	0.0969863	0.0963426
1599.08	0.10715	0.105189	0.106712	0.10635
1597.01	0.114615	0.112663	0.11386	0.113713
1594.95	0.119483	0.11743	0.118608	0.118507
1592.89	0.123547	0.121253	0.122531	0.122444
1590.82	0.128962	0.126472	0.127687	0.127707
1588.76	0.137068	0.134466	0.135328	0.135621
1586.7	0.146921	0.144211	0.144584	0.145239
1584.63	0.155763	0.152868	0.152927	0.153853
1582.57	0.162147	0.158974	0.158875	0.159999
1580.51	0.16682	0.163584	0.163069	0.164491
1578.44	0.170001	0.166803	0.165731	0.167512
1576.38	0.170642	0.16607	0.165499	0.167403
1574.32	0.166434	0.160747	0.161154	0.162778
1572.25	0.160546	0.155927	0.156362	0.157611
1570.19	0.1598	0.155698	0.156313	0.15727
1568.13	0.168165	0.163651	0.164324	0.16538
1566.06	0.179433	0.17516	0.17491	0.176501
1564	0.187881	0.184228	0.182826	0.184978
1561.94	0.190714	0.188514	0.18587	0.188366
1559.87	0.189358	0.186574	0.184188	0.186707
1557.81	0.184963	0.176815	0.177773	0.17985
1555.75	0.176819	0.167724	0.169646	0.171396
1553.68	0.167082	0.159172	0.160847	0.162367
1551.62	0.157631	0.150366	0.152074	0.153357
1549.56	0.148949	0.14216	0.143876	0.144995
1547.49	0.141149	0.135168	0.136602	0.13764
1545.43	0.133964	0.128961	0.129979	0.130968
1543.37	0.126788	0.122345	0.123114	0.124082
1541.3	0.119656	0.114891	0.11584	0.116796
1539.24	0.112456	0.10631	0.10824	0.109002
1537.18	0.106622	0.100845	0.102865	0.103444
1535.11	0.101439	0.0969784	0.0984606	0.0989595
1533.05	0.0961291	0.0920816	0.0935425	0.0939177
1530.99	0.0919839	0.0881732	0.0898694	0.0900088
1528.92	0.0899876	0.0868965	0.0887399	0.0885413
1526.86	0.0915159	0.0887962	0.0910445	0.0904522
1524.8	0.0977176	0.0951558	0.0977408	0.0968714
1522.73	0.110275	0.107659	0.110284	0.109406
1520.67	0.131599	0.128198	0.130557	0.130118
1518.61	0.152939	0.148898	0.150326	0.150721
1516.54	0.172344	0.16741	0.167737	0.169163
1514.48	0.187317	0.181704	0.181019	0.183347
1512.42	0.192151	0.186972	0.185448	0.18819
1510.35	0.188718	0.184671	0.182591	0.185327
1508.29	0.180475	0.17658	0.174865	0.177307
1506.23	0.171569	0.164204	0.165123	0.166966
1504.16	0.166388	0.15768	0.160029	0.161365
1502.1	0.163963	0.156859	0.158807	0.159876
1500.04	0.164105	0.158267	0.159728	0.1607
1497.97	0.167105	0.161015	0.162488	0.163536
1495.91	0.170598	0.163411	0.165194	0.166401
1493.85	0.17095	0.164014	0.165366	0.166776
1491.78	0.168538	0.162495	0.163134	0.164722
1489.72	0.164974	0.158385	0.159342	0.1609
1487.66	0.161186	0.153461	0.155332	0.15666
1485.59	0.157467	0.149804	0.151915	0.153062
1483.53	0.15416	0.147104	0.148969	0.150077
1481.47	0.15153	0.14477	0.146452	0.147584
1479.4	0.149226	0.142656	0.144258	0.14538
1477.34	0.14662	0.140496	0.141907	0.143008
1475.28	0.143756	0.137893	0.139206	0.140285
1473.21	0.141292	0.134725	0.136463	0.137494
1471.15	0.139169	0.131687	0.13402	0.134959
1469.09	0.136611	0.129737	0.131894	0.132747
1467.02	0.134124	0.128227	0.129986	0.130779
1464.96	0.133032	0.126992	0.128996	0.129674
1462.9	0.133153	0.126955	0.129229	0.129779
1460.83	0.132998	0.127821	0.129598	0.130139
1458.77	0.133127	0.128533	0.129916	0.130525
1456.71	0.135503	0.129248	0.131593	0.132115
1454.64	0.138661	0.131446	0.134498	0.134868
1452.58	0.141691	0.135102	0.137795	0.138196
1450.52	0.145579	0.139454	0.141742	0.142258
1448.45	0.149769	0.143395	0.145578	0.146247
1446.39	0.152511	0.145657	0.14785	0.148672
1444.33	0.152439	0.145579	0.147622	0.148547
1442.26	0.1502	0.143619	0.145399	0.146406
1440.2	0.146784	0.140768	0.142134	0.143229
1438.14	0.142992	0.137299	0.138402	0.139564
1436.07	0.139433	0.132844	0.13445	0.135576
1434.01	0.136221	0.129245	0.131141	0.132202
1431.95	0.133226	0.126827	0.128465	0.129506
1429.88	0.130717	0.124532	0.126143	0.127131
1427.82	0.128667	0.12256	0.124157	0.125128
1425.76	0.126799	0.121016	0.122366	0.123394
1423.69	0.125147	0.119616	0.120819	0.121861
1421.63	0.123542	0.118306	0.119363	0.120404
1419.57	0.121935	0.116589	0.117674	0.118732
1417.5	0.120224	0.114337	0.115726	0.116762
1415.44	0.117975	0.112345	0.11357	0.11463
1413.38	0.115856	0.110817	0.11163	0.112768
1411.31	0.114952	0.110148	0.110826	0.111975
1409.25	0.11551	0.110797	0.111603	0.112637
1407.19	0.117115	0.112543	0.113458	0.114372
1405.12	0.118883	0.114169	0.115138	0.116063
1403.06	0.119046	0.114239	0.115087	0.116124
1401	0.116861	0.112352	0.112876	0.114029
1398.93	0.113171	0.108769	0.109098	0.110346
1396.87	0.109062	0.104592	0.10488	0.106178
1394.81	0.105253	0.100679	0.101084	0.102339
1392.74	0.102306	0.0977768	0.0983236	0.099469
1390.68	0.100398	0.0963661	0.0968706	0.0978783
1388.62	0.0999908	0.096275	0.0969425	0.0977361
1386.55	0.102296	0.0983363	0.0996168	0.100083
1384.49	0.107444	0.103303	0.105222	0.105323
1382.43	0.115016	0.110875	0.113141	0.113011
1380.36	0.12348	0.119332	0.121545	0.121452
1378.3	0.128576	0.124613	0.126342	0.12651
1376.24	0.127469	0.123795	0.124974	0.125412
1374.17	0.12169	0.117966	0.118997	0.119551
1372.11	0.115461	0.111589	0.112702	0.113251
1370.05	0.11146	0.107727	0.108812	0.109333
1367.98	0.109842	0.106262	0.107257	0.107787
1365.92	0.109527	0.106094	0.106873	0.107498
1363.86	0.108758	0.105422	0.106025	0.106735
1361.79	0.10683	0.103456	0.10423	0.104839
1359.73	0.105175	0.101965	0.103086	0.103409
1357.67	0.106506	0.103564	0.105043	0.105038
1355.6	0.113914	0.111098	0.112862	0.112625
1353.54	0.129131	0.126476	0.127969	0.127859
1351.48	0.148793	0.146458	0.146699	0.147317
1349.41	0.164493	0.162293	0.160867	0.162551
1347.35	0.168803	0.166215	0.163903	0.166307
1345.29	0.162555	0.159231	0.157124	0.159637
1343.22	0.152169	0.148226	0.14675	0.149048
1341.16	0.142321	0.137947	0.137101	0.139123
1339.1	0.134363	0.129596	0.129304	0.131088
1337.03	0.127977	0.123083	0.123078	0.124713
1334.97	0.122314	0.117569	0.117656	0.11918
1332.91	0.117139	0.112628	0.112749	0.114172
1330.84	0.11276	0.108555	0.108617	0.109978
1328.78	0.109417	0.105487	0.105512	0.106805
1326.72	0.10704	0.103265	0.103421	0.104575
1324.65	0.105357	0.101699	0.102046	0.103034
1322.59	0.104027	0.100484	0.10092	0.10181
1320.53	0.10265	0.0991669	0.0996648	0.100494
1318.46	0.10139	0.0979243	0.0986544	0.099323
1316.4	0.10191	0.0985175	0.0996307	0.10002
1314.34	0.106038	0.102765	0.104137	0.104313
1312.27	0.112181	0.108972	0.110345	0.1105
1310.21	0.116109	0.112903	0.114096	0.114369
1308.15	0.116033	0.112861	0.113787	0.114227
1306.08	0.113363	0.110266	0.11101	0.111546
1304.02	0.110831	0.10774	0.108498	0.109023
1301.96	0.110105	0.106946	0.107791	0.108281
1299.89	0.110447	0.107212	0.108159	0.108606
1297.83	0.111387	0.108128	0.109212	0.109576
1295.77	0.113847	0.110668	0.111839	0.112118
1293.7	0.117917	0.114838	0.11602	0.116258
1291.64	0.122803	0.119808	0.120897	0.12117
1289.58	0.127936	0.125069	0.125937	0.126314
1287.51	0.133051	0.130284	0.130953	0.131429
1285.45	0.138016	0.135252	0.135782	0.13635
1283.39	0.142873	0.140089	0.140429	0.14113
1281.32	0.148184	0.145396	0.145462	0.146347
1279.26	0.154669	0.151839	0.151498	0.152668
1277.2	0.162543	0.159637	0.158709	0.160296
1275.13	0.171078	0.168125	0.16656	0.168588
1273.07	0.178127	0.175086	0.173037	0.175417
1271.01	0.181346	0.178102	0.175907	0.178452
1268.94	0.181	0.177614	0.175615	0.178076
1266.88	0.179775	0.176409	0.174633	0.176939
1264.82	0.179626	0.176301	0.174578	0.176835
1262.75	0.180707	0.177409	0.175619	0.177911
1260.69	0.182623	0.179406	0.177458	0.179829
1258.63	0.184998	0.181854	0.179705	0.182186
1256.56	0.187361	0.184227	0.181905	0.184498
1254.5	0.189425	0.186364	0.183853	0.186547
1252.44	0.191209	0.188321	0.185569	0.188366
1250.37	0.193113	0.19029	0.187295	0.190232
1248.31	0.195706	0.192784	0.189494	0.192662
1246.25	0.199138	0.196145	0.192441	0.195908
1244.18	0.203126	0.200037	0.19594	0.199701
1242.12	0.206582	0.203164	0.198907	0.202884
1240.06	0.207594	0.20368	0.199596	0.203624
1237.99	0.206007	0.201635	0.198007	0.201883
1235.93	0.205025	0.200294	0.197089	0.200803
1233.87	0.207596	0.202514	0.199286	0.203132
1231.8	0.212448	0.206933	0.203321	0.207567
1229.74	0.216033	0.210032	0.206176	0.210747
1227.68	0.216966	0.210504	0.206817	0.211429
1225.61	0.216584	0.20967	0.206298	0.210851
1223.55	0.216016	0.208692	0.205427	0.210045
1221.49	0.214793	0.207157	0.204043	0.208665
1219.42	0.212302	0.204336	0.201732	0.206123
1217.36	0.208771	0.200436	0.198509	0.202572
1215.3	0.205105	0.196565	0.19517	0.198947
1213.23	0.202295	0.193735	0.192617	0.196216
1211.17	0.200053	0.191496	0.190441	0.193997
1209.11	0.197179	0.188533	0.187489	0.191067
1207.04	0.193358	0.184562	0.183729	0.187216
1204.98	0.189249	0.180401	0.17993	0.183194
1202.92	0.185441	0.176606	0.17638	0.179476
1200.85	0.181755	0.172924	0.172846	0.175842
1198.79	0.177905	0.169122	0.169237	0.172088
1196.73	0.174024	0.165346	0.16563	0.168334
1194.66	0.16998	0.161452	0.161827	0.164419
1192.6	0.165383	0.156989	0.157514	0.159962
1190.54	0.160192	0.151984	0.152704	0.15496
1188.47	0.154881	0.146986	0.147894	0.14992
1186.41	0.151229	0.143536	0.144838	0.146534
1184.35	0.151929	0.144232	0.145984	0.147382
1182.28	0.156297	0.148614	0.150259	0.151723
1180.22	0.158585	0.150992	0.152039	0.153872
1178.16	0.155225	0.14775	0.148462	0.150479
1176.09	0.149296	0.142077	0.142896	0.144756
1174.03	0.144573	0.137828	0.138855	0.140419
1171.97	0.142401	0.136275	0.137441	0.138706
1169.9	0.144293	0.138692	0.13988	0.140955
1167.84	0.152603	0.147304	0.1482	0.149369
1165.78	0.166556	0.161454	0.16158	0.163196
1163.71	0.180535	0.175462	0.174635	0.176877
1161.65	0.190016	0.184727	0.183212	0.185985
1159.59	0.194597	0.189035	0.187166	0.190266
1157.52	0.195155	0.189382	0.187381	0.190639
1155.46	0.193093	0.187217	0.185327	0.188546
1153.4	0.190236	0.184375	0.182831	0.185814
1151.33	0.187925	0.182118	0.180838	0.183627
1149.27	0.186931	0.181204	0.179871	0.182669
1147.21	0.187619	0.181939	0.180379	0.183312
1145.14	0.189784	0.184013	0.182187	0.185328
1143.08	0.192935	0.187073	0.184851	0.188286
1141.02	0.196473	0.190564	0.187813	0.191617
1138.95	0.19918	0.193097	0.189888	0.194055
1136.89	0.199781	0.19338	0.189926	0.194363
1134.83	0.198107	0.191268	0.187937	0.192437
1132.76	0.194964	0.187607	0.184737	0.189102
1130.7	0.19128	0.183534	0.181095	0.185303
1128.64	0.187542	0.179669	0.177569	0.181593
1126.57	0.184147	0.176228	0.174633	0.178336
1124.51	0.182005	0.173911	0.172967	0.176294
1122.45	0.181683	0.173256	0.172838	0.175926
1120.38	0.182003	0.17332	0.173064	0.176129
1118.32	0.18122	0.172554	0.172216	0.17533
1116.26	0.179309	0.17079	0.170451	0.173517
1114.19	0.177612	0.169165	0.169011	0.17193
1112.13	0.177511	0.168913	0.169025	0.171817
1110.07	0.178756	0.169939	0.170095	0.17293
1108	0.178821	0.169999	0.169925	0.172915
1105.94	0.176245	0.167534	0.16734	0.170373
1103.88	0.173119	0.164408	0.16443	0.167319
1101.81	0.172148	0.163331	0.163685	0.166388
1099.75	0.172771	0.163856	0.164275	0.166967
1097.69	0.172397	0.163474	0.163671	0.166514
1095.62	0.170264	0.16146	0.161504	0.164409
1093.56	0.167611	0.158991	0.159104	0.161902
1091.5	0.165614	0.157134	0.157376	0.160041
1089.43	0.164624	0.156096	0.156437	0.159052
1087.37	0.164026	0.155338	0.155763	0.158376
1085.31	0.162789	0.154081	0.154616	0.157162
1083.24	0.160414	0.151854	0.152554	0.154941
1081.18	0.157234	0.149024	0.14983	0.152029
1079.12	0.155248	0.147562	0.148374	0.150395
1077.06	0.158914	0.151588	0.152276	0.15426
1074.99	0.170406	0.163054	0.16308	0.165514
1072.93	0.182731	0.175031	0.174002	0.177255
1070.87	0.186375	0.178224	0.176737	0.180445
1068.8	0.181658	0.17322	0.171924	0.175601
1066.74	0.174743	0.166185	0.165202	0.16871
1064.68	0.169118	0.160374	0.159801	0.163097
1062.61	0.16525	0.156312	0.156145	0.159235
1060.55	0.162501	0.1536	0.153649	0.156583
1058.49	0.160283	0.151522	0.151623	0.154476
1056.42	0.158295	0.14963	0.149682	0.152536
1054.36	0.156409	0.1479	0.147902	0.150737
1052.3	0.15473	0.146369	0.146427	0.149175
1050.23	0.153436	0.145069	0.145189	0.147898
1048.17	0.152471	0.144055	0.144161	0.146896
1046.11	0.15154	0.143181	0.143239	0.145986
1044.04	0.1505	0.142268	0.142244	0.145004
1041.98	0.149245	0.141086	0.141065	0.143799
1039.92	0.147493	0.139354	0.139467	0.142104
1037.85	0.144865	0.136907	0.13707	0.139614
1035.79	0.140994	0.133653	0.133746	0.136131
1033.73	0.137319	0.130806	0.131109	0.133078
1031.66	0.141462	0.135279	0.136003	0.137582
1029.6	0.158927	0.152434	0.152791	0.154717
1027.54	0.175606	0.168641	0.167856	0.170701
1025.47	0.175069	0.167787	0.16659	0.169815
1023.41	0.164779	0.157377	0.156754	0.159637
1021.35	0.158845	0.151421	0.151501	0.153922
1019.28	0.162253	0.154693	0.154886	0.157277
1017.22	0.168397	0.160492	0.160142	0.16301
1015.16	0.167591	0.15929	0.158605	0.161829
1013.09	0.16191	0.15339	0.152918	0.156072
1011.03	0.157258	0.148667	0.148543	0.151489
1008.97	0.154158	0.145568	0.145629	0.148452
1006.9	0.151726	0.143325	0.143375	0.146142
1004.84	0.149941	0.141716	0.141756	0.144471
1002.78	0.148943	0.140574	0.14074	0.143419
1000.71	0.148602	0.140046	0.140329	0.142992
998.649	0.148451	0.139929	0.140221	0.142867
996.585	0.148091	0.139696	0.139971	0.142586
994.522	0.147445	0.139246	0.139485	0.142059
992.459	0.146699	0.138686	0.138845	0.14141
990.395	0.145963	0.137944	0.138043	0.14065
988.332	0.14514	0.137017	0.137138	0.139765
986.269	0.144265	0.136079	0.13623	0.138858
984.205	0.14326	0.135063	0.135222	0.137848
982.142	0.142174	0.134079	0.134268	0.13684
980.079	0.141575	0.133724	0.1339	0.1364
978.015	0.14123	0.133561	0.133771	0.136187
975.952	0.140376	0.132625	0.133152	0.135384
973.889	0.140994	0.132971	0.134153	0.136039
971.825	0.146646	0.138274	0.140132	0.141684
969.762	0.156165	0.147496	0.149541	0.151067
967.699	0.162658	0.153903	0.155546	0.157369
965.636	0.16194	0.153212	0.154333	0.156495
963.572	0.157299	0.148562	0.149394	0.151752
961.509	0.152889	0.144171	0.144852	0.147304
959.446	0.149526	0.140942	0.141515	0.143994
957.382	0.146817	0.138445	0.13898	0.141414
955.319	0.144568	0.136391	0.136851	0.13927
953.256	0.142788	0.13476	0.13505	0.137533
951.192	0.141409	0.133438	0.133611	0.136153
949.129	0.14028	0.132214	0.132392	0.134962
947.066	0.13925	0.131121	0.131312	0.133894
945.002	0.138071	0.130104	0.130285	0.13282
942.939	0.137026	0.129249	0.129459	0.131911
940.876	0.136842	0.129126	0.129404	0.131791
938.812	0.13748	0.12975	0.130084	0.132438
936.749	0.13785	0.130073	0.13032	0.132748
934.686	0.137165	0.129403	0.129447	0.132005
932.622	0.135908	0.128224	0.12819	0.130774
930.559	0.134733	0.127069	0.127102	0.129635
928.496	0.133643	0.12601	0.126002	0.128552
926.432	0.132558	0.125033	0.124847	0.127479
924.369	0.131571	0.124085	0.123845	0.1265
922.306	0.130633	0.123148	0.122944	0.125575
920.242	0.12975	0.122252	0.122104	0.124702
918.179	0.12911	0.121475	0.121559	0.124048
916.116	0.128784	0.121124	0.121492	0.1238
914.052	0.129194	0.121766	0.122258	0.124406
911.989	0.13084	0.123558	0.123998	0.126132
909.926	0.132331	0.124861	0.125198	0.127463
907.862	0.131727	0.123937	0.124317	0.12666
905.799	0.13006	0.122099	0.122772	0.124977
903.736	0.130409	0.122345	0.12352	0.125425
901.672	0.133834	0.125626	0.127152	0.128871
899.609	0.136874	0.128681	0.130066	0.131874
897.546	0.136088	0.128129	0.129068	0.131095
895.483	0.132886	0.125155	0.125688	0.127909
893.419	0.129883	0.12221	0.12251	0.124868
891.356	0.127699	0.119854	0.120156	0.122569
889.293	0.126069	0.118071	0.118471	0.12087
887.229	0.124981	0.117058	0.117441	0.119827
885.166	0.12435	0.116496	0.116869	0.119238
883.103	0.124157	0.116245	0.116921	0.119108
881.039	0.126969	0.118932	0.120287	0.122063
878.976	0.13439	0.126251	0.128063	0.129568
876.913	0.140134	0.132211	0.133715	0.135353
874.849	0.138494	0.131046	0.131959	0.133833
872.786	0.133065	0.125952	0.126573	0.12853
870.723	0.12844	0.121424	0.122053	0.123972
868.659	0.125101	0.118112	0.118746	0.120653
866.596	0.12238	0.115535	0.115972	0.117962
864.533	0.120209	0.113501	0.113897	0.115869
862.469	0.11858	0.111859	0.112552	0.11433
860.406	0.117308	0.110598	0.111567	0.113158
858.343	0.116628	0.110019	0.111134	0.112594
856.279	0.117394	0.110804	0.112141	0.113446
854.216	0.121374	0.114654	0.116374	0.117467
852.153	0.130084	0.123224	0.125284	0.126197
850.089	0.140829	0.134002	0.136106	0.136979
848.026	0.148471	0.14182	0.143846	0.144712
845.963	0.154733	0.148014	0.15009	0.150945
843.899	0.164232	0.157289	0.159027	0.160183
841.836	0.170827	0.164083	0.164823	0.166578
839.773	0.165691	0.159246	0.159375	0.161437
837.709	0.1533	0.146744	0.147223	0.149089
835.646	0.143006	0.136265	0.137392	0.138888
833.583	0.13724	0.130504	0.13205	0.133264
831.519	0.134046	0.12747	0.129262	0.130259
829.456	0.132651	0.126259	0.128399	0.129103
827.393	0.134419	0.128117	0.130583	0.131039
825.33	0.140349	0.134166	0.136501	0.137005
823.266	0.149772	0.143795	0.145499	0.146356
821.203	0.16098	0.15514	0.156129	0.157416
819.14	0.170782	0.16485	0.165423	0.167019
817.076	0.177715	0.171348	0.17177	0.173611
815.013	0.183496	0.176574	0.176845	0.178972
812.95	0.186915	0.17973	0.179743	0.182129
810.886	0.184763	0.177704	0.177563	0.18001
808.823	0.177884	0.171158	0.171253	0.173431
806.76	0.17108	0.164647	0.16525	0.166992
804.696	0.167943	0.161744	0.162835	0.164174
802.633	0.167187	0.161323	0.162757	0.163756
800.57	0.165806	0.160187	0.161886	0.162627
798.506	0.166495	0.160748	0.162344	0.163195
796.443	0.175907	0.169807	0.170391	0.172035
794.38	0.19389	0.187499	0.186305	0.189231
792.316	0.213145	0.206755	0.203663	0.207854
790.253	0.227401	0.221299	0.216975	0.221892
788.19	0.234274	0.228407	0.223982	0.228888
786.126	0.234413	0.228596	0.224788	0.229266
784.063	0.230356	0.224493	0.221488	0.225446
782	0.224049	0.218132	0.216025	0.219402
779.936	0.216291	0.210346	0.209204	0.211947
777.873	0.207926	0.201882	0.201549	0.203785
775.81	0.199824	0.19366	0.193843	0.195776
773.746	0.19316	0.187017	0.187515	0.18923
771.683	0.190056	0.18388	0.184579	0.186172
769.62	0.191425	0.185026	0.18583	0.187427
767.556	0.193729	0.187267	0.188054	0.189684
765.493	0.192457	0.186143	0.186822	0.188474
763.43	0.187363	0.180986	0.181686	0.183345
761.366	0.180741	0.174091	0.174895	0.176576
759.303	0.174197	0.167345	0.168143	0.169895
757.24	0.168349	0.16137	0.162178	0.163965
755.176	0.163478	0.156299	0.157271	0.159016
753.113	0.159472	0.152023	0.153219	0.154905
751.05	0.155663	0.148053	0.149393	0.151036
748.987	0.151683	0.144129	0.145564	0.147125
746.923	0.147772	0.140453	0.142035	0.14342
744.86	0.144559	0.137533	0.139294	0.140462
742.797	0.143283	0.136544	0.138468	0.139432
740.733	0.14567	0.139192	0.141226	0.142029
738.67	0.150731	0.144525	0.146585	0.14728
736.607	0.154277	0.148339	0.150406	0.151008
734.543	0.158506	0.152679	0.154532	0.155239
732.48	0.173294	0.167446	0.16816	0.169633
730.417	0.201762	0.195853	0.19412	0.197245
728.353	0.231634	0.225529	0.221134	0.226099
726.29	0.249234	0.242598	0.236797	0.242876
724.227	0.25256	0.245048	0.239374	0.245661
722.163	0.241437	0.233214	0.229073	0.234575
720.1	0.219355	0.211122	0.20893	0.213136
718.037	0.197296	0.189514	0.188554	0.191788
715.973	0.181353	0.173857	0.173523	0.176245
713.91	0.171372	0.163954	0.164121	0.166482
711.847	0.166506	0.159249	0.159899	0.161885
709.783	0.163646	0.156473	0.157475	0.159198
707.72	0.159847	0.15249	0.153812	0.155383
705.657	0.160262	0.15261	0.154351	0.155741
703.593	0.171047	0.163209	0.165103	0.166453
701.53	0.184046	0.17614	0.177738	0.179308
699.467	0.185735	0.177818	0.179107	0.180887
697.403	0.177766	0.170052	0.171006	0.172941
695.34	0.169184	0.161759	0.162399	0.164448
693.277	0.16285	0.15549	0.156188	0.158176
691.213	0.158233	0.150881	0.151659	0.153591
689.15	0.154525	0.147459	0.148063	0.150016
687.087	0.15126	0.144603	0.145141	0.147001
685.023	0.148609	0.142274	0.142899	0.144594
682.96	0.146852	0.140723	0.141363	0.142979
680.897	0.146314	0.140037	0.140708	0.142353
678.834	0.14676	0.14013	0.140889	0.142593
676.77	0.146354	0.13971	0.140539	0.142201
674.707	0.143997	0.137598	0.138537	0.140044
672.644	0.141179	0.135167	0.136154	0.1375
670.58	0.140352	0.134936	0.13592	0.137069
668.517	0.146379	0.140714	0.142312	0.143135
666.454	0.158936	0.152266	0.154537	0.155246
664.39	0.16783	0.161047	0.16303	0.163969
662.327	0.17225	0.165586	0.167112	0.168316
660.264	0.171738	0.165037	0.166343	0.167706
658.2	0.166826	0.160035	0.161514	0.162791
656.137	0.161219	0.154334	0.156291	0.157282
654.074	0.157362	0.150671	0.152967	0.153667
652.01	0.155288	0.149264	0.151517	0.152023
649.947	0.154612	0.149325	0.151291	0.151743
647.884	0.15534	0.150336	0.152087	0.152587
645.82	0.157582	0.152518	0.154095	0.154732
643.757	0.161221	0.156028	0.157342	0.158197
641.694	0.16608	0.160694	0.161767	0.162847
639.63	0.170854	0.165237	0.166164	0.167418
637.567	0.172876	0.16719	0.168061	0.169376
635.504	0.172097	0.166442	0.16719	0.168576
633.44	0.171101	0.165251	0.165789	0.16738
631.377	0.171925	0.165574	0.166322	0.16794
629.314	0.174404	0.167711	0.168943	0.170353
627.25	0.175596	0.169016	0.170229	0.171613
625.187	0.173524	0.16711	0.168018	0.169551
623.124	0.169825	0.163272	0.164217	0.165771
621.06	0.166464	0.159505	0.160747	0.162239
618.997	0.163466	0.156296	0.157724	0.159162
616.934	0.160789	0.153841	0.155084	0.156571
614.87	0.158537	0.15182	0.152559	0.154305
612.807	0.155827	0.149224	0.149572	0.151541
610.744	0.15253	0.145927	0.146478	0.148312
608.681	0.149323	0.142603	0.143633	0.145186
606.617	0.146299	0.139599	0.140633	0.142177
604.554	0.14332	0.136774	0.137486	0.139193
602.491	0.140514	0.134056	0.134576	0.136382
600.427	0.138041	0.131493	0.131931	0.133822
598.364	0.135616	0.128985	0.129451	0.131351
596.301	0.133215	0.126601	0.127317	0.129045
594.237	0.131146	0.124528	0.125542	0.127072
592.174	0.128798	0.122427	0.123535	0.12492
590.111	0.125941	0.119993	0.120985	0.122306
588.047	0.123362	0.11765	0.118633	0.119882
585.984	0.121531	0.115865	0.117296	0.118231
583.921	0.121061	0.115239	0.11729	0.117863
581.857	0.123035	0.117195	0.119463	0.119898
579.794	0.129694	0.124358	0.126297	0.126783
577.731	0.144034	0.139335	0.1406	0.141323
575.667	0.164913	0.160517	0.160965	0.162132
573.604	0.184369	0.18009	0.179743	0.1814
571.541	0.198227	0.193817	0.192871	0.194972
569.477	0.210705	0.205703	0.203992	0.2068
567.414	0.222401	0.216709	0.213954	0.217688
565.351	0.228296	0.221976	0.218777	0.223016
563.287	0.226886	0.220131	0.217257	0.221424
561.224	0.220869	0.214111	0.211907	0.215629
559.161	0.212758	0.206323	0.204878	0.207986
557.097	0.204007	0.198063	0.196867	0.199645
555.034	0.195597	0.189749	0.18864	0.191328
552.971	0.188054	0.181711	0.181279	0.183681
550.907	0.181581	0.174982	0.175203	0.177255
548.844	0.175866	0.169598	0.169891	0.171785
546.781	0.170401	0.164447	0.164585	0.166478
544.717	0.16528	0.15933	0.159294	0.161301
542.654	0.160858	0.154694	0.154573	0.156708
540.591	0.157196	0.150653	0.15078	0.152876
538.528	0.153785	0.147009	0.147432	0.149409
536.464	0.150045	0.143258	0.143651	0.145651
534.401	0.146065	0.139326	0.139499	0.14163
532.338	0.141866	0.135135	0.1353	0.137434
530.274	0.137272	0.130454	0.130946	0.132891
528.211	0.132726	0.125859	0.126539	0.128375
526.148	0.128143	0.121369	0.121855	0.123789
524.084	0.122955	0.116391	0.116618	0.118655
522.021	0.117946	0.11148	0.111908	0.113778
519.958	0.117243	0.110622	0.112015	0.113293
517.894	0.128851	0.122074	0.12446	0.125128
515.831	0.152437	0.145991	0.147859	0.148762
513.768	0.170434	0.164369	0.164767	0.166523
511.704	0.169532	0.162998	0.16318	0.165237
509.641	0.158099	0.150888	0.151835	0.153607
507.578	0.150743	0.143371	0.144787	0.1463
505.514	0.153454	0.14619	0.147612	0.149085
503.451	0.173944	0.166409	0.166587	0.16898
501.388	0.215923	0.207229	0.20445	0.209201
499.324	0.250769	0.240976	0.236546	0.242764
497.261	0.252926	0.243663	0.240737	0.245775
495.198	0.237089	0.229408	0.228489	0.231662
493.134	0.218069	0.211765	0.212114	0.213982
491.071	0.197855	0.192534	0.193798	0.194729
489.008	0.183859	0.179006	0.180697	0.181187
486.944	0.185201	0.180033	0.181253	0.182162
484.881	0.19758	0.191827	0.191734	0.193714
482.818	0.202838	0.196868	0.195893	0.198533
480.754	0.19546	0.18925	0.188577	0.191096
478.691	0.185461	0.178841	0.178547	0.18095
476.628	0.178671	0.171713	0.171317	0.1739
474.564	0.176066	0.16882	0.168366	0.171084
472.501	0.174677	0.167382	0.167192	0.16975
470.438	0.170266	0.162937	0.163107	0.165437
468.374	0.164218	0.156433	0.157021	0.159224
466.311	0.158167	0.150273	0.151279	0.153239
464.248	0.151619	0.14416	0.145535	0.147104
462.185	0.148584	0.141139	0.142965	0.144229
460.121	0.157541	0.150019	0.151597	0.153052
458.058	0.178181	0.171159	0.171419	0.173586
455.995	0.189456	0.18319	0.182455	0.185033
453.931	0.182474	0.176647	0.176153	0.178425
451.868	0.171766	0.165702	0.165968	0.167812
449.805	0.164342	0.157809	0.158508	0.16022
447.741	0.159124	0.152425	0.153371	0.154973
445.678	0.155974	0.149345	0.150699	0.152006
443.615	0.154631	0.148258	0.149786	0.150892
441.551	0.1544	0.14829	0.149405	0.150698
439.488	0.15614	0.149963	0.150771	0.152291
437.425	0.161519	0.154594	0.156018	0.157377
435.361	0.172804	0.164824	0.166818	0.168149
433.298	0.189204	0.180767	0.182172	0.184047
431.235	0.205394	0.196838	0.197511	0.199915
429.171	0.213846	0.205753	0.20599	0.20853
427.108	0.21233	0.205812	0.205456	0.207866
425.045	0.204989	0.200254	0.199549	0.201598
422.981	0.195421	0.191576	0.190549	0.192515
420.918	0.186204	0.181703	0.180244	0.182717
418.855	0.17872	0.17168	0.17145	0.17395
416.791	0.173537	0.164356	0.166214	0.168036
414.728	0.169151	0.160002	0.162164	0.163772
412.665	0.165834	0.157394	0.159379	0.160869
410.601	0.163454	0.155391	0.157838	0.158894
408.538	0.161715	0.153636	0.156297	0.157216
406.475	0.163207	0.155178	0.15745	0.158612
404.411	0.168604	0.161206	0.163418	0.164409
402.348	0.175589	0.1688	0.17116	0.17185
400.285	0.18064	0.173542	0.174988	0.17639
398.221	0.178303	0.170573	0.170949	0.173275
