# Supplementary material for: Raman Spectroscopy as a Novel Method for the Characterization of Polydioxanone Medical Stents Biodegradation
Source: Materials (Basel). 2021 Sep 21;14(18):5462. doi: 10.3390/ma14185462 (PMC8467320; doi:10.3390/ma14185462)
Supplement: Supplementary file 1 [file materials-14-05462-s001.zip › Spreadsheet S5 - Raman spectra of Solvent Violet 13 dye.xlsx]

## Sheet: Solvent Violet 13 dye
Wavenumber	Site 1	Site 2	Site 3	Site 4	Site 5	Averaged spectrum
201.053	4015	4727.44	3747.22	5941.24	5031.51	4692.48
202.337	3999	4790.56	3785.44	5991.75	5057.77	4724.9
203.62	4111	4801.22	3833	6043.07	5112.13	4780.08
204.902	4065	4843.22	3823.22	6088.39	5151.99	4794.36
206.185	4083	4848.78	3869.22	6143.17	5186.76	4826.19
207.467	4123	4917.22	3893.67	6195.81	5232.84	4872.51
208.748	4121	4962.78	3960.78	6243.81	5259.93	4909.66
210.03	4199	5019.22	3969.44	6297.58	5303.3	4957.71
211.31	4203	5033	3999.22	6351	5347.81	4986.81
212.591	4263	5084.56	3987.44	6370.76	5375.02	5016.16
213.871	4359	5105.44	4041.67	6418.49	5407.95	5066.51
215.151	4259	5111	4082.78	6464.8	5457.67	5075.05
216.43	4371	5207.89	4094.78	6485.17	5486.96	5129.16
217.71	4375	5215.67	4129	6543.75	5506.84	5154.05
218.989	4389	5243.89	4125.22	6576.09	5536.43	5174.13
220.267	4397	5307	4153.67	6611.14	5562.8	5206.32
221.546	4357	5309.22	4156.33	6625.64	5580.96	5205.83
222.824	4407	5309.44	4191	6677.47	5615.57	5240.1
224.101	4471	5337.89	4178.78	6682.22	5635.1	5261
225.378	4527	5368.11	4213	6718.05	5658.11	5296.85
226.655	4517	5443	4259.89	6755.78	5689.71	5333.08
227.932	4605	5467.44	4312.11	6817.61	5732.29	5386.89
229.208	4611	5468.11	4321	6845.51	5773.97	5403.92
230.484	4641	5563	4337.44	6877.64	5813.69	5446.55
231.76	4762	5650.11	4385.22	6958.05	5854.66	5522.01
233.034	4781	5700.11	4381.44	6993.54	5891.32	5549.48
234.31	4751	5690.11	4399.67	6971.88	5884.62	5539.46
235.584	4713	5654.33	4409.22	6965.81	5853.5	5519.17
236.858	4742	5584.78	4399.44	6951.03	5835.04	5502.46
238.132	4661	5609	4387.67	6944.08	5815.57	5483.46
239.406	4565	5536.33	4388.11	6922.86	5814.56	5445.37
240.679	4619	5599.67	4400.78	6933.95	5832.23	5477.13
241.952	4653	5575.67	4375	6957.03	5837.58	5479.66
243.224	4661	5609.44	4371.67	6955.91	5842.39	5488.08
244.496	4699	5616.11	4437.67	6976.42	5860.23	5517.89
245.768	4689	5621.89	4379	7004.59	5877.02	5514.3
247.04	4677	5635	4419	7025	5897.69	5530.74
248.311	4773	5699.89	4457.67	7044.12	5913.12	5577.56
249.582	4753	5687.22	4472.11	7071.17	5936.11	5583.92
250.852	4771	5694.11	4510.11	7102.76	5950.94	5605.78
252.122	4761	5730.11	4493.89	7114.12	5970.72	5613.97
253.392	4691	5725.89	4484.56	7129.24	5962.74	5598.69
254.662	4803	5758.33	4509.67	7132.97	5971.28	5635.05
255.931	4767	5710.78	4453.89	7121.34	5971.61	5604.92
257.2	4749	5752.56	4482.11	7138.12	5973.73	5619.1
258.468	4743	5704.11	4442.33	7131.24	5972.64	5598.66
259.737	4725	5686.78	4467.67	7144.73	5966.25	5598.09
261.004	4763	5733.67	4480.56	7153.1	5975.1	5621.09
262.271	4792	5717.89	4487.67	7141.41	5977.41	5623.28
263.539	4723	5723	4471.44	7142.8	5965.22	5605.09
264.805	4715	5717.22	4495.67	7147.61	5981.14	5611.33
266.072	4727	5734.33	4477	7167.81	5975.08	5616.24
267.338	4701	5749.67	4489	7164.25	5993.77	5619.54
268.604	4791	5731	4493.67	7163.78	5980.72	5632.03
269.87	4823	5756.11	4509.22	7163.24	5996.13	5649.54
271.135	4807	5747.89	4470.11	7164.42	5977.63	5633.41
272.4	4703	5755.22	4497.44	7169.81	5990.64	5623.22
273.664	4785	5768.78	4448.33	7193.37	5992.92	5637.68
274.929	4825	5779.89	4490.78	7201.51	6007.04	5660.84
276.192	4833	5790.56	4518.78	7218.29	6012.13	5674.55
277.456	4783	5745.89	4516.56	7187.31	6009	5648.35
278.719	4749	5781.22	4491.89	7193.24	6010.41	5645.15
279.981	4755	5791.44	4488.33	7198.8	5999.38	5646.59
281.244	4789	5746.33	4487.44	7175.14	5982.9	5636.16
282.506	4823	5716.33	4471	7182.49	5989.04	5636.37
283.768	4831	5760.56	4512.11	7187.75	5997.16	5657.72
285.03	4765	5770.78	4501	7196.12	6015.32	5649.64
286.291	4837	5735.67	4479.89	7210.12	5996.86	5651.91
287.552	4888	5791	4478.33	7216.05	6025.65	5679.81
288.812	4761	5823.89	4514.78	7250.12	6043.87	5678.73
290.072	4931	5798.56	4545.89	7254.93	6027.02	5711.48
291.332	4836	5818.78	4535.22	7259.1	6037.1	5697.24
292.591	4843	5822.78	4553.67	7286.12	6051.28	5711.37
293.851	4869	5813.22	4531.44	7285.2	6052.64	5710.3
295.109	4781	5857	4551.67	7299.92	6066.25	5711.17
296.368	4805	5841.44	4556.56	7336.15	6086.27	5725.08
297.626	4950	5854.78	4578.56	7322.32	6100.76	5761.28
298.883	4861	5892.11	4585.22	7348.66	6110.58	5759.51
300.142	4943	5909.44	4626.56	7370.8	6122.55	5794.47
301.399	4931	5921.89	4610.11	7386.12	6138.76	5797.58
302.655	4923	5909	4603.89	7388.29	6135.59	5791.95
303.912	4977	5921.44	4638.33	7419.51	6154.74	5822.2
305.168	4903	5930.11	4580.56	7413.74	6158.76	5797.23
306.423	4992	5961.89	4655.22	7447.54	6177.79	5846.89
307.679	4943	5971	4625	7426.39	6188.76	5830.83
308.935	4951	5957	4644.11	7451.34	6181.65	5837.02
310.189	5017	5981.44	4638.11	7466.08	6198.66	5860.26
311.444	4973	5985.89	4625.22	7450.19	6187.89	5844.44
312.698	4993	6008.78	4621.67	7457.03	6188.01	5853.7
313.951	4972	5993.89	4658.56	7457.31	6182.98	5852.95
315.205	5039	5950.11	4644.11	7463.37	6176.78	5854.67
316.458	4987	5978.33	4645.22	7445.37	6190.29	5849.24
317.711	4939	5989.44	4612.11	7481.68	6194.84	5843.41
318.964	4989	5990.33	4656.33	7488.25	6201.51	5865.08
320.216	5013	6043.44	4667	7503.91	6206.17	5886.7
321.467	5097	6053.44	4667	7491.31	6214.56	5904.66
322.719	4977	6086.33	4674.11	7524.63	6245.71	5901.56
323.97	5057	6145.44	4684.56	7548.42	6265.61	5940.21
325.221	5106	6127.22	4695.89	7538.02	6260.43	5945.51
326.472	5053	6051	4694.78	7515.27	6232.27	5909.26
327.722	5015	6000.33	4659.44	7501.14	6204.8	5876.14
328.971	5049	6032.56	4661	7477.34	6193.95	5882.77
330.221	5013	5992.33	4659.22	7467.64	6174.27	5861.29
331.471	5001	5986.11	4637	7463.1	6176.92	5852.83
332.719	5102	5981.44	4614.33	7455.54	6180.17	5866.7
333.968	4981	5964.56	4616.33	7475.2	6179.57	5843.33
335.215	4981	6012.78	4637.67	7483.41	6183.46	5859.66
336.463	5029	6020.78	4664.33	7489.51	6181.06	5876.94
337.711	5071	6018.33	4660.11	7495.1	6196.31	5888.17
338.959	5109	6030.11	4709	7518.02	6217.22	5916.67
340.205	4995	6018.33	4683.89	7519.14	6216.33	5886.54
341.451	5061	6065.89	4700.33	7541.27	6237.24	5921.15
342.698	4965	6047.89	4688.11	7542.42	6242.03	5897.09
343.944	5113	6087.22	4731.22	7579.2	6261.14	5954.36
345.189	5043	6064.78	4699	7589.14	6285.59	5936.3
346.434	5179	6099	4720.33	7607.95	6290.15	5979.29
347.679	5162	6113.22	4726.11	7614.46	6311.24	5985.41
348.924	5143	6114.56	4767.67	7664.46	6324.98	6002.93
350.168	5151	6203.22	4763.44	7694.39	6370.23	6036.46
351.412	5200	6188.33	4789.89	7705	6380.4	6052.72
352.655	5250	6233.44	4849.44	7734.93	6416.82	6096.93
353.899	5233	6284.78	4890.33	7776.05	6432.66	6123.36
355.141	5307	6273.89	4853.67	7797.24	6465	6139.36
356.384	5255	6288.56	4849.22	7783.88	6440.35	6123.4
357.626	5314	6305.89	4843.44	7783.58	6432.98	6135.98
358.868	5301	6266.56	4827.44	7770.9	6426.64	6118.51
360.109	5283	6275.44	4836.33	7773.61	6434.56	6120.59
361.351	5267	6247.22	4876.11	7802.25	6447.48	6128.01
362.592	5335	6329	4889.22	7843.17	6494.23	6178.12
363.832	5229	6351.44	4871.44	7877.31	6519.49	6169.74
365.073	5347	6347.67	4930.33	7925.27	6570.17	6224.09
366.313	5307	6388.33	4968.33	7969.58	6605.77	6247.8
367.552	5373	6386.11	4961	7982.12	6621.63	6264.77
368.792	5365	6421	4967.67	7980.08	6624.82	6271.71
370.03	5403	6412.78	4989.44	7939.61	6591.5	6267.27
371.268	5437	6474.11	4987.67	7959.88	6607.02	6293.14
372.507	5491	6516.11	4985.89	8022.36	6645.22	6332.12
373.745	5479	6508.33	5010.78	7990.73	6628.33	6323.43
374.983	5409	6497	4969.22	7952.79	6580.03	6281.61
376.22	5375	6423.44	4950.56	7905.88	6522.11	6235.4
377.457	5295	6281.44	4880.11	7830.97	6476.94	6152.89
378.694	5315	6339.89	4899.89	7818.32	6436.13	6161.85
379.929	5271	6324.11	4811.67	7801.88	6429.4	6127.61
381.166	5271	6254.11	4842.11	7800.86	6428.41	6119.3
382.402	5197	6288.33	4836.33	7779.03	6410.62	6102.26
383.637	5285	6249.22	4848.78	7781.47	6417.16	6116.33
384.871	5223	6315.44	4844.78	7784.08	6424.46	6118.35
386.107	5235	6249.67	4814.11	7793.71	6415.4	6101.58
387.341	5235	6287	4834.33	7801.1	6427.49	6116.98
388.575	5299	6308.33	4824.33	7786.02	6423.34	6128.2
389.808	5255	6312.33	4849.44	7809	6428.92	6130.94
391.042	5251	6261.44	4829.67	7817.34	6433.65	6118.62
392.275	5269	6323.22	4912.33	7825.24	6461.2	6158.2
393.507	5283	6315.22	4858.78	7833.81	6459.54	6150.07
394.739	5319	6333	4867.89	7856.66	6480.7	6171.45
395.972	5323	6391.44	4889	7897.95	6512.17	6202.71
397.203	5391	6357.44	4913.44	7904.8	6524.17	6218.17
398.434	5273	6435.22	4923.22	7925.95	6561.32	6223.74
399.666	5449	6458.56	4961.67	7972.46	6572.8	6282.9
400.896	5417	6470.33	4935	8003.98	6594.51	6284.16
402.126	5429	6508.11	4967.22	8005.17	6595.36	6300.97
403.356	5413	6478.11	4959.67	8038.39	6617.36	6301.31
404.586	5407	6496.56	4991.89	8030.59	6612.92	6307.79
405.816	5481	6495.22	5019.89	8058.15	6652.03	6341.26
407.044	5547	6565.67	5064.56	8105.71	6705.69	6397.73
408.273	5569	6620.33	5073	8193.07	6759.57	6442.99
409.502	5663	6725	5049	8237.04	6797.14	6494.24
410.729	5673	6749	5132.11	8251.47	6817.71	6524.66
411.958	5732	6700.33	5081.44	8217.24	6790.33	6504.27
413.185	5537	6636.78	5085.44	8186.66	6724.8	6434.14
414.412	5545	6588.56	5036.11	8141.47	6734.48	6409.12
415.638	5531	6575.89	5049.89	8156.32	6696.09	6401.84
416.865	5511	6575.67	5016.56	8121.14	6684.52	6381.78
418.091	5401	6563.44	5064.56	8124.56	6689.77	6368.67
419.317	5535	6539.67	5065.22	8137.88	6693.46	6394.25
420.542	5465	6577.44	5030.11	8128.49	6698.8	6379.97
421.767	5565	6605.44	5041.67	8138.42	6702.25	6410.56
422.992	5513	6614.11	5068.78	8148.8	6709.48	6410.83
424.216	5451	6629	5077	8183.51	6723.95	6412.89
425.441	5519	6634.33	5063.44	8159.78	6720.31	6419.37
426.664	5567	6615.22	5066.11	8174.15	6726.11	6429.72
427.887	5581	6667	5081.22	8194.56	6730.05	6450.77
429.11	5567	6649.67	5114.11	8198.32	6749.02	6455.62
430.333	5576	6631	5063	8206.8	6761.93	6447.75
431.556	5588	6651.22	5082.33	8197.61	6750.43	6453.92
432.778	5603	6670.33	5078.56	8201.75	6748.33	6460.39
434	5569	6664.56	5088.78	8190.19	6742.27	6450.96
435.222	5629	6681	5041.44	8203.14	6753.97	6461.71
436.442	5491	6629	5075.22	8179.31	6729.47	6420.8
437.664	5547	6660.11	5049	8190.19	6751.34	6439.53
438.884	5581	6612.33	5063.89	8175.81	6721.16	6430.84
440.104	5613	6631.89	5074.11	8199.31	6731.42	6449.95
441.324	5481	6627.67	5031	8171.95	6713.16	6404.96
442.543	5571	6589.67	5074.11	8157.1	6717.87	6421.95
443.763	5635	6627.44	5091	8187.78	6735.75	6455.39
444.981	5549	6630.78	5063.89	8194.45	6733.16	6434.26
446.2	5475	6669	5068.56	8192.12	6750.01	6430.94
447.418	5607	6658.11	5116.33	8229.65	6770.6	6476.34
448.636	5439	6681.67	5076.78	8219.03	6756.96	6434.69
449.854	5633	6713	5110.11	8238.08	6766.33	6492.1
451.071	5707	6675.89	5084.33	8260.9	6794.21	6504.47
452.288	5639	6734.78	5097.89	8273.81	6800.9	6509.28
453.504	5643	6729.67	5118.56	8298.8	6826.03	6523.21
454.72	5673	6743.44	5143	8336.05	6835.1	6546.12
455.936	5639	6810.11	5177.89	8370.56	6883.67	6576.25
457.152	5829	6842.11	5177.44	8399.24	6898.8	6629.32
458.367	5759	6841.67	5221	8421.41	6903.91	6629.4
459.582	5765	6846.33	5216.78	8383.41	6880.27	6618.36
460.797	5771	6868.78	5212.56	8380.42	6890.84	6624.72
462.011	5749	6824.11	5168.33	8385.64	6880.25	6601.47
463.225	5745	6821.89	5186.33	8417.34	6899.83	6614.08
464.439	5715	6842.11	5227.89	8424.12	6927.4	6627.3
465.652	5761	6858.78	5215.89	8463.92	6932.07	6646.33
466.865	5767	6874.56	5271.22	8475.44	6938.57	6665.36
468.078	5823	6879.22	5252.56	8515.47	6984.13	6690.88
469.29	5895	6890.33	5317.44	8608.39	7075.2	6757.27
470.502	5881	6970.11	5350.33	8697.3	7176.66	6815.08
471.714	6019	7032.33	5428.78	8769.07	7223.59	6894.55
472.925	5978	6994.56	5387.44	8695.03	7154.45	6841.9
474.136	5839	6987.67	5339	8607.34	7071.91	6768.98
475.347	5847	6976.11	5313.22	8573.27	7013	6744.52
476.557	5751	6912.33	5310.56	8545.47	7001.06	6704.08
477.768	5857	6941.22	5266.56	8545.34	6997.22	6721.47
478.977	5855	6988.78	5259	8559	7013.16	6734.99
480.186	5945	7022.56	5278.11	8597.88	7044.59	6777.63
481.395	6017	7135	5319.44	8675.98	7138.74	6857.23
482.604	6217	7333.67	5418.11	8826.15	7278.78	7014.74
483.812	6395	7513.89	5533	8994.12	7429.46	7173.09
485.021	6449	7560.33	5640.56	9045.48	7439.24	7226.92
486.229	6243	7469.22	5495.67	8887.14	7280.07	7075.02
487.436	6003	7200.56	5410.33	8715.17	7138.82	6893.58
488.643	6053	7107.44	5348.33	8640.7	7060.11	6841.92
489.85	5875	6976.56	5299.44	8538.93	6976.21	6733.23
491.056	5889	6949	5242.78	8516.26	6957.32	6710.87
492.263	5767	6875	5239.22	8518.49	6960.27	6672
493.468	5813	6941.67	5251	8518.8	6955.63	6696.02
494.674	5875	6917.22	5230.78	8508.56	6940.03	6694.32
495.879	5883	6899.22	5276.56	8533.37	6978.76	6714.18
497.084	5815	6948.11	5257.22	8539.44	7003.46	6712.65
498.288	5899	6962.78	5284.33	8566.76	7001.56	6742.89
499.492	5920	6936.78	5316.11	8570.56	7016.31	6751.95
500.696	5897	6962.33	5297.67	8563.54	7006.56	6745.42
501.9	5769	6987.44	5296.33	8566.76	7000.05	6723.92
503.102	5989	6960.33	5316.78	8589.78	7006.19	6772.42
504.306	5923	6939.22	5263	8571.75	7031.81	6745.76
505.508	5963	6992.11	5309.22	8586.69	7008.11	6771.83
506.711	5961	6950.33	5290.11	8572.8	7004.23	6755.69
507.912	5899	6968.33	5249.67	8570.93	6989.04	6735.39
509.114	5917	6951.44	5262.33	8567.71	6966.39	6732.97
510.316	6023	6990.11	5294.78	8584.9	7008.78	6780.31
511.516	6001	7110.33	5338.33	8660.66	7088.13	6839.69
512.717	6124	7201.89	5347	8717.34	7142.19	6906.48
513.917	6099	7181.44	5349.89	8719.3	7107.69	6891.46
515.117	6083	7070.33	5351.67	8689.81	7065.2	6852
516.317	5947	7030.78	5316.78	8637.75	7035.95	6793.65
517.516	5927	7046.11	5331.67	8610.93	7025.4	6788.22
518.715	5961	7007.89	5290.33	8619.2	7028.09	6781.3
519.913	6033	7068.11	5315.22	8620.02	7037.47	6814.76
521.112	5905	7039	5319.67	8637.61	7027.26	6785.71
522.31	5943	7011.67	5314.33	8629.51	7032.35	6786.17
523.508	5982	6997.89	5309	8649.2	7041.97	6796.01
524.705	5907	7055.89	5345.89	8640.8	7044.44	6798.8
525.902	6013	7052.78	5358.11	8686.05	7055.95	6833.18
527.099	5927	7043.67	5298.33	8644.93	7054.23	6793.63
528.296	6013	7065.44	5320.56	8669.91	7056.39	6825.06
529.491	5901	7055	5343	8674.25	7044.37	6803.52
530.687	5961	7110.33	5335.67	8692.87	7066.68	6833.31
531.882	6038	7045.89	5343.89	8692.49	7066.74	6837.4
533.078	6094	7103.89	5304.78	8673.78	7057.26	6846.74
534.273	6102	7067.67	5332.11	8667.92	7066.8	6847.3
535.466	6085	7053.89	5341.44	8667.37	7080.35	6845.61
536.661	6019	7125	5344.33	8668.53	7064.92	6844.36
537.855	5929	7093.22	5387.67	8673.31	7064.13	6829.47
539.048	5971	7030.78	5339.22	8672.25	7063.28	6815.31
540.241	6039	7036.33	5339	8665.27	7035.79	6823.08
541.435	5985	7082.11	5281.22	8678.32	7051.63	6815.66
542.627	5991	7068.11	5369.22	8682.8	7077.79	6837.78
543.819	5871	7103.22	5364.78	8660.59	7070.46	6814.01
545.011	6061	7080.11	5344.56	8673.27	7058.6	6843.51
546.203	6053	7067.89	5369	8688.76	7063.24	6848.38
547.393	5997	7048.78	5367.67	8671.47	7049.69	6826.92
548.584	5897	7082.33	5328.33	8667.14	7053.06	6805.57
549.775	6033	7081.44	5340.78	8678.59	7047.79	6836.32
550.965	5937	7081.89	5303.22	8652.02	7051.06	6805.04
552.155	6037	7094.11	5355	8632.93	7042.11	6832.23
553.344	6027	7106.11	5347.67	8653.03	7055.61	6837.88
554.534	6037	7116.11	5363.67	8678.08	7068.37	6852.65
555.723	5955	7089.67	5359.89	8710.73	7069.14	6836.89
556.912	6037	7083.67	5348.11	8683.78	7075.26	6845.56
558.1	6069	7101.67	5377.44	8702.73	7091.91	6868.55
559.288	6151	7115.22	5346.11	8704.93	7091.02	6881.66
560.476	6041	7146.11	5361	8733.1	7105.46	6877.33
561.663	6126	7119.44	5385.89	8720.53	7097.83	6889.94
562.85	6041	7155	5397.67	8757.88	7124.29	6895.17
564.037	6081	7170.78	5394.56	8784.12	7150.82	6916.26
565.223	6047	7207.22	5411.44	8793.85	7161.59	6924.22
566.41	6087	7251.22	5436.33	8809.44	7170.74	6950.95
567.595	6121	7201.22	5434.56	8833.75	7203.24	6958.75
568.78	6223	7310.78	5440.11	8842.22	7210.46	7005.31
569.965	6147	7240.78	5453.44	8855.58	7208.07	6980.97
571.15	6077	7223.89	5454.33	8871.07	7221.14	6969.49
572.335	6111	7284.33	5454.33	8867.1	7219.91	6987.33
573.519	6099	7239.22	5450.78	8890.08	7221.55	6980.13
574.703	6125	7253.22	5469.22	8891.65	7222.74	6992.37
575.886	6195	7267.67	5471.22	8899.68	7243.83	7015.48
577.069	6193	7253	5487	8895.58	7247.16	7015.15
578.252	6065	7307.22	5513.89	8930.42	7241.73	7011.65
579.434	6167	7296.11	5499.22	8931.17	7255.52	7029.8
580.617	6223	7287.44	5521.22	8960.46	7273.87	7053.2
581.799	6163	7333.22	5509.44	8956.9	7279.6	7048.43
582.98	6187	7339.89	5479.22	8996.22	7284.29	7057.32
584.161	6233	7348.56	5477	8974.83	7300.17	7066.71
585.342	6173	7334.11	5483	8988.12	7286.11	7052.87
586.523	6245	7336.11	5508.33	8981.68	7279.59	7070.14
587.704	6245	7370.56	5513.89	9003.17	7297.32	7085.99
588.883	6287	7384.11	5523.44	9025.85	7320.45	7108.17
590.063	6279	7403	5583.67	9033.03	7325.44	7124.83
591.242	6257	7371.22	5555	9047.31	7348.56	7115.82
592.421	6315	7427	5532.78	9028.53	7354.48	7131.56
593.6	6233	7416.33	5579.22	9066.19	7368.76	7132.7
594.778	6366	7401.22	5576.11	9070.36	7372.47	7157.23
595.956	6331	7459.44	5597.44	9093.1	7378.98	7171.99
597.133	6365	7463.44	5573.22	9088.56	7371.16	7172.28
598.311	6195	7408.56	5568.56	9079.58	7376.66	7125.67
599.488	6447	7435.44	5560.78	9093.07	7373.1	7181.88
600.665	6313	7473.67	5587.89	9106.46	7393.57	7174.92
601.841	6433	7486.56	5602.56	9108.9	7392.88	7204.78
603.017	6257	7497.22	5560.78	9111.68	7398.03	7164.94
604.193	6325	7494.56	5585	9132.83	7389.34	7185.35
605.369	6345	7424.56	5616.33	9119.27	7405.42	7182.12
606.544	6385	7486.33	5618.33	9123.88	7386.37	7199.98
607.718	6373	7437.89	5539.44	9128.42	7395.57	7174.86
608.893	6335	7455.22	5621.22	9119.61	7413.04	7188.82
610.067	6383	7479.22	5610.33	9152.66	7431.67	7211.38
611.241	6331	7481.67	5634.78	9163.1	7457.97	7213.7
612.414	6373	7553.89	5673	9219	7513.4	7266.46
613.588	6361	7533.89	5629.89	9233.98	7506.15	7252.98
614.76	6399	7513.22	5640.11	9207.03	7474.25	7246.72
615.933	6319	7481.67	5599.44	9166.66	7427.77	7198.91
617.106	6309	7447.44	5576.11	9106.73	7388.76	7165.61
618.277	6363	7481.67	5557.67	9127.98	7391.02	7184.27
619.449	6339	7472.11	5540.11	9089.3	7362.31	7160.57
620.62	6307	7473.22	5547.44	9076.18	7363.65	7153.5
621.792	6267	7459.67	5556.56	9068.32	7366.94	7143.7
622.962	6313	7460.33	5557.44	9085.44	7376.68	7158.58
624.132	6385	7478.11	5531.44	9092.39	7364.68	7170.32
625.302	6319	7505.67	5601.22	9126.83	7406.35	7191.81
626.472	6295	7508.78	5613.44	9102.8	7392.07	7182.42
627.642	6325	7546.33	5583.89	9125.61	7404.84	7197.13
628.81	6201	7549.22	5580.78	9116.36	7399.2	7169.31
629.979	6363	7457.44	5590.33	9113.51	7377.97	7180.45
631.147	6371	7467.67	5602.78	9076.93	7362.6	7176.2
632.316	6323	7497.89	5514.56	9064.96	7347.5	7149.58
633.483	6371	7450.11	5587.67	9089.65	7366.98	7173.08
634.651	6399	7499.67	5569	9113.95	7377.91	7191.91
635.818	6331	7487.67	5576.56	9087.58	7381.14	7172.79
636.985	6407	7451.89	5591.67	9119.92	7397.52	7193.6
638.151	6393	7510.33	5585.22	9119.41	7407.1	7203.01
639.318	6383	7540.56	5634.56	9164.39	7447.08	7233.92
640.483	6451	7557.22	5658.56	9214.15	7503.97	7276.98
641.649	6475	7629	5726.11	9306.22	7560.45	7339.36
642.814	6469	7704.11	5718.11	9302.9	7546.38	7348.1
643.979	6455	7654.33	5682.56	9247	7494.86	7306.75
645.144	6395	7578.11	5642.78	9170.56	7435.91	7244.47
646.308	6393	7523.44	5634.11	9157.95	7419.81	7225.66
647.472	6417	7554.56	5607.22	9177.68	7423.38	7235.97
648.635	6355	7536.33	5601.67	9157.27	7414.25	7212.9
649.799	6373	7560.33	5634.78	9131.92	7416.11	7223.23
650.961	6449	7558.33	5618.78	9154.05	7431.47	7242.33
652.124	6399	7551.89	5625.89	9147.24	7406.15	7226.03
653.286	6445	7566.78	5623.89	9158.63	7412.7	7241.4
654.449	6381	7503.89	5599.67	9160.86	7421.91	7213.47
655.61	6437	7563.44	5637.67	9177.44	7433.73	7249.86
656.772	6419	7553	5598.78	9182.79	7427.93	7236.3
657.933	6441	7590.11	5651.89	9204.76	7454.82	7268.52
659.094	6441	7589.44	5629.44	9204.12	7459.06	7264.61
660.254	6497	7628.78	5665.67	9203	7474.09	7293.71
661.415	6555	7628.78	5657.89	9214.22	7483.81	7307.94
662.574	6483	7639	5676.11	9224.87	7472.76	7299.15
663.734	6527	7632.78	5634.33	9237.07	7490.96	7304.43
664.893	6433	7638.11	5685.22	9283	7515.87	7311.04
666.051	6421	7636.33	5675.89	9265.03	7509.53	7301.56
667.209	6493	7633.22	5695.44	9249.71	7501.77	7314.63
668.369	6537	7631.67	5676.33	9245.71	7498.52	7317.85
669.526	6497	7644.78	5674.56	9263.34	7485.63	7313.06
670.683	6491	7601.22	5678.56	9239.54	7475.63	7297.19
671.841	6373	7597.67	5638.78	9212.77	7465.51	7257.55
672.998	6495	7604.78	5649.22	9223.92	7470.94	7288.77
674.154	6457	7569.89	5653.22	9224.66	7457.18	7272.39
675.311	6539	7641.89	5635	9208.93	7460.68	7297.1
676.467	6501	7617.89	5663.44	9206.69	7484.01	7294.61
677.622	6435	7603.22	5638.56	9200.26	7468.58	7269.12
678.777	6565	7601.22	5655.22	9224.12	7462.88	7301.69
679.932	6429	7613.67	5652.33	9223.81	7479.85	7279.73
681.087	6473	7589	5606.78	9221.34	7472.5	7272.52
682.242	6381	7609.22	5663.67	9243.03	7475.69	7274.52
683.396	6411	7604.56	5662.11	9266.05	7486.86	7286.12
684.55	6451	7598.11	5680.11	9271.44	7497.16	7299.56
685.703	6489	7664.33	5636.33	9273.44	7508.13	7314.25
686.856	6589	7617.22	5670.78	9256.7	7505.59	7327.86
688.009	6605	7654.33	5692.78	9272.86	7495.79	7344.15
689.161	6539	7626.78	5681.67	9281.24	7505.36	7326.81
690.313	6531	7655.89	5691	9267.17	7503.28	7329.67
691.465	6599	7656.56	5679.67	9291.07	7504.84	7346.23
692.617	6589	7646.33	5731.67	9316.32	7537.02	7364.07
693.769	6357	7688.11	5704.11	9291.31	7531.41	7314.39
694.919	6582	7662.11	5697.44	9304.97	7524.48	7354.2
696.07	6551	7705.22	5686.56	9343.95	7546.03	7366.55
697.22	6609	7738.56	5713	9340.26	7559.71	7392.11
698.37	6487	7733.22	5728.33	9349.65	7579.75	7375.59
699.519	6609	7733.89	5758.56	9367.44	7593.53	7412.48
700.669	6601	7680.78	5743.67	9411.54	7595.26	7406.45
701.818	6541	7777	5776.78	9417.92	7627.89	7428.12
702.967	6605	7745	5789.67	9404.29	7608.39	7430.47
704.115	6659	7778.33	5780.56	9417.41	7622.6	7451.58
705.263	6676	7784.56	5795.44	9425.92	7641.65	7464.71
706.411	6733	7817.22	5791.22	9448.63	7656.82	7489.38
707.558	6678	7805.89	5778.11	9480.12	7675.26	7483.48
708.706	6605	7897	5862.78	9514.7	7698.31	7515.56
709.853	6731	7901.67	5854.56	9508.46	7697.36	7538.61
710.999	6603	7858.11	5794.11	9490.19	7690.92	7487.27
712.145	6733	7838.11	5801	9462.12	7646.9	7496.23
713.29	6657	7828.33	5785	9465.48	7646.84	7476.53
714.436	6763	7812.11	5795.89	9445.03	7635.99	7490.4
715.582	6557	7773.67	5780.11	9451.85	7621.24	7436.77
716.726	6651	7823.22	5783	9457.1	7623.24	7467.51
717.871	6629	7807.67	5790.78	9451.27	7635.14	7462.77
719.015	6667	7762.11	5775.89	9419.27	7619.46	7448.75
720.159	6597	7795.44	5799.67	9432.8	7627.67	7450.52
721.303	6595	7815.67	5778.11	9428.32	7637.3	7450.88
722.446	6729	7777.22	5775.22	9436.46	7624.56	7468.49
723.589	6591	7807.44	5752.33	9414.19	7601.18	7433.23
724.731	6695	7799.22	5740.33	9424.29	7597.95	7451.36
725.874	6631	7813	5754.78	9402.63	7602.78	7440.84
727.016	6543	7761.22	5735.22	9393.51	7585.3	7403.65
728.158	6649	7756.78	5730.56	9369.51	7569.97	7415.16
729.299	6619	7746.78	5689.67	9376.9	7555.85	7397.64
730.44	6519	7740.11	5715.67	9364.05	7564.52	7380.67
731.581	6557	7729.22	5647.22	9338.56	7552.68	7364.94
732.722	6709	7743.44	5724.78	9335.85	7534.09	7409.43
733.862	6623	7745.89	5697.22	9339	7525.79	7386.18
735.002	6559	7692.56	5730.56	9363.03	7535.18	7376.07
736.141	6587	7716.33	5728.78	9319.92	7511.69	7372.74
737.281	6517	7706.78	5662.56	9296.97	7508.21	7338.3
738.419	6537	7703.67	5653.89	9326.96	7519.65	7348.23
739.558	6575	7706.11	5711.22	9296.63	7513.28	7360.45
740.696	6435	7679.44	5709.44	9304.56	7506.74	7327.04
741.834	6503	7688.11	5687	9289.71	7510.03	7335.57
742.971	6569	7660.11	5682.78	9265.68	7482.09	7331.93
744.109	6475	7675.44	5680.78	9283	7477.46	7318.34
745.246	6481	7646.78	5653.67	9255.07	7458.66	7299.04
746.383	6585	7669	5662.11	9246.02	7455.24	7323.47
747.519	6545	7628.33	5662.33	9258.73	7468.68	7312.61
748.655	6521.03	7708.07	5692.31	9265.82	7462.08	7329.86
749.791	6471.07	7656.69	5652.07	9240.84	7470.05	7298.14
750.927	6467.1	7646.65	5639.38	9242.17	7450.63	7289.19
752.062	6479.14	7636.17	5649.14	9238.85	7456.17	7291.89
753.196	6565.17	7713.46	5657.78	9239.23	7452.02	7325.53
754.331	6461.21	7658.31	5666.43	9251.5	7458.09	7299.11
755.465	6443.24	7644.04	5682.18	9237.64	7451.33	7291.69
756.599	6527.28	7626	5634.83	9239.07	7474.66	7300.37
757.733	6619.31	7702.63	5639.92	9253.18	7485.13	7340.03
758.866	6517.35	7699.25	5691.9	9284.98	7482.01	7335.1
759.998	6563.38	7687.43	5698.1	9269.02	7488.24	7341.23
761.131	6561.42	7693.17	5687.86	9282.01	7510.92	7347.08
762.263	6457.45	7737.57	5702.28	9292.15	7500.26	7337.94
763.395	6581.49	7713.53	5701.59	9292.73	7509.29	7359.73
764.527	6587.52	7744.16	5725.35	9301.48	7520.31	7375.76
765.659	6635.56	7754.12	5669.77	9305.18	7525.55	7378.04
766.79	6561.59	7722.07	5689.97	9320.51	7529.32	7364.69
767.921	6711.63	7734.03	5743.95	9321.9	7535.51	7409.4
769.051	6587.66	7799.77	5706.82	9330.99	7543.42	7393.73
770.181	6561.7	7761.73	5738.13	9334.72	7538.52	7386.96
771.311	6605.73	7801.91	5700.33	9352.83	7561.52	7404.46
772.44	6755.77	7792.31	5733.2	9351.04	7553.61	7437.19
773.569	6635.8	7760.49	5703.84	9362.33	7552.67	7403.03
774.699	6753.84	7821.34	5766.04	9392.3	7588.46	7464.4
775.827	6675.87	7789.96	5740.47	9412.92	7594.41	7442.73
776.955	6541.91	7838.15	5769.33	9418.75	7604.12	7434.45
778.083	6635.94	7826.55	5785.98	9387.6	7599.6	7447.13
779.21	6557.98	7845.4	5779.07	9415.54	7614.16	7442.43
780.337	6700.01	7828.24	5778.83	9419.34	7609.3	7467.14
781.465	6566.04	7840.42	5778.58	9423.79	7628.44	7447.45
782.591	6682.08	7877.72	5758.12	9445.56	7633.8	7479.46
783.718	6652.11	7849.01	5795.43	9453.56	7632.99	7476.62
784.844	6806.15	7823.41	5784.3	9419.56	7628.05	7492.29
785.969	6686.18	7846.26	5825.39	9454.82	7620.93	7486.72
787.095	6636.22	7866	5758.48	9440.05	7630.61	7466.27
788.22	6664.25	7847.07	5759.57	9445.21	7622.62	7467.74
789.344	6762.29	7856.13	5790.21	9469.55	7654.55	7506.55
790.47	6700.32	7831.2	5779.75	9446.2	7633.13	7478.12
791.594	6766.36	7848.72	5780.84	9418.17	7616.94	7486.21
792.717	6724.39	7865.57	5787.26	9422.85	7627.09	7485.43
793.841	6754.43	7871.97	5801.9	9410.08	7629.32	7493.54
794.964	6764.46	7851.93	5743.22	9416.96	7617.21	7478.76
796.087	6664.5	7854.11	5772.53	9395.55	7599.85	7457.31
797.21	6622.53	7860.51	5736.51	9396.03	7597.37	7442.59
798.332	6718.57	7847.14	5772.49	9379.79	7589.32	7461.46
799.453	6730.6	7805.32	5739.58	9373.93	7590.24	7447.93
800.575	6654.64	7872.61	5728.44	9387.94	7584.9	7445.71
801.696	6732.67	7865.01	5746.87	9378.69	7580.02	7460.65
802.818	6712.71	7872.3	5729.07	9373.84	7556.27	7448.84
803.939	6718.74	7818.04	5739.27	9369.85	7568.08	7442.8
805.059	6724.78	7783.55	5718.14	9342.47	7541.42	7422.07
806.179	6684.81	7784.4	5691	9339.83	7542.95	7408.6
807.299	6632.85	7785.03	5714.76	9320.81	7529.38	7396.57
808.418	6764.88	7724.99	5683.63	9309.16	7549.86	7406.5
809.537	6648.92	7826.5	5714.94	9323.94	7546.44	7412.15
810.656	6670.95	7818.46	5705.36	9308.25	7554.16	7411.44
811.774	6602.99	7774.64	5682.67	9334.4	7547.34	7388.41
812.893	6697.02	7847.71	5744.88	9328.5	7562.43	7436.11
814.011	6685.06	7781.67	5724.41	9347.83	7569.02	7421.6
815.128	6817.09	7864.29	5727.72	9365.49	7581.38	7471.19
816.246	6613.13	7826.03	5714.37	9313.87	7560.31	7405.54
817.363	6751.16	7801.32	5691.46	9309.13	7526.22	7415.86
818.479	6571.19	7788.84	5653.66	9288.32	7511.95	7362.79
819.595	6547.23	7783.68	5716.97	9275.71	7498.02	7364.32
820.712	6553.26	7727.64	5632.73	9235.99	7468.52	7323.63
821.827	6609.3	7722.71	5660.93	9208.13	7463.09	7332.83
822.943	6591.33	7690.67	5626.46	9212.61	7436.54	7311.52
824.058	6601.37	7718.18	5618.22	9205.19	7447.98	7318.19
825.173	6563.4	7702.81	5618.2	9196.86	7441.47	7304.55
826.287	6581.44	7740.32	5629.29	9200.59	7432.02	7316.73
827.401	6549.47	7700.95	5601.27	9192.66	7428.03	7294.48
828.515	6579.51	7693.13	5612.13	9186.46	7435.92	7301.43
829.628	6597.54	7656.42	5639.67	9181.08	7430.98	7301.14
830.742	6625.58	7677.05	5639.42	9184.34	7439.4	7313.16
831.855	6597.61	7689.23	5599.4	9216.92	7433.41	7307.31
832.968	6647.65	7707.85	5668.94	9199.33	7439.99	7332.75
834.08	6583.68	7690.03	5656.92	9213.23	7449.35	7318.64
835.192	6603.72	7762.66	5661.12	9214.53	7477.28	7343.86
836.304	6567.75	7736.84	5662.43	9232.8	7468.12	7333.59
837.415	6659.79	7726.58	5618.85	9233.59	7473.8	7342.52
838.526	6706.82	7737.42	5654.16	9221.56	7471.61	7358.31
839.637	6635.86	7730.49	5713.92	9261.83	7491.72	7366.76
840.747	6663.89	7810.67	5693.23	9263.91	7498.52	7386.04
841.858	6557.93	7796.63	5644.1	9271.81	7509.5	7355.99
842.967	6641.96	7841.92	5714.97	9302.76	7519.69	7404.26
844.077	6734	7808.11	5694.5	9305.45	7553.32	7419.08
845.186	6684.03	7780.95	5754.48	9328.84	7544.76	7418.61
846.295	6640.07	7830.02	5719.35	9323.69	7546.59	7411.94
847.403	6766.1	7858.87	5763.33	9348.85	7567.87	7461
848.511	6686.14	7879.05	5767.08	9371.67	7583.58	7457.5
849.62	6770.17	7880.79	5783.95	9391.84	7609.07	7487.16
850.727	6812.2	7899.64	5747.48	9397.88	7623.85	7496.21
851.834	6766.24	7914.26	5738.58	9404.43	7603.55	7485.41
852.942	6738.27	7849.33	5786.78	9390.16	7608.51	7474.61
854.048	6730.31	7953.29	5778.09	9407.22	7615.51	7496.88
855.154	6819.34	7865.69	5767.62	9412.58	7606.43	7494.33
856.261	6802.38	7920.09	5756.49	9421.57	7609.41	7501.99
857.367	6790.41	7889.39	5751.36	9395.37	7607.97	7486.9
858.472	6772.45	7906.01	5783.34	9387.71	7608.02	7491.51
859.577	6654.48	7865.3	5752.87	9395.45	7586.79	7450.98
860.682	6736.52	7874.37	5807.52	9389.28	7603.29	7482.2
861.786	6794.55	7861	5737.05	9385.22	7599.14	7475.39
862.891	6736.59	7889.62	5747.25	9400	7604.64	7475.62
863.995	6758.62	7882.03	5779.45	9394.25	7601.28	7483.13
865.098	6752.66	7865.32	5781.65	9384.39	7589.78	7474.76
866.202	6684.69	7906.83	5732.52	9377.58	7582.07	7456.74
867.305	6810.73	7868.35	5779.61	9395.14	7607.11	7492.19
868.408	6714.76	7892.08	5753.37	9360.63	7588.38	7461.84
869.51	6750.8	7844.04	5742.46	9356.57	7570.63	7452.9
870.612	6786.83	7867.33	5747.55	9368.41	7573.89	7468.8
871.714	6774.87	7869.74	5754.86	9365.84	7584	7469.86
872.815	6776.9	7876.36	5761.5	9359.94	7582.58	7471.46
873.916	6794.94	7893.88	5739.7	9392.63	7600.45	7484.32
875.017	6786.97	7938.72	5787.68	9392.7	7616.84	7504.58
876.118	6831.01	7975.57	5808.55	9432.23	7650.51	7539.57
877.218	6783.04	8025.31	5806.31	9448.34	7673.97	7547.39
878.318	6843.08	7955.71	5788.73	9426.55	7629.86	7528.79
879.417	6761.11	7918.34	5791.38	9397.09	7593.95	7492.37
880.517	6767.15	7848.74	5751.35	9337.61	7558.59	7452.69
881.616	6739.18	7806.92	5772.44	9315.64	7539.67	7434.77
882.714	6727.22	7826.21	5720.64	9311.11	7538.04	7424.64
883.813	6713.25	7799.95	5687.73	9287.11	7513.04	7400.22
884.911	6629.28	7715.69	5690.16	9285.63	7490.99	7362.35
886.009	6719.32	7760.75	5685.25	9237.87	7479.31	7376.5
887.106	6645.35	7731.82	5662.56	9207.23	7446.61	7338.71
888.203	6483.39	7750.67	5656.76	9203.06	7430.34	7304.84
889.3	6527.42	7737.3	5644.96	9209.61	7413.98	7306.65
890.396	6499.46	7701.7	5609.38	9179.45	7413.51	7280.7
891.492	6499.49	7697.44	5657.14	9163.08	7410.79	7285.59
892.589	6575.53	7689.4	5606.45	9147.93	7400.68	7284
893.684	6599.56	7705.35	5617.54	9128.88	7388.41	7287.95
894.779	6648.6	7672.42	5615.08	9153.63	7387.55	7295.46
895.874	6649.63	7700.16	5573.06	9117.4	7359.5	7279.95
896.969	6547.67	7680.12	5567.26	9126.36	7361.11	7256.5
898.063	6546.7	7674.52	5573.46	9115.95	7361.48	7254.42
899.158	6569.74	7682.04	5598.99	9098.8	7354.72	7260.86
900.252	6535.77	7618.22	5608.75	9107.35	7351.34	7244.29
901.345	6573.81	7642.84	5588.06	9097.63	7359.73	7252.41
902.438	6529.84	7612.36	5576.04	9088.01	7353.32	7231.91
903.531	6587.88	7612.54	5576.46	9087.03	7350	7242.78
904.624	6612.91	7650.94	5553.55	9089.61	7351.38	7251.68
905.715	6397.95	7674.68	5593.75	9075.75	7344.96	7217.42
906.808	6523.98	7586.63	5554.84	9084.5	7333.56	7216.7
907.899	6468.02	7668.37	5562.82	9090.84	7336.32	7225.27
908.99	6366.05	7626.77	5567.91	9067.87	7344.75	7194.67
910.081	6530.09	7634.29	5529.67	9068.52	7339.19	7220.35
911.172	6570.12	7675.36	5560.98	9094.08	7336.98	7247.5
912.262	6512.16	7626.65	5592.29	9065.64	7337.86	7226.92
913.352	6494.19	7627.5	5583.16	9064.22	7321.56	7218.13
914.442	6526.23	7611.9	5577.36	9078.84	7336.14	7226.09
915.531	6414.26	7654.08	5566.89	9078.16	7336.47	7209.97
916.62	6549.29	7638.48	5604.65	9094.44	7340.77	7245.53
917.71	6624.33	7614.22	5576.19	9082.35	7346.92	7248.8
918.798	6610.36	7651.96	5557.5	9073.67	7321.07	7242.91
919.886	6506.4	7652.8	5595.03	9061.95	7355.97	7234.43
920.974	6444.43	7692.32	5573.68	9083	7344.36	7227.56
922.062	6558.47	7580.28	5606.32	9085.58	7339.79	7234.09
923.149	6655.5	7623.12	5591.19	9093.52	7345.67	7261.8
924.236	6554.54	7697.53	5563.61	9094.88	7356.19	7253.35
925.323	6568.57	7638.15	5568.26	9081.43	7348.08	7240.9
926.409	6520.61	7659.44	5578.68	9071.26	7353.85	7236.77
927.495	6526.64	7694.74	5578.44	9105.47	7342.89	7249.64
928.581	6566.68	7668.69	5570.42	9094.97	7349.83	7250.12
929.666	6604.71	7635.77	5595.73	9070.19	7333.05	7247.89
930.751	6506.75	7659.5	5540.82	9084.3	7351.79	7228.63
931.837	6502.78	7631.46	5607.46	9068.3	7328.1	7227.62
932.921	6558.82	7630.31	5550.78	9080.48	7309.85	7226.05
934.005	6468.85	7644.04	5574.53	9052.76	7331.86	7214.41
935.089	6580.89	7636.22	5590.29	9076.46	7338.9	7244.55
936.173	6540.92	7635.52	5544.27	9055.92	7321.56	7219.64
937.256	6402.96	7626.81	5586.02	9048.98	7324.68	7197.89
938.339	6588.99	7616.99	5564.89	9063.22	7327.05	7232.23
939.421	6477.03	7590.95	5553.76	9034.88	7306.19	7192.56
940.504	6493.06	7637.35	5572.85	9041.56	7309.34	7210.83
941.586	6503.1	7619.09	5524.38	9033.94	7282.46	7192.59
942.668	6483.13	7617.49	5538.14	9031.13	7288.18	7191.61
943.749	6513.17	7596.12	5516.56	9006.63	7271.77	7180.85
944.83	6445.2	7593.63	5515.65	9024.5	7294.13	7174.62
945.911	6481.24	7605.59	5534.08	8995.01	7275.37	7178.26
946.992	6512.27	7606.66	5508.05	8988.64	7248.87	7172.9
948.072	6529.31	7588.17	5507.81	8973.94	7257.93	7171.43
949.152	6439.34	7562.13	5519.79	8979.06	7246.31	7149.33
950.232	6501.38	7551.2	5488.88	8969.51	7241.17	7150.43
951.311	6498.41	7572.27	5500.64	8972.73	7222.06	7153.22
952.39	6453.44	7590.67	5501.73	8944.7	7228.06	7143.72
953.469	6391.48	7571.52	5490.82	8942.1	7212.23	7121.63
954.548	6490.51	7526.81	5459.02	8925.93	7193.09	7119.07
955.625	6379.55	7584.55	5495.44	8922.34	7204.97	7117.37
956.703	6507.58	7509.4	5482.09	8898.04	7185.67	7116.56
957.781	6377.62	7556.47	5438.51	8900.05	7189.04	7092.34
958.858	6441.65	7516.2	5460.49	8889.68	7177.85	7097.17
959.934	6433.69	7537.05	5427.35	8861.75	7180.37	7088.04
961.012	6377.72	7509.67	5450	8897.22	7178.44	7082.61
962.088	6369.76	7478.97	5412.87	8864.64	7169.42	7059.13
963.164	6341.79	7510.26	5429.73	8855.94	7157.11	7058.97
964.239	6333.83	7462	5448.16	8836.55	7142.23	7044.55
965.314	6343.86	7478.18	5407.47	8835.47	7148.87	7042.77
966.39	6429.9	7504.13	5431.23	8829.04	7143.08	7067.48
967.464	6353.93	7522.76	5456.76	8828.33	7142.18	7060.79
968.539	6355.97	7466.72	5395.63	8828.67	7143	7038
969.613	6322	7490.9	5409.61	8845.05	7124.16	7038.34
970.687	6372.04	7455.52	5413.59	8825.67	7134.05	7040.17
971.761	6476.07	7489.71	5409.12	8833.64	7130.56	7067.82
972.833	6428.11	7508.33	5421.54	8841.13	7132.94	7066.41
973.906	6438.14	7519.4	5438.19	8821.88	7125.55	7068.63
974.98	6362.18	7450.03	5408.61	8828.9	7132.98	7036.54
976.052	6474.21	7436.43	5414.15	8811.35	7125.92	7052.41
977.123	6412.25	7445.94	5403.46	8798.24	7130.74	7038.13
978.195	6326.28	7455.23	5407.88	8819.56	7127.78	7027.35
979.266	6418.32	7488.3	5397.42	8825.3	7132.01	7052.27
980.337	6412.35	7491.6	5421.17	8824.52	7151.07	7060.14
981.409	6398.39	7457.56	5437.15	8822.49	7140.86	7051.29
982.479	6396.42	7487.96	5465.57	8815.55	7147.51	7062.6
983.549	6392.46	7537.47	5410.22	8838.2	7141.46	7063.96
984.619	6414.49	7494.99	5417.53	8841.59	7146.59	7063.04
985.689	6386.52	7486.5	5425.96	8841.8	7159.4	7060.04
986.758	6408.56	7450.46	5428.16	8818.45	7143.96	7049.92
987.827	6440.59	7495.75	5429.02	8858.72	7145.59	7073.93
988.896	6460.63	7523.71	5443.89	8852.73	7165.17	7089.23
989.964	6468.66	7504.33	5442.09	8830.7	7157.32	7080.62
991.032	6438.7	7498.29	5462.07	8860.57	7163.94	7084.71
992.099	6324.73	7522.47	5436.05	8861.86	7152.19	7059.46
993.167	6316.77	7486.43	5463.58	8844.17	7168.89	7055.97
994.234	6430.8	7467.95	5441.56	8867.26	7157.63	7073.04
995.301	6602.84	7550.79	5431.76	8863.95	7159.8	7121.83
996.368	6438.87	7551.42	5460.41	8852.76	7181.2	7096.93
997.434	6513.91	7473.82	5487.94	8858.83	7159.46	7098.79
998.5	6450.94	7470.67	5445.48	8866.57	7167.89	7080.31
999.566	6444.98	7510.41	5482.79	8858.88	7168.12	7093.04
1000.63	6389.01	7513.03	5448.99	8851.56	7173.85	7075.29
1001.7	6473.05	7466.1	5442.3	8849.84	7167.7	7079.8
1002.76	6477.08	7494.5	5417.84	8842.76	7157	7077.84
1003.83	6403.12	7522.24	5442.26	8847.17	7166.53	7076.26
1004.89	6415.15	7496.2	5461.57	8837.34	7161.17	7074.29
1005.95	6453.19	7477.49	5445.55	8843.08	7165.44	7076.95
1007.02	6387.22	7550.78	5475.08	8839.59	7162.18	7082.97
1008.08	6415.26	7491.85	5461.95	8829.8	7148.37	7069.45
1009.14	6507.29	7486.7	5409.26	8828.21	7138.64	7074.02
1010.21	6425.33	7470.44	5425.47	8816.01	7140.89	7055.63
1011.27	6459.36	7507.29	5419	8817.27	7144.56	7069.5
1012.33	6471.4	7472.35	5431.64	8827.07	7130.21	7066.53
1013.39	6373.43	7498.31	5438.73	8804.77	7131.91	7049.43
1014.45	6455.46	7484.05	5423.82	8803.59	7126.73	7058.73
1015.51	6283.5	7452.45	5402.25	8809.08	7128.46	7015.15
1016.57	6413.53	7476.86	5398.45	8781.4	7094.73	7032.99
1017.63	6407.57	7480.81	5389.09	8768.62	7096.46	7028.51
1018.69	6399.6	7480.99	5392.85	8778.76	7094.57	7029.35
1019.75	6425.64	7418.06	5406.83	8767	7094.48	7022.4
1020.81	6403.67	7420.02	5385.47	8730.4	7073.16	7002.54
1021.87	6289.71	7393.76	5367.9	8727.32	7054.64	6966.67
1022.93	6397.74	7403.27	5311.43	8712.1	7058.17	6976.54
1023.99	6409.78	7397.9	5367.63	8712.18	7034.74	6984.45
1025.05	6357.81	7387.19	5374.94	8678.59	7021.5	6964.01
1026.11	6355.85	7352.04	5337.15	8687.98	7023.07	6951.22
1027.17	6393.88	7355.55	5372.01	8661.07	7018.92	6960.29
1028.22	6309.92	7351.51	5362.88	8686.1	7014.54	6944.99
1029.28	6281.95	7383.91	5335.97	8656.23	7001.14	6931.84
1030.34	6382.99	7343.43	5328.84	8637.83	6995.68	6937.75
1031.39	6368.02	7298.94	5310.59	8623.87	6980.19	6916.32
1032.45	6274.06	7322.01	5311.02	8614.99	6976.04	6899.62
1033.51	6274.09	7320.86	5331.66	8591.78	6964.57	6896.59
1034.56	6266.13	7321.04	5278.97	8585.65	6947.31	6879.82
1035.62	6232.16	7260.33	5355.4	8563.59	6947.12	6871.72
1036.67	6178.2	7269.85	5297.15	8555.52	6930.95	6846.33
1037.73	6290.23	7269.81	5273.8	8561.05	6925.73	6864.12
1038.78	6225.27	7293.1	5287.78	8554.89	6907.49	6853.71
1039.84	6278.3	7285.06	5280.2	8556.25	6924.56	6864.87
1040.89	6270.34	7278.57	5320.4	8569.57	6933.72	6874.52
1041.94	6270.37	7247.42	5295.05	8540.46	6907.87	6852.23
1043	6283.41	7258.71	5243.92	8515.62	6911.66	6842.66
1044.05	6266.44	7294.22	5239.89	8516.51	6904.9	6844.39
1045.1	6306.48	7280.18	5278.54	8524.75	6901.6	6858.31
1046.15	6272.51	7271.25	5288.96	8537.02	6906.39	6855.23
1047.21	6178.54	7276.1	5294.05	8524.18	6903.76	6835.33
1048.26	6262.58	7245.61	5280.25	8534.02	6902.29	6844.95
1049.31	6346.61	7229.79	5291.34	8522.02	6901.33	6858.22
1050.36	6222.65	7273.75	5279.1	8490.09	6890.42	6831.2
1051.41	6192.68	7239.49	5285.97	8513.42	6896.79	6825.67
1052.46	6284.72	7303.89	5243.06	8533.83	6899.69	6853.04
1053.51	6306.75	7290.52	5260.15	8550.41	6910.06	6863.58
1054.56	6238.79	7257.59	5253.9	8519.4	6903.47	6834.63
1055.61	6312.82	7267.1	5299.88	8537.47	6920.1	6867.47
1056.66	6372.86	7309.95	5280.53	8544.05	6925.26	6886.53
1057.71	6242.89	7289.68	5248.73	8548.19	6947.16	6855.33
1058.76	6324.93	7327.42	5304.26	8564.74	6940.9	6892.45
1059.81	6386.96	7260.27	5300.02	8536.95	6940.93	6885.03
1060.86	6303	7269.34	5361.33	8576.51	6955.17	6893.07
1061.9	6287.03	7275.74	5295.75	8583.47	6961.19	6880.64
1062.95	6388.07	7329.26	5319.73	8585.74	6959.41	6916.44
1064	6231.1	7382.77	5316.38	8614.83	6986.1	6906.24
1065.04	6359.14	7382.28	5341.02	8641.24	7000.74	6944.88
1066.09	6393.17	7381.35	5359.22	8629.15	7029.48	6958.47
1067.14	6337.21	7417.09	5398.31	8692	7066.58	6982.24
1068.18	6457.24	7444.83	5393.4	8746.89	7120.85	7032.64
1069.23	6473.28	7475.9	5451.16	8808.04	7189.47	7079.57
1070.27	6545.31	7630.97	5484.25	8898.63	7259.9	7163.81
1071.32	6575.35	7628.48	5561.56	8968.73	7314.38	7209.7
1072.36	6673.38	7687.1	5582.87	9014.53	7351.97	7261.97
1073.41	6780.42	7774.4	5595.74	9014	7351.29	7303.17
1074.45	6721.45	7703.02	5516.39	8963.7	7294.27	7239.77
1075.5	6624.49	7656.31	5483.25	8873.26	7215.85	7170.63
1076.54	6569.52	7484.94	5442.35	8756.86	7113.42	7073.42
1077.58	6509.56	7454.9	5392.77	8706.42	7074.32	7027.59
1078.63	6225.59	7395.3	5339.41	8626.94	7010.95	6919.64
1079.67	6367.63	7445.93	5335.61	8654.84	6992.52	6959.31
1080.71	6367.66	7354.77	5306.04	8614.67	6982.9	6925.21
1081.75	6315.69	7332.51	5311.57	8594.54	6966.28	6904.12
1082.8	6269.73	7339.14	5308.88	8582	6959.97	6891.94
1083.84	6205.76	7286.21	5314.42	8578.42	6960.02	6868.97
1084.88	6279.8	7352.16	5297.06	8569.03	6945.48	6888.71
1085.92	6263.83	7326.34	5345.26	8565.04	6933.81	6886.86
1086.96	6355.87	7315.64	5295.24	8548.46	6958.47	6894.74
1088	6273.9	7272.48	5307.22	8540.51	6926.44	6864.11
1089.04	6371.94	7303.55	5285.42	8517.09	6914.86	6878.57
1090.08	6318.97	7268.62	5273.18	8539.36	6911.43	6862.31
1091.12	6178.01	7266.14	5265.6	8514.62	6906.39	6826.15
1092.16	6326.04	7253.65	5308.47	8479.34	6897.13	6852.93
1093.2	6110.08	7215.83	5269.34	8491.31	6880.74	6793.46
1094.24	6142.11	7257.79	5277.98	8466.67	6882.48	6805.41
1095.27	6312.15	7273.3	5248.85	8455.89	6856.17	6829.27
1096.31	6264.18	7227.26	5216.83	8438.95	6852.44	6799.93
1097.35	6240.22	7256.78	5209.25	8435.16	6839.36	6796.15
1098.39	6256.25	7225.63	5221.68	8440.31	6834.77	6795.73
1099.42	6128.29	7184.7	5218.1	8403.91	6814.86	6749.97
1100.46	6235.32	7176.43	5228.74	8377.95	6805.6	6764.81
1101.5	6254.36	7171.5	5200.94	8381.75	6801	6761.91
1102.53	6184.39	7159.46	5201.81	8376.5	6775.86	6739.6
1103.57	6154.43	7141.64	5187.35	8339.83	6770.25	6718.7
1104.61	6100.46	7136.71	5164.44	8344.07	6766.24	6702.38
1105.64	6186.5	7097.34	5199.75	8332.07	6748.68	6712.87
1106.68	6098.53	7131.74	5139.06	8297.37	6736.95	6680.73
1107.71	6104.57	7123.03	5171.48	8288.56	6731.99	6683.93
1108.74	6108.6	7070.32	5160.13	8280.19	6720.16	6667.88
1109.78	6121.63	7090.5	5106.33	8244.16	6698.72	6652.27
1110.81	6112.67	7025.13	5124.09	8246.61	6699.92	6641.68
1111.85	5938.7	7058.2	5113.4	8233.43	6681.14	6604.97
1112.88	5996.74	7079.49	5121.6	8231.09	6678.3	6621.44
1113.91	6050.77	7073.23	5112.24	8229.5	6658.42	6624.83
1114.94	6115.81	7039.41	5084.22	8205.61	6644.45	6617.9
1115.98	5986.84	7007.14	5102.87	8174.57	6626.46	6579.58
1117.01	5888.88	6984.88	5103.29	8170.71	6646.22	6558.8
1118.04	6099.91	7041.06	5070.6	8173.29	6615.97	6600.17
1119.07	5998.95	6998.58	5080.81	8168.28	6624.02	6574.13
1120.1	5990.98	6969.87	5089.23	8146.11	6604.22	6560.08
1121.13	6067.02	7004.71	5082.54	8127.91	6605.99	6577.63
1122.16	6071.05	6982.23	5077.19	8156.76	6600.32	6577.51
1123.19	5963.09	6951.97	5022.27	8118.26	6602.17	6531.55
1124.22	5927.12	6951.92	5055.81	8122.94	6583.67	6528.29
1125.25	5959.16	6942.55	5059.79	8116	6581.6	6531.82
1126.28	5937.19	6958.73	5073.77	8121.63	6578.36	6533.94
1127.31	5959.23	6990.47	5090.41	8126.08	6591.38	6551.51
1128.34	6001.26	6997.09	5052.61	8108.96	6586.02	6549.19
1129.37	6033.3	6985.72	5026.15	8098.59	6574.57	6543.67
1130.4	6001.33	6982.12	5042.57	8119.58	6585.19	6546.16
1131.42	6035.37	7020.74	5058.33	8114.4	6590.25	6563.82
1132.45	5917.4	6939.81	5069.86	8105.08	6585.63	6523.56
1133.48	5981.44	6950.66	5055.4	8092.48	6580.07	6532.01
1134.51	6017.47	6947.95	5058.04	8095.84	6582.99	6540.46
1135.53	5941.51	6997.91	5059.58	8084.69	6578.81	6532.5
1136.56	5931.54	6967.43	5050.22	8123.85	6595.91	6533.79
1137.59	5983.58	6972.5	5078.42	8137.95	6602.35	6554.96
1138.61	6051.61	7009.79	5094.62	8130.16	6619.25	6581.09
1139.64	6059.65	7006.41	5072.82	8136	6616.39	6578.25
1140.66	6013.68	7015.93	5075.02	8147.15	6626.28	6575.61
1141.69	6139.71	7040.77	5100.11	8165.67	6647.66	6618.78
1142.71	6045.75	7037.84	5118.09	8191.64	6650.4	6608.74
1143.74	5983.78	7030.69	5117.4	8191.44	6664.66	6597.59
1144.76	6039.82	7025.98	5124.94	8179.95	6666.1	6607.36
1145.78	5943.85	7043.72	5111.36	8210.03	6675.22	6596.84
1146.81	6045.89	7095.46	5128.9	8235.15	6693.45	6639.77
1147.83	6109.92	7093.42	5150.21	8243.05	6715.04	6662.33
1148.85	6081.96	7090.04	5158.63	8273.67	6712.59	6663.38
1149.87	6067.99	7120.22	5163.5	8262.69	6727.99	6668.48
1150.9	6076.03	7125.29	5166.59	8265.78	6717.96	6670.33
1151.92	6126.06	7095.92	5125.46	8261.41	6704.94	6662.76
1152.94	6056.1	7053.65	5144.1	8235.82	6701.86	6638.31
1153.96	6042.13	7087.61	5154.75	8241.86	6678.05	6640.88
1154.98	5990.17	7034.9	5088.73	8213.97	6663.09	6598.17
1156	6134.2	7059.31	5164.93	8197.63	6668.86	6644.99
1157.02	6078.24	7064.82	5131.35	8194.76	6657.7	6625.37
1158.04	6077.27	7027.89	5104.44	8188.15	6649.91	6609.53
1159.06	6066.31	7025.85	5112.64	8178.26	6652.73	6607.16
1160.08	6077.34	7007.81	5080.18	8183.04	6652.62	6600.2
1161.1	6080.38	7066.66	5095.04	8196.61	6652.49	6618.24
1162.12	6084.41	7089.28	5111.91	8179.09	6657.63	6624.46
1163.14	6038.45	7059.91	5136.33	8222.21	6669.5	6625.28
1164.16	6112.48	7110.53	5104.98	8219.54	6679.63	6645.43
1165.18	6070.52	7098.71	5134.07	8211.31	6678.75	6638.67
1166.19	6128.55	7083.12	5104.49	8202.5	6655.95	6634.92
1167.21	6032.59	7053.07	5107.14	8183.48	6653.44	6605.94
1168.23	6082.62	7055.92	5068.23	8181.08	6638.8	6605.33
1169.25	6056.66	7031.21	5089.76	8152.27	6626.73	6591.33
1170.26	6022.69	7015.17	5085.96	8134.01	6621.85	6575.94
1171.28	6090.73	6990.24	5069.72	8144.82	6597.34	6578.57
1172.29	5966.76	6976.2	5061.7	8149.71	6588.52	6548.58
1173.31	6034.79	7044.6	5090.56	8131.51	6603.2	6580.93
1174.33	6028.83	7008.34	5046.32	8113.21	6593.85	6558.11
1175.34	6030.86	7008.3	5058.52	8117.86	6597.36	6562.58
1176.36	6034.9	6995.15	5097.61	8135.63	6616.66	6575.99
1177.37	6090.93	6989.1	5093.15	8136.82	6630.71	6588.14
1178.38	5984.97	7109.06	5097.57	8174.01	6654.9	6604.1
1179.4	6097	7179.02	5135.99	8227.98	6703.44	6668.69
1180.41	6149.04	7166.76	5140.42	8252.43	6715.55	6684.84
1181.42	6189.07	7163.6	5146.39	8234.67	6700.02	6686.75
1182.44	6129.11	7086.9	5110.37	8179.25	6644.16	6629.96
1183.45	6049.14	7027.3	5071.91	8122.47	6591.72	6572.51
1184.46	6133.18	6999.04	5081.22	8072.89	6567.91	6570.85
1185.48	5953.21	6959.44	5040.53	8041.84	6545.34	6508.07
1186.49	6034.25	6931.62	4967.62	8039.2	6528.78	6500.29
1187.5	5925.28	6958.69	5004.49	8029.88	6518.53	6487.37
1188.51	6001.32	6934.2	4991.36	8012.16	6502.06	6488.22
1189.52	5933.35	6925.5	5030	8012.37	6488.29	6477.9
1190.53	6030.39	6941.45	5015.98	7981.9	6496.38	6493.22
1191.54	5953.42	6892.52	4978.4	7970.55	6495.46	6458.07
1192.55	5921.46	6911.15	4993.05	7969.43	6468.75	6452.77
1193.56	6005.49	6900.66	4979.25	7951.81	6465.22	6460.49
1194.57	5965.53	6899.29	4982.78	7958.09	6466.08	6454.35
1195.58	5953.56	6831.25	4952.76	7934.84	6471.86	6428.85
1196.59	6000.6	6884.98	4974.52	7928.64	6468.4	6451.43
1197.6	5841.63	6827.83	4981.83	7924.81	6467.93	6408.81
1198.61	5973.67	6915.35	4952.25	7930.78	6461.71	6446.75
1199.61	5921.7	6843.08	4971.12	7913.97	6454.43	6420.86
1200.62	5911.74	6862.82	4944.88	7910.05	6449.53	6415.8
1201.63	5915.77	6880.33	4965.3	7900.05	6434.98	6419.29
1202.64	5813.81	6856.51	4981.28	7902.87	6434.26	6397.75
1203.64	5873.84	6861.58	4935.93	7878.54	6432.49	6396.48
1204.65	5951.87	6845.99	4954.35	7902.24	6445.39	6419.97
1205.66	5957.91	6844.83	4964.55	7884.82	6433.36	6417.09
1206.66	5835.94	6893.24	4935.2	7884.08	6434.48	6396.59
1207.67	5879.98	6855.42	4970.73	7906.29	6431.81	6408.85
1208.67	5940.01	6861.15	4962.71	7891.71	6442.83	6419.68
1209.68	5950.05	6878.22	4947.58	7907.62	6440.35	6424.76
1210.68	5930.08	6858.18	4995.78	7904.27	6456.67	6429
1211.69	5956.12	6895.25	4970.64	7903.79	6463.65	6437.89
1212.69	5944.15	6900.99	4995.73	7911.87	6455.5	6441.65
1213.69	5967.19	6872.95	4996.6	7920.72	6460.62	6443.62
1214.7	5996.22	6907.13	4955.25	7920.93	6475.48	6451
1215.7	5924.26	6891.98	4996.11	7926.87	6493.51	6446.55
1216.7	5994.29	6941.93	5023.2	7959.51	6507.05	6485.2
1217.71	6056.33	6986.11	4990.74	7974.91	6522.46	6506.11
1218.71	6038.36	6956.74	5031.16	7996.58	6544.25	6513.42
1219.71	6134.4	7029.59	5020.47	8027.77	6575.22	6557.49
1220.71	6052.43	7049.1	5030.01	8053.84	6628.63	6562.8
1221.72	6102.47	7090.62	5092.21	8113.44	6655.93	6610.93
1222.72	6152.5	7151.91	5148.41	8158.87	6694.83	6661.3
1223.72	6188.54	7169.64	5131.28	8170.29	6723.14	6676.58
1224.72	6240.57	7210.05	5186.59	8226.23	6766.35	6725.96
1225.72	6262.61	7273.56	5176.79	8244.03	6792.98	6749.99
1226.72	6303.64	7234.85	5214.32	8260.99	6797.15	6762.19
1227.72	6282.68	7266.37	5204.3	8284.14	6797.47	6766.99
1228.72	6260.71	7298.99	5209.39	8264.01	6813.08	6769.24
1229.72	6260.75	7286.28	5243.15	8278.56	6830.54	6779.86
1230.72	6332.78	7266.91	5227.35	8289.21	6815.19	6786.29
1231.72	6298.82	7302.42	5244.44	8271.52	6806.12	6784.66
1232.71	6150.85	7251.49	5183.75	8252.03	6770.55	6721.73
1233.71	6260.89	7223.67	5174.18	8213.26	6767.37	6727.87
1234.71	6206.92	7223.19	5201.71	8225.26	6767.89	6724.99
1235.71	6350.95	7237.37	5218.8	8234.96	6789.33	6766.28
1236.7	6306.99	7278.22	5258.11	8283.78	6836.05	6792.63
1237.7	6371.02	7406.62	5289.87	8358.43	6905.59	6866.31
1238.7	6337.06	7500.36	5360.07	8440.06	6968.27	6921.16
1239.69	6469.09	7584.76	5373.16	8518.07	7046.06	6998.23
1240.69	6593.13	7613.38	5423.14	8574.98	7104.51	7061.83
1241.69	6605.16	7655.56	5426.01	8594.45	7123.9	7081.02
1242.68	6585.2	7602.19	5425.98	8563.91	7085.66	7052.59
1243.68	6687.23	7552.37	5423.3	8522.32	7045.61	7046.17
1244.67	6543.27	7466.11	5391.72	8483.95	6993.97	6975.8
1245.66	6439.3	7394.07	5346.36	8417.11	6937.49	6906.87
1246.66	6215.34	7341.36	5328.57	8357.63	6887.94	6826.17
1247.65	6295.37	7244.87	5257.21	8283.02	6826.42	6781.38
1248.65	6201.41	7233.28	5270.52	8245.63	6789.14	6748
1249.64	6237.44	7147.23	5183.83	8187.43	6753.98	6701.98
1250.63	6103.48	7137.86	5145.59	8157.17	6719.52	6652.72
1251.63	6222.51	7092.26	5134.68	8146.7	6695.05	6658.24
1252.62	6057.55	7078.89	5113.1	8095.69	6676.7	6604.39
1253.61	6113.58	7008.62	5114.42	8086	6644.24	6593.37
1254.6	6101.62	7002.14	5096.62	8054.07	6620.49	6574.99
1255.59	6037.65	6977.21	5081.48	8004.79	6594.46	6539.12
1256.59	5995.69	6952.94	5073.46	7976.05	6552.37	6510.1
1257.58	5975.72	6863.57	5039.89	7939.81	6517.64	6467.33
1258.57	5899.76	6834.42	4988.98	7890.46	6483.08	6419.34
1259.56	5819.79	6821.93	4923.84	7847.55	6443.41	6371.3
1260.55	5896.83	6799.22	4955.16	7836.98	6408.64	6379.37
1261.54	5885.86	6767.85	4907.36	7776.78	6387.92	6345.15
1262.53	5886.9	6729.14	4879.11	7745.5	6355.69	6319.27
1263.52	5787.93	6737.1	4904.2	7746.99	6331.15	6301.47
1264.51	5763.96	6691.28	4874.4	7716.25	6325.26	6274.23
1265.5	5660	6716.13	4848.16	7689.55	6293.96	6241.56
1266.48	5760.03	6660.97	4877.03	7668.87	6266.86	6246.75
1267.47	5758.07	6677.6	4831.9	7635.86	6258.34	6232.35
1268.46	5686.1	6631.34	4825.43	7630.54	6254.98	6205.68
1269.45	5786.14	6659.52	4850.52	7635.46	6255.8	6237.49
1270.43	5778.17	6626.81	4807.83	7624.15	6255.2	6218.43
1271.42	5800.21	6647.43	4860.7	7618.12	6240.33	6233.36
1272.41	5656.24	6628.5	4826.01	7612.9	6238.74	6192.48
1273.39	5828.28	6665.13	4810.21	7614.26	6228.93	6229.36
1274.38	5752.31	6611.98	4800.19	7594.95	6214.58	6194.8
1275.37	5540.99	6617.48	4781.28	7588.2	6209.85	6147.56
1276.35	5666.22	6609.87	4800.57	7567.81	6190.17	6166.93
1277.34	5640.26	6571.37	4756.71	7563.53	6189	6144.17
1278.32	5681.69	6610.41	4759.16	7534.08	6162.61	6149.59
1279.31	5652.93	6577.87	4750.68	7510.78	6151.46	6128.74
1280.29	5667.83	6581.13	4733.37	7521.77	6163.7	6133.56
1281.28	5705.41	6535.97	4717.08	7499.47	6156.91	6122.97
1282.26	5596.51	6556.74	4742.98	7495.7	6145.57	6107.5
1283.24	5692.92	6573.26	4745.06	7506.43	6153.15	6134.16
1284.23	5597.36	6555.79	4771.67	7508.62	6156.38	6117.96
1285.21	5622.07	6555.48	4755.04	7509.4	6150.84	6118.57
1286.19	5601.61	6569.77	4760.69	7493.43	6146.26	6114.35
1287.17	5642.17	6572.6	4751.05	7501.17	6142.81	6121.96
1288.16	5652.18	6557.69	4785.64	7486.08	6127.01	6121.72
1289.14	5616.82	6535.2	4738.96	7496.23	6134.97	6104.44
1290.12	5638.65	6531.94	4760.42	7481.27	6122.41	6106.94
1291.1	5621.11	6527.5	4730.11	7452.37	6098.44	6085.91
1292.08	5621	6531.21	4713.42	7436.28	6084.8	6077.34
1293.06	5578.51	6512.22	4710.42	7404.35	6056.69	6052.44
1294.04	5576.65	6483.85	4711.48	7402.7	6042.12	6043.36
1295.02	5540.98	6491.64	4719.6	7404.64	6044.6	6040.29
1296	5559.43	6499.79	4693.02	7385.59	6031.28	6033.82
1296.98	5567.25	6474.64	4661.69	7382.59	6030.78	6023.39
1297.96	5532.02	6465.11	4682.87	7387.06	6030.91	6019.59
1298.94	5543.47	6457.4	4682.16	7386.92	6033.04	6020.6
1299.92	5536.13	6462.43	4669.39	7382.73	6032.23	6016.58
1300.9	5534.59	6459.1	4689.91	7386.19	6029.58	6019.87
1301.87	5567.98	6459.64	4682.75	7394.43	6034.52	6027.86
1302.85	5565.14	6495.41	4704.81	7402.83	6047.3	6043.1
1303.83	5574.38	6504.78	4705.49	7414.19	6058.09	6051.39
1304.81	5576.94	6503.75	4718.92	7427.99	6082.08	6061.94
1305.78	5606.75	6516.58	4741.55	7461.87	6101.71	6085.69
1306.76	5604.71	6530.53	4739.49	7485.9	6109.3	6093.99
1307.74	5605.63	6533.79	4747.34	7485.04	6120.66	6098.49
1308.71	5636.62	6524.49	4757.9	7500.14	6128.99	6109.63
1309.69	5644.12	6564.91	4737.35	7497.46	6133.12	6115.39
1310.66	5624.76	6578.97	4747.38	7514.44	6127.88	6118.69
1311.64	5651.72	6576.13	4772.81	7534.84	6146.91	6136.48
1312.61	5715.15	6612.82	4787.05	7550.41	6157.48	6164.58
1313.59	5703.93	6626.77	4788.43	7557.12	6178.26	6170.9
1314.56	5700	6610.47	4810.54	7566.85	6179.51	6173.47
1315.54	5746.47	6615.03	4784.06	7578.09	6179.99	6180.73
1316.51	5736.59	6630.9	4775.77	7579.48	6198.44	6184.24
1317.48	5752.93	6626.37	4826.5	7574.16	6202.18	6196.43
1318.46	5726.34	6670.76	4810.17	7605.79	6208.21	6204.25
1319.43	5732.64	6701.51	4811.42	7616.17	6231.46	6218.64
1320.4	5784.43	6707.56	4819.56	7620.55	6236.31	6233.68
1321.37	5765.28	6687.95	4831.05	7643.54	6236.35	6232.83
1322.35	5760.01	6724.11	4860.19	7636.75	6238.81	6243.97
1323.32	5734.93	6671.67	4850.19	7612.62	6216.53	6217.19
1324.29	5670.64	6658.47	4792.06	7572.7	6184.89	6175.75
1325.26	5689.25	6611.57	4768.06	7556.38	6166.65	6158.38
1326.23	5712.46	6592.53	4761.17	7529.72	6148.76	6148.93
1327.2	5687.88	6577.41	4756.98	7507.83	6137.36	6133.49
1327.62	5666.33	6561.84	4755.11	7502.46	6135.44	6124.24
1328.63	5602.28	6563.77	4765.73	7513.84	6126.69	6114.46
1329.64	5614.23	6566.81	4729.91	7511.43	6129.02	6110.28
1330.66	5689.17	6553.42	4767.86	7487.02	6130.29	6125.55
1331.67	5564.12	6556.46	4723.14	7486.6	6124.85	6091.03
1332.68	5666.07	6572.39	4751.32	7469.31	6109.61	6113.74
1333.69	5642.02	6548.1	4729.94	7449.85	6087.97	6091.58
1334.7	5585.96	6522.7	4762.11	7441.77	6091.34	6080.78
1335.71	5591.91	6543.53	4733.62	7450.48	6088.95	6081.7
1336.72	5639.86	6550.57	4753.13	7440.84	6075.91	6092.06
1337.72	5635.8	6509.17	4691.53	7430.4	6060.85	6065.55
1338.73	5636.75	6504.21	4709.48	7411.31	6047.9	6061.93
1339.74	5557.7	6491.7	4714.32	7403.5	6039.69	6041.38
1340.75	5568.65	6505.64	4710.27	7383.1	6020.67	6037.67
1341.76	5535.59	6443.57	4695.78	7362.1	6005.8	6008.57
1342.77	5569.54	6454.62	4636.84	7342.3	5997.85	6000.23
1343.77	5564.49	6410.99	4657.69	7346.37	5981.12	5992.13
1344.78	5550.43	6440.48	4649.42	7332.53	6000.83	5994.74
1345.79	5558.38	6412.19	4620.48	7308.73	5957.43	5971.44
1346.8	5525.33	6402.13	4652.43	7333.03	5967.18	5976.02
1347.8	5545.28	6382.95	4645.5	7297.97	5970.35	5968.41
1348.81	5485.22	6397.1	4630.12	7297.9	5961.41	5954.35
1349.82	5578.17	6414.37	4643.85	7288.94	5956.25	5976.32
1350.82	5495.12	6437.41	4625.35	7282.66	5938.17	5955.74
1351.83	5449.06	6379.79	4649.53	7266.25	5938.18	5936.56
1352.83	5461.01	6374.39	4628.59	7268.65	5946.38	5935.8
1353.84	5526.96	6374.77	4611.21	7255.77	5937.66	5941.27
1354.84	5464.91	6389.59	4608.28	7244.1	5919.54	5925.28
1355.85	5463.85	6352.19	4621.78	7259.25	5917.27	5922.87
1356.85	5410.8	6333.24	4618.4	7239.58	5912.96	5903
1357.86	5478.75	6325.39	4595.02	7237.27	5911.74	5909.63
1358.86	5510.69	6307.77	4620.98	7230.01	5918.06	5917.5
1359.86	5421.64	6386.59	4600.93	7243.6	5922.35	5915.02
1360.87	5419.59	6335.19	4637.1	7246.81	5932.04	5914.15
1361.87	5428.54	6337.57	4607.5	7224.97	5930.97	5905.91
1362.87	5393.48	6326.84	4599.9	7234.8	5918.32	5894.67
1363.87	5470.43	6299.88	4596.96	7213.03	5911.24	5898.31
1364.88	5440.38	6309.59	4608.47	7213.53	5901.86	5894.77
1365.88	5414.32	6304.19	4596.64	7183.59	5883.73	5876.49
1366.88	5334.27	6288.12	4573.93	7161.9	5862.37	5844.12
1367.88	5406.22	6320.95	4603.66	7144.7	5852.41	5865.59
1368.88	5411.16	6315.55	4550.72	7134.7	5844.14	5851.25
1369.89	5358.11	6315.48	4547.34	7171.64	5842.44	5847
1370.89	5451.06	6309.41	4498.85	7134.21	5834.49	5845.6
1371.89	5446.01	6278.46	4533.91	7144.54	5845.78	5849.74
1372.89	5327.95	6313.5	4555.65	7141.93	5846.52	5837.11
1373.89	5400.9	6307.44	4548.93	7156.06	5845.1	5851.69
1374.89	5448.85	6313.37	4550.88	7135.38	5848.93	5859.48
1375.89	5441.79	6327.75	4553.73	7142.52	5860.3	5865.22
1376.89	5463.74	6315.46	4549.46	7126.89	5867.1	5864.53
1377.89	5401.69	6343.39	4554.96	7119.97	5844.89	5852.98
1378.88	5407.64	6299.1	4532.03	7116.57	5837.07	5838.48
1379.88	5453.58	6247.26	4579.76	7141.52	5840.58	5852.54
1380.88	5453.53	6309.64	4551.49	7103.99	5830.53	5849.84
1381.88	5381.48	6264.24	4515.66	7102.83	5811.58	5815.16
1382.88	5387.42	6260.61	4513.62	7067.67	5804.2	5806.7
1383.87	5331.37	6213.44	4527.79	7045.39	5774.49	5778.5
1384.87	5353.32	6213.15	4499.52	7024.13	5759.86	5770
1385.87	5347.27	6200.19	4490.36	7030.63	5765.27	5766.74
1386.87	5327.21	6186.57	4486.76	7031.14	5756.45	5757.63
1387.86	5360.16	6174.28	4498.93	7010.73	5748.67	5758.55
1388.86	5295.11	6193.1	4447.55	7016.01	5751.8	5740.71
1389.85	5313.05	6187.7	4470.4	7003.53	5748.58	5744.65
1390.85	5351	6181.19	4452.57	7002.1	5740.83	5745.54
1391.85	5316.95	6181.12	4455.63	7013.69	5750.38	5743.55
1392.84	5350.9	6209.06	4478.7	7034.39	5767.23	5768.06
1393.84	5317.84	6244.55	4523.54	7042.96	5793.58	5784.49
1394.83	5331.79	6271.37	4523.94	7058.04	5807.94	5798.62
1395.83	5411.74	6303.08	4560.11	7108	5851.09	5846.8
1396.82	5423.68	6291.24	4522.06	7142.34	5883.04	5852.47
1397.81	5418.63	6319.17	4605.13	7168.06	5911.01	5884.4
1398.81	5509.58	6325.77	4615.3	7233.65	5969.69	5930.8
1399.8	5533.52	6402.37	4675.92	7280.52	5992.37	5976.94
1400.79	5604.47	6435.64	4647.21	7308.31	6029.52	6005.03
1401.79	5631.42	6507.57	4718.49	7341.39	6057.13	6051.2
1402.78	5659.37	6555.5	4733.11	7331.45	6061.12	6068.11
1403.77	5757.31	6543.88	4722.4	7303.07	6040.96	6073.52
1404.77	5670.26	6522.7	4689.91	7251.14	5988.71	6024.54
1405.76	5560.21	6457.3	4624.3	7194.05	5924.88	5952.15
1406.75	5450.15	6379.46	4612.92	7148.92	5879.48	5894.19
1407.74	5398.1	6310.28	4572.65	7061.73	5803.4	5829.23
1408.73	5302.05	6242.88	4503.5	7021.86	5755.43	5765.14
1409.72	5292	6198.59	4482.34	6973.72	5731.69	5735.67
1410.71	5310.94	6168.75	4455.84	6945.37	5704.15	5717.01
1411.7	5319.89	6128.46	4462.24	6930.89	5684.24	5705.14
1412.69	5275.84	6114.83	4408.42	6897.36	5664.62	5672.21
1413.68	5250.78	6098.77	4432.37	6890.54	5660.03	5666.5
1414.67	5258.73	6116.26	4396.32	6876.71	5645.72	5658.75
1415.66	5257.68	6123.97	4413.83	6881.48	5635.12	5662.42
1416.65	5303.63	6068.35	4386.45	6873.44	5645.04	5655.38
1417.64	5190.57	6104.5	4376.18	6842.21	5631.62	5629.02
1418.63	5189.52	6076.88	4380.13	6833.6	5596.62	5615.35
1419.62	5095.47	6010.81	4383.86	6803.39	5565.95	5571.9
1420.61	5130.41	6006.75	4329.15	6772.37	5561.82	5560.1
1421.6	5131.36	5981.79	4306.66	6745.35	5521.29	5537.29
1422.58	5106.31	5957.72	4314.39	6708.49	5492.64	5515.91
1423.57	5166.26	5953.44	4319.23	6698.89	5490.13	5525.59
1424.56	5111.2	5914.7	4286.07	6685.77	5469.13	5493.37
1425.55	5041.15	5866.41	4277.8	6661.08	5453.73	5460.03
1426.53	5041.1	5863.9	4259.75	6638.57	5439.16	5448.5
1427.52	5012.04	5866.28	4273.48	6626.16	5429.25	5441.44
1428.5	5064.99	5821.55	4211.88	6622.8	5406.18	5425.48
1429.49	4996.94	5843.03	4230.28	6598.11	5403.69	5414.41
1430.48	4966.88	5834.97	4212.9	6592.21	5400.02	5401.4
1431.46	4990.83	5840.9	4218.63	6600.03	5388.95	5407.87
1432.45	5051.78	5839.06	4227.25	6591.04	5399.47	5421.72
1433.43	5024.73	5748.99	4208.09	6558.8	5374.69	5383.06
1434.42	5012.67	5826.03	4235.82	6559.1	5369.41	5400.61
1435.4	4929.62	5805.52	4164.44	6560.59	5389.34	5369.9
1436.39	4984.57	5808.12	4159.5	6549.56	5363.02	5372.95
1437.37	4952.51	5795.39	4207.45	6533.19	5361.54	5370.02
1438.35	4971.46	5773.1	4196.52	6533.42	5352.42	5365.38
1439.34	4918.41	5743.48	4159.14	6517.62	5345.42	5336.81
1440.32	4986.36	5742.08	4149.76	6521.71	5355.52	5351.09
1441.3	4914.3	5761.79	4173.04	6525.54	5347.84	5344.5
1442.29	4986.25	5763.95	4161.44	6531.84	5350.07	5358.71
1443.27	5007.2	5743.43	4180.5	6508.17	5336.75	5355.21
1444.25	4913.14	5735.81	4195.79	6484.5	5317.29	5329.31
1445.23	4915.09	5708.63	4159.3	6484.77	5318.4	5317.24
1446.22	4958.04	5723.9	4174.36	6474.12	5325.18	5331.12
1447.2	4923.99	5770.95	4118.76	6470.25	5309.4	5318.67
1448.18	4857.93	5713.1	4137.38	6481.33	5310.14	5299.98
1449.16	4969.88	5721.92	4146.66	6474.54	5298.05	5322.21
1450.14	4882.83	5724.08	4118.62	6448.6	5291.13	5293.05
1451.12	4897.77	5714.46	4119.9	6472.43	5297.69	5300.45
1452.1	4930.72	5692.39	4155.41	6444.35	5290.7	5302.71
1453.08	4887.67	5728.1	4137.81	6438.08	5288.59	5296.05
1454.06	4862.62	5709.81	4106.2	6439.77	5284.24	5280.53
1455.04	4914.56	5711.52	4129.05	6433.12	5280.8	5293.81
1456.02	4922.51	5688.35	4117.66	6430.74	5267	5285.25
1457	4897.46	5718.28	4138.28	6427.61	5282.31	5292.79
1457.98	4933.4	5690.66	4136.46	6424.73	5274.98	5292.05
1458.96	4899.35	5680.15	4123.3	6422.62	5274.84	5280.05
1459.93	4852.3	5658.3	4118.81	6424.38	5265.68	5263.89
1460.91	4943.25	5712.23	4088.98	6394.51	5264.56	5280.71
1461.89	4897.19	5691.72	4121.16	6409.69	5247.53	5273.46
1462.87	4863.14	5645.21	4102.22	6396.12	5246.27	5250.59
1463.84	4853.09	5622.92	4118.18	6389.95	5249.64	5246.76
1464.82	4821.03	5655.97	4127.46	6378.65	5229.1	5242.44
1465.8	4856.98	5656.12	4100.75	6366.07	5223.48	5240.68
1466.77	4857.93	5620.72	4084.03	6342.51	5219.74	5224.99
1467.75	4852.88	5653.54	4098.87	6362.09	5222.72	5238.02
1468.73	4824.82	5610.15	4081.27	6354.77	5226.55	5219.51
1469.7	4792.77	5632.3	4086.78	6349.98	5213.76	5215.12
1470.68	4835.72	5627.57	4086.29	6328.18	5207.07	5216.97
1471.65	4805.66	5622.61	4068.24	6345.23	5224.84	5213.32
1472.63	4802.61	5645.43	4082.19	6361.15	5229.64	5224.2
1473.6	4865.56	5633.59	4083.48	6360.43	5239.98	5236.61
1474.58	4824.5	5628.41	4060.99	6360.16	5222.68	5219.35
1475.55	4862.45	5656.34	4092.72	6351.98	5209.34	5234.57
1476.53	4814.4	5615.83	4067.78	6311.91	5185.64	5199.11
1477.5	4796.35	5598.88	4045.73	6311.73	5178.16	5186.17
1478.47	4811.29	5589.03	4065.02	6310.1	5179.34	5190.96
1479.45	4796.24	5593.63	4056.75	6285.65	5162.77	5179.01
1480.42	4796.19	5600.46	4053.37	6278.97	5167.75	5179.35
1481.39	4805.13	5583.28	4025.1	6280.66	5160.01	5170.84
1482.36	4772.08	5516.32	4041.05	6239.91	5144.15	5142.7
1483.34	4758.03	5556.48	4005.23	6247.19	5137.78	5140.94
1484.31	4758.98	5536.63	4005.85	6254.95	5135.04	5138.29
1485.28	4815.92	5527.46	4022.69	6246.16	5115.78	5145.6
1486.25	4701.87	5551.83	3998.86	6228.77	5113.68	5119
1487.22	4744.82	5545.32	3997.04	6214.28	5111.41	5122.57
1488.2	4740.76	5520.59	3962.99	6202.25	5086.51	5102.62
1489.17	4689.71	5516.52	4003.17	6203.97	5091.96	5101.07
1490.14	4721.66	5540.46	3976.45	6203.42	5102.42	5108.88
1491.11	4722.61	5517.28	3996.63	6198.33	5098.13	5106.6
1492.08	4699.55	5498.77	3990.36	6180.7	5087.78	5091.43
1493.05	4783.5	5510.26	3997.42	6189.47	5090.71	5114.27
1494.02	4627.45	5492.41	3954.04	6169.56	5080.98	5064.89
1494.98	4742.39	5495.9	3970.88	6176.68	5093.76	5095.92
1495.95	4759.34	5474.28	3948.83	6187.93	5084.36	5090.95
1496.92	4699.29	5495.1	3948.34	6162.33	5074.26	5075.86
1497.89	4692.24	5491.7	3967.63	6135.68	5065.68	5070.59
1498.86	4673.18	5476.3	3963.36	6153.74	5055.44	5064.4
1499.83	4652.13	5453.34	3958.87	6120.96	5040.22	5045.1
1500.8	4674.08	5418.39	3919.04	6106.54	5019.57	5027.52
1501.76	4573.02	5443.66	3893.66	6091.05	5000.17	5000.31
1502.73	4609.97	5443.14	3909.61	6071.72	4979.01	5002.69
1503.7	4611.92	5379.97	3869.12	6062.6	4970.13	4978.75
1504.66	4622.86	5393.9	3891.3	6062.11	4979.88	4990.01
1505.63	4556.81	5352.06	3891.25	6052.75	4969.11	4964.4
1506.6	4605.76	5385.1	3902.09	6034.71	4956.31	4976.79
1507.56	4625.71	5370.14	3900.49	6043.76	4957.28	4979.48
1508.53	4568.65	5379.85	3906.22	6035.21	4943.76	4966.74
1509.49	4602.6	5367.79	3859.28	6032.97	4951.77	4962.88
1510.46	4610.55	5357.94	3867.9	6043.67	4947.08	4965.43
1511.43	4641.49	5382.32	3869.19	6031.36	4954.02	4975.68
1512.39	4569.44	5347.37	3895.58	6031.9	4950.93	4959.04
1513.35	4610.39	5377.52	3872.87	6040.98	4971.18	4974.59
1514.32	4638.34	5399.23	3886.6	6033.58	4965.34	4984.62
1515.28	4656.28	5358.28	3903.22	6049.24	4967.84	4986.97
1516.25	4616.23	5406.88	3891.62	6056.89	4986.2	4991.56
1517.21	4651.18	5421.03	3895.35	6043.77	4963.85	4995.04
1518.17	4676.12	5443.63	3903.08	6050	4967.86	5008.14
1519.14	4578.07	5414.9	3897.25	6032.47	4977.04	4979.95
1520.1	4619.02	5366.61	3878.98	6019.75	4952.41	4967.35
1521.06	4627.97	5397.21	3862.49	6008.32	4950.41	4969.28
1522.02	4645.91	5371.14	3876.89	6023.1	4936.08	4970.62
1522.99	4583.86	5339.52	3848.62	6011.36	4925.53	4941.78
1523.95	4606.81	5339.68	3863.01	5970.88	4914.89	4939.05
1524.91	4555.75	5340.94	3814.52	5983.62	4923.19	4923.6
1525.87	4596.7	5317.54	3828.92	5951.07	4895.55	4917.96
1526.83	4565.65	5302.59	3833.98	5957.34	4896.13	4911.14
1527.79	4561.6	5318.97	3834.83	5958.38	4882.87	4911.33
1528.75	4553.54	5278.9	3826.33	5938.96	4871.57	4893.86
1529.71	4542.49	5272.39	3842.29	5911.73	4862.68	4886.32
1530.67	4493.44	5275.88	3808.24	5885.76	4856.65	4863.99
1531.63	4479.38	5287.81	3825.08	5914.33	4858.02	4872.92
1532.59	4518.33	5278.63	3792.81	5892.53	4853.59	4867.18
1533.55	4379.28	5279.9	3807.65	5900.25	4848.85	4843.19
1534.51	4526.23	5263.17	3802.05	5894.68	4844.14	4866.05
1535.47	4457.17	5227.32	3790.45	5887.36	4840.11	4840.48
1536.43	4457.12	5252.37	3786.62	5882.6	4836.92	4843.13
1537.39	4545.07	5266.08	3826.57	5868.84	4828.89	4867.09
1538.35	4359.01	5250.9	3773.42	5852.29	4823.57	4811.84
1539.3	4438.96	5218.83	3760.26	5856.32	4817.52	4818.38
1540.26	4424.91	5202.77	3759.99	5842.14	4802.67	4806.5
1541.22	4442.85	5247.37	3758.38	5832.1	4815.01	4819.14
1542.18	4488.8	5239.52	3766.78	5826.94	4802.94	4825
1543.13	4483.75	5211.23	3753.84	5837.04	4794.29	4816.03
1544.09	4473.7	5191.83	3740.46	5830.59	4793.11	4805.94
1545.05	4528.64	5220.65	3769.53	5824.45	4790.88	4826.83
1546	4467.59	5189.7	3734.15	5811.67	4777.26	4796.07
1546.96	4426.54	5190.74	3757.43	5811.97	4782.57	4793.85
1547.91	4440.48	5185.57	3749.39	5789.45	4777.39	4788.46
1548.87	4416.43	5180.39	3756.23	5790.8	4766.29	4782.03
1549.82	4451.38	5179.88	3773.74	5778.76	4764.99	4789.75
1550.78	4420.33	5172.92	3753.47	5780.38	4754.68	4776.36
1551.73	4430.27	5154.63	3747.86	5783.87	4761.67	4775.66
1552.69	4458.22	5193.45	3722.93	5772	4750.93	4779.51
1553.64	4399.17	5149.17	3770.44	5755.45	4734.5	4761.75
1554.6	4444.11	5189.77	3741.5	5755.75	4752.66	4776.76
1555.55	4385.06	5142.14	3728.56	5750.83	4739.1	4749.14
1556.5	4383.01	5151.41	3713.63	5739.16	4738.91	4745.22
1557.46	4347.96	5148.45	3724.91	5740.55	4737.51	4739.88
1558.41	4295.9	5104.83	3720.86	5746.58	4727.42	4719.12
1559.36	4400.85	5142.54	3708.82	5719.15	4730.28	4740.33
1560.31	4366.8	5156.7	3680.55	5731.85	4714.38	4730.06
1561.27	4377.74	5147.52	3722.72	5701.71	4699.73	4729.88
1562.22	4380.69	5121.01	3696.68	5698.55	4702.23	4719.83
1563.17	4370.64	5120.05	3725.07	5680.89	4688.32	4716.99
1564.12	4357.59	5113.99	3738.8	5699.73	4687.97	4719.62
1565.07	4349.53	5091.48	3679.87	5665.86	4672.61	4691.87
1566.02	4351.48	5073.19	3677.82	5665.51	4675.03	4688.61
1566.97	4335.43	5070.45	3651.77	5645.13	4663.09	4673.17
1567.93	4368.37	5041.28	3667.95	5640.59	4652.71	4674.18
1568.88	4325.32	5092.76	3659.23	5618.34	4651.68	4669.47
1569.82	4303.27	5084.92	3642.74	5628.61	4640.1	4659.93
1570.78	4351.22	5065.08	3655.14	5618.94	4633.28	4664.73
1571.72	4255.16	5013.23	3664.65	5618.67	4634.06	4637.15
1572.67	4346.11	5033.17	3614.82	5620.73	4629.49	4648.86
1573.62	4326.06	5043.77	3669	5600.28	4627.31	4653.28
1574.57	4274	5035.25	3651.84	5592.92	4624.02	4635.61
1575.52	4316.95	5038.3	3628.68	5601.56	4610.36	4639.17
1576.47	4320.9	5024.45	3615.08	5597.65	4613.99	4634.41
1577.42	4262.84	5022.39	3631.69	5592.4	4600.7	4622
1578.36	4334.79	4999.65	3667.43	5579.47	4601.23	4636.51
1579.31	4265.74	4987.59	3640.93	5561.16	4598.92	4610.87
1580.26	4322.69	5006.63	3623.78	5575.26	4592.07	4624.09
1581.21	4312.63	5011.23	3629.06	5570.3	4590.75	4622.79
1582.15	4282.58	4992.05	3609.24	5561.18	4584.1	4605.83
1583.1	4310.53	4983.32	3602.74	5542.22	4581.73	4604.11
1584.04	4278.47	4992.36	3609.36	5527.71	4558.39	4593.26
1584.99	4282.42	4932.52	3593.32	5511.87	4544.89	4573
1585.94	4220.37	4974.68	3595.49	5498.21	4531.69	4564.09
1586.88	4242.32	4946.61	3563.22	5473.08	4524.39	4549.92
1587.83	4228.26	4954.76	3577.84	5499.42	4526.22	4557.3
1588.77	4210.21	4927.81	3577.79	5484.22	4523.77	4544.76
1589.72	4226.16	4935.74	3572.63	5474.56	4523.91	4546.6
1590.66	4262.1	4913.45	3579.92	5460.79	4515.07	4546.27
1591.61	4138.05	4920.28	3545.65	5475.97	4498.7	4515.73
1592.55	4241	4908.65	3572.05	5453.59	4515	4538.06
1593.49	4145.95	4897.7	3527.11	5450.84	4509.48	4506.22
1594.44	4188.89	4898.96	3539.95	5450.8	4499.68	4515.66
1595.38	4180.84	4899.56	3516.79	5435.47	4488.88	4504.31
1596.32	4193.79	4921.28	3547.64	5424.14	4484.39	4514.25
1597.27	4148.73	4877.43	3541.81	5424.55	4479.29	4494.36
1598.21	4161.68	4900.48	3526.21	5429.63	4478.52	4499.3
1599.15	4119.63	4886.63	3545.27	5428.43	4467.85	4489.56
1600.09	4197.58	4922.79	3506.34	5412.22	4474.33	4502.65
1601.04	4185.52	4846.94	3528.95	5395.07	4450.3	4481.36
1601.98	4217.47	4876.88	3558.68	5399.77	4454.78	4501.52
1602.92	4231.42	4879.25	3549.08	5403.29	4465.24	4505.66
1603.86	4217.36	4864.96	3512.15	5410.24	4456.75	4492.29
1604.8	4167.31	4873.34	3515.65	5405.48	4469.41	4486.24
1605.74	4185.26	4905.28	3511.38	5414.87	4466.07	4496.57
1606.68	4155.21	4889.21	3526.45	5409.27	4463.96	4488.82
1607.62	4237.15	4893.81	3531.51	5415.02	4502.24	4515.95
1608.56	4237.1	4933.74	3513.24	5426.07	4499.28	4521.89
1609.5	4205.05	4905.23	3533.86	5426.67	4500.67	4514.3
1610.44	4193.99	4894.72	3532.04	5419.42	4489.9	4506.01
1611.38	4211.94	4880.43	3541.77	5415.51	4468.21	4503.57
1612.32	4202.89	4845.48	3496.16	5377.95	4466.02	4477.7
1613.26	4160.83	4880.07	3476.56	5363.87	4444.24	4465.11
1614.2	4152.78	4856.23	3497.85	5368.14	4436.66	4462.33
1615.13	4132.73	4847.5	3497.35	5355.28	4430.93	4452.76
1616.07	4098.68	4842.1	3481.53	5340.33	4416.65	4435.86
1617.01	4088.62	4807.81	3471.04	5330.9	4401.77	4420.03
1617.95	4103.57	4825.96	3477.88	5328.83	4415.83	4430.41
1618.88	4108.52	4806.56	3444.72	5313.74	4391.44	4413
1619.82	4099.46	4811.39	3464.45	5308.04	4383.63	4413.39
1620.76	4104.41	4791.99	3465.29	5300.17	4378.82	4408.14
1621.69	4074.36	4756.81	3432.8	5281.79	4365.78	4382.31
1622.63	4046.31	4756.74	3424.98	5267.68	4357.35	4370.61
1623.57	4070.25	4770.23	3412.04	5256.73	4362.36	4374.32
1624.5	4047.2	4756.39	3439.33	5276.14	4350.85	4373.98
1625.44	4068.15	4749.43	3435.94	5267.19	4349.78	4374.1
1626.37	4059.09	4761.81	3420.56	5241.29	4343.59	4365.27
1627.31	4011.04	4735.3	3432.52	5236.23	4327.56	4348.53
1628.24	4050.99	4758.56	3424.69	5241.17	4329.98	4361.08
1629.18	4047.94	4740.72	3433.76	5236.28	4334.5	4358.64
1630.11	4049.88	4725.54	3431.93	5237.5	4338.23	4356.62
1631.04	4055.83	4762.81	3436.33	5249.46	4341.2	4369.13
1631.98	4101.78	4772.96	3432.5	5253.42	4342.44	4380.62
1632.91	4136.72	4780.9	3435.57	5259.14	4354.56	4393.38
1633.84	4125.67	4793.05	3460.63	5298.42	4376.29	4410.81
1634.78	4161.62	4830.32	3442.58	5301.03	4386.62	4424.43
1635.71	4199.57	4863.14	3468.76	5320.99	4393.43	4449.18
1636.64	4169.51	4895.96	3458.93	5322.68	4415.22	4452.46
1637.57	4167.46	4858.79	3477.33	5318.03	4403.36	4444.99
1638.51	4113.41	4827.61	3485.5	5316.29	4404.42	4429.45
1639.44	4138.35	4863.99	3459.46	5303.14	4390.58	4431.1
1640.37	4126.3	4804.59	3458.52	5271.3	4371.18	4406.38
1641.3	4105.25	4746.52	3436.69	5256.72	4346.38	4378.31
1642.23	4041.2	4728.9	3406.43	5224.27	4326.74	4345.51
1643.16	4016.14	4727.05	3398.82	5210.37	4320.73	4334.62
1644.09	4040.09	4669.21	3382.11	5200.97	4288.08	4316.09
1645.02	3993.04	4666.03	3399.39	5182.32	4288.24	4305.8
1645.95	3953.98	4646.41	3377.57	5168.01	4266.81	4282.56
1646.88	3998.93	4670.34	3364.41	5137.19	4245.96	4283.37
1647.81	3962.88	4625.61	3357.7	5122.27	4230.58	4259.81
1648.74	3934.82	4630.87	3326.98	5095.45	4211.2	4239.86
1649.67	3898.77	4601.47	3337.6	5087.72	4208.31	4226.77
1650.6	3896.72	4588.07	3326	5081.03	4188.6	4216.08
1651.53	3883.67	4587.34	3302.17	5070.35	4184.74	4205.65
1652.46	3896.61	4546.16	3304.57	5054.01	4164.85	4193.24
1653.39	3902.56	4554.99	3330.75	5040.85	4164.65	4198.76
1654.31	3862.51	4520.25	3283.59	5028.64	4152.17	4169.43
1655.24	3794.45	4504.85	3269.54	5015.18	4140.11	4144.83
1656.17	3865.4	4526.79	3260.6	5005.37	4143.21	4160.27
1657.1	3872.35	4501.16	3288.11	4989.23	4133.27	4156.82
1658.02	3809.3	4498.65	3255.4	4969.94	4119.91	4130.64
1658.95	3848.24	4494.36	3242.91	4971.02	4106.29	4132.56
1659.88	3828.19	4484.3	3239.52	4954.13	4104.93	4122.21
1660.8	3822.14	4470.01	3256.14	4965.11	4095.45	4121.77
1661.73	3824.08	4497.5	3240.76	4950.93	4091.22	4120.9
1662.65	3798.03	4467.43	3228.05	4944.66	4091.9	4106.01
1663.58	3818.98	4464.03	3254.89	4930.38	4079.77	4109.61
1664.5	3795.93	4484.85	3224.18	4932.61	4075.18	4102.55
1665.43	3743.87	4467.67	3238.35	4906.37	4058.87	4083.03
1666.35	3801.82	4420.94	3212.08	4905.89	4060.88	4080.32
1667.28	3814.77	4443.32	3216.26	4895.1	4049.6	4083.81
1668.2	3777.71	4383.7	3217.32	4885.1	4047.01	4062.17
1669.13	3767.66	4404.3	3211.94	4883.23	4039.23	4061.27
1670.05	3788.61	4402.67	3247.23	4866.07	4039.18	4068.75
1670.97	3767.56	4434.83	3199.4	4871.49	4027.9	4060.24
1671.9	3807.5	4396.76	3190.69	4872.6	4019.19	4057.35
1672.82	3743.45	4386.7	3197.53	4855.98	4027.83	4042.3
1673.74	3786.4	4396.19	3179.7	4848.45	4003.48	4042.84
1674.66	3742.34	4382.34	3157.66	4844.99	4013.19	4028.1
1675.59	3685.29	4376.72	3178.5	4843.36	4004.24	4017.62
1676.51	3715.24	4371.98	3168.67	4831.08	3998.84	4017.16
1677.43	3753.19	4363.7	3165.74	4822.16	3988.93	4018.74
1678.35	3734.13	4367.41	3135.47	4828.8	3987.67	4010.7
1679.27	3733.08	4356.23	3182.31	4798.79	3986.37	4011.36
1680.19	3637.03	4377.94	3143.15	4790.07	3971.38	3983.91
1681.12	3716.97	4342.54	3158.44	4790.78	3970.71	3995.89
1682.04	3682.92	4346.92	3150.17	4795.66	3974.09	3989.95
1682.96	3703.87	4311.74	3143.23	4783.58	3950.67	3978.62
1683.88	3630.81	4352.56	3127.85	4782.15	3961.17	3970.91
1684.8	3663.76	4360.72	3152.91	4772.45	3957.21	3981.41
1685.72	3717.71	4333.1	3126.64	4750.92	3941.73	3974.02
1686.63	3664.66	4305.03	3108.15	4756.27	3946.81	3956.18
1687.55	3660.6	4329.18	3142.99	4741.28	3932.91	3961.39
1688.47	3690.55	4314.45	3141.83	4737.31	3925.02	3961.83
1689.39	3696.5	4293.5	3136.23	4731.81	3924.75	3956.56
1690.31	3627.44	4295.87	3097.74	4709.5	3915.47	3929.2
1691.23	3644.39	4315.36	3115.91	4719.87	3913.14	3941.73
1692.14	3696.34	4273.74	3118.09	4708.91	3904.92	3940.4
1693.06	3662.29	4265.01	3114.04	4699.38	3897.27	3927.6
1693.98	3659.23	4282.27	3091.1	4699.11	3902.9	3926.92
1694.9	3606.18	4249.98	3078.17	4683.68	3891.16	3901.83
1695.81	3627.13	4257.25	3056.57	4693.88	3884.85	3903.94
1696.73	3630.07	4269.18	3071.18	4683.83	3888.14	3908.48
1697.65	3663.02	4262.9	3045.8	4665.86	3872.13	3901.94
1698.56	3595.97	4245.5	3074.65	4669.08	3874.69	3891.98
1699.48	3571.92	4235.65	3069.93	4672.26	3873.74	3884.7
1700.4	3605.86	4233.14	3071.66	4666.49	3868.7	3889.17
1701.31	3574.81	4235.52	3062.06	4646.65	3857.52	3875.31
1702.23	3610.76	4218.12	3053.57	4655.39	3859.27	3879.42
1703.14	3599.7	4246.05	3057.08	4634.37	3860.76	3879.59
1704.06	3587.65	4210.87	3057.47	4629.38	3846.76	3866.43
1704.97	3571.6	4212.58	3053.65	4631.51	3847.15	3863.3
1705.88	3568.55	4194.74	3035.38	4621.1	3846.52	3853.26
1706.8	3612.49	4216.9	3044.66	4628.93	3843.22	3869.24
1707.71	3559.44	4194.61	3029.06	4616.14	3828.37	3845.52
1708.63	3578.39	4212.32	3039.68	4603.93	3827.53	3852.37
1709.54	3617.33	4197.14	3011.85	4605.86	3825.45	3851.53
1710.45	3558.28	4166.85	3030.25	4607.99	3822.37	3837.15
1711.36	3565.23	4181.9	3040.87	4600.9	3820.75	3841.93
1712.28	3594.18	4170.94	2998.38	4598.79	3807.93	3834.04
1713.19	3552.12	4169.32	3006.33	4580.14	3810.25	3823.63
1714.1	3467.07	4148.14	3010.51	4566.47	3795.72	3797.58
1715.01	3584.02	4145.18	3041.13	4575.62	3800.04	3829.2
1715.92	3573.96	4159.12	3021.08	4560.36	3794.05	3821.71
1716.84	3553.91	4160.16	3038.14	4550.49	3790.47	3818.63
1717.75	3525.86	4183.87	3015.43	4547.64	3776.5	3809.86
1718.66	3511.8	4161.36	3010.94	4539.46	3772.58	3799.23
1719.57	3534.75	4125.07	2979.78	4541.05	3768.15	3789.76
1720.48	3516.7	4115.67	3002.62	4536.77	3766.73	3787.7
1721.39	3524.65	4125.83	2991.91	4533.99	3774.62	3790.2
1722.3	3513.59	4152.43	2992.3	4531.41	3761.68	3790.28
1723.21	3521.54	4099.69	3017.14	4533.06	3763.4	3786.97
1724.12	3486.49	4087.63	2964.21	4506	3740.58	3756.98
1725.03	3550.43	4082.9	2950.83	4494.91	3748.09	3765.43
1725.93	3544.38	4127.27	2986.78	4498.74	3746.59	3780.75
1726.84	3467.33	4094.76	2962.51	4493.27	3729.43	3749.46
1727.75	3493.28	4081.14	2956.02	4484.39	3737.2	3750.41
1728.66	3549.22	4093.07	2953.3	4482.68	3734.93	3762.64
1729.57	3501.17	4085.45	2992.59	4485.5	3722.87	3757.52
1730.48	3473.12	4071.83	2960.99	4466.88	3717.51	3738.07
1731.38	3489.06	4066.43	2946.5	4465.62	3701.52	3733.83
1732.29	3362.01	4044.14	2933.11	4446.56	3694.2	3696
1733.2	3444.96	4067.85	2940.85	4443.03	3688.58	3717.05
1734.1	3465.91	4071.78	2935.91	4437.19	3695.5	3721.26
1735.01	3396.85	4057.27	2917.86	4436.55	3694.87	3700.68
1735.92	3434.8	4063.87	2906.93	4424.27	3678.46	3701.67
1736.82	3461.75	4029.14	2927.32	4429.72	3685.46	3706.68
1737.73	3447.69	4018.85	2910.39	4414.43	3676.59	3693.59
1738.63	3432.64	4016.78	2933.01	4399	3653.31	3686.95
1739.54	3389.59	4030.49	2904.29	4403.87	3666.46	3678.94
1740.44	3433.54	4021.76	2889.36	4399.7	3659.28	3680.73
1741.35	3441.48	4007.92	2907.53	4386.81	3660.36	3680.82
1742.25	3427.43	3980.52	2897.26	4395.58	3656.88	3671.53
1743.16	3457.38	4020.89	2886.99	4375.71	3635.79	3675.35
1744.06	3392.32	4007.72	2890.72	4380.73	3645.46	3663.39
1744.96	3464.27	4003.87	2889.12	4372.92	3637.17	3673.47
1745.87	3395.22	3974.47	2885.52	4370.95	3632.84	3651.8
1746.77	3408.17	3985.07	2894.13	4358.64	3633.04	3655.81
1747.67	3401.11	3974.12	2868.09	4355.18	3620.46	3643.79
1748.58	3421.06	3971.38	2875.15	4342.36	3612.96	3644.58
1749.48	3356.01	3974.21	2868.88	4335.74	3613.08	3629.58
1750.38	3390.95	3950.36	2888.17	4330.55	3613.21	3634.65
1751.28	3374.9	3934.29	2865.23	4328.21	3602.6	3621.05
1752.19	3362.85	3968.45	2842.74	4332.37	3596.79	3620.64
1753.09	3378.79	3908.38	2864.25	4314.53	3595.4	3612.27
1753.99	3411.74	3926.76	2832.64	4305.44	3582.86	3611.89
1754.89	3429.69	3926.69	2852.15	4285.61	3571.59	3613.15
1755.79	3364.64	3902.85	2837.44	4278.11	3570.91	3590.79
1756.69	3324.58	3917.67	2826.28	4285.97	3576.62	3586.22
1757.59	3339.53	3906.49	2877.79	4274.94	3562.17	3592.18
1758.49	3328.48	3901.54	2826.41	4261.58	3551.28	3573.86
1759.39	3358.42	3927.03	2811.03	4259.75	3550.38	3581.32
1760.29	3306.37	3904.29	2819.87	4259.06	3550.52	3568.02
1761.19	3372.32	3909.78	2814.26	4235.43	3543.77	3575.11
1762.09	3338.27	3888.38	2812	4242.71	3532.63	3562.8
1762.99	3357.21	3909.87	2817.28	4245.45	3522.06	3570.37
1763.89	3311.16	3872.03	2806.57	4242.16	3529.89	3552.36
1764.79	3324.11	3869.52	2793.41	4211.71	3529.82	3545.71
1765.69	3282.05	3847.45	2791.81	4216.25	3517.49	3531.01
1766.58	3294	3876.05	2782.2	4211.94	3511.43	3535.12
1767.48	3277.95	3862.43	2799.49	4209.83	3507.8	3531.5
1768.38	3313.9	3858.14	2796.11	4202.13	3500.63	3534.18
1769.28	3290.84	3836.07	2824.51	4193.62	3498.58	3528.72
1770.17	3290.79	3870.67	2776.68	4206.49	3493.32	3527.59
1771.07	3231.74	3864.83	2799.3	4185.81	3476.87	3511.71
1771.97	3241.68	3817.43	2791.03	4176.65	3489.51	3503.26
1772.86	3299.63	3823.14	2766.32	4174.14	3469.1	3506.47
1773.76	3249.58	3808.63	2756.05	4165.89	3479.3	3491.89
1774.65	3261.53	3830.34	2756.67	4156.6	3471.71	3495.37
1775.55	3247.47	3819.6	2769.73	4155.14	3460.8	3490.55
1776.44	3291.42	3816.65	2751.9	4144.86	3470.07	3494.98
1777.34	3252.37	3831.92	2781.19	4148.96	3468.73	3496.63
1778.23	3256.31	3805.63	2776.48	4147.8	3458.22	3488.89
1779.13	3268.26	3782.67	2742.21	4145.86	3451.93	3478.19
1780.02	3240.21	3834.16	2730.6	4129.41	3448.57	3476.59
1780.92	3247.16	3792.32	2751.22	4132.42	3436.44	3471.91
1781.81	3261.1	3764.47	2746.51	4129.91	3442.31	3468.86
1782.71	3199.05	3815.96	2735.13	4118.45	3429.01	3459.52
1783.6	3210	3765.23	2736.64	4112.24	3426.12	3450.05
1784.49	3242.94	3778.49	2726.37	4106.47	3423.43	3455.54
1785.38	3182.89	3709.54	2707.21	4097	3417.06	3422.74
1786.28	3227.84	3757.47	2709.16	4101.31	3411.82	3441.52
1787.17	3218.78	3782.07	2724.67	4092.42	3411.85	3445.96
1788.06	3237.73	3712.23	2733.29	4100.55	3411.32	3439.02
1788.95	3218.68	3769.27	2682.35	4082.78	3408.26	3432.27
1789.85	3190.63	3761.2	2722.97	4086.94	3403.45	3433.04
1790.74	3208.57	3758.92	2692.48	4076.74	3386.45	3424.63
1791.63	3215.52	3723.29	2725.77	4056.53	3392.63	3422.75
1792.52	3166.47	3735	2716.83	4065.88	3377.94	3412.42
1793.41	3203.41	3714.27	2683.89	4052.79	3368.29	3404.53
1794.3	3164.36	3725.54	2690.51	4040.85	3374.49	3399.15
1795.19	3186.31	3695.03	2652.91	4044.1	3372.58	3390.19
1796.08	3162.26	3686.29	2692.86	4046.9	3354.03	3388.47
1796.97	3192.2	3718	2676.15	4042.69	3364.13	3398.63
1797.86	3169.15	3675.72	2686.99	4050.62	3351.8	3386.86
1798.75	3135.1	3706.54	2699.61	4031.8	3369.33	3388.48
1799.64	3145.04	3688.25	2697.78	4032.1	3356.25	3383.88
